# Supplementary material for: Large-Scale Mitochondrial DNA Analysis of the Domestic Goat Reveals Six Haplogroups with High Diversity
Source: PLoS One. 2007 Oct 10;2(10):e1012. doi: 10.1371/journal.pone.0001012 (PMC1995761; doi:10.1371/journal.pone.0001012)
Supplement: Table S1 — Alignements of the 2430 control region sequences of domestic goat. The code for geographic regions are defined in Table 2. Missing data are coded as ‘?’. (1.24 MB XLS) [file pone.0001012.s001.xls]

## Sheet: Capra hircus
No.Haplotype	Source (cf. also Table 2)	GenBank Accession Number	Haplogroup	Country	Continent	Geographic region	Sequence
1	NCBI	AJ317736	A	Turkey	Asia	ME	AGCCTTCATATAGTTTACTGTATATCTACCCTACACATATGCAGTACTAATCCAGCATAAACGTAATGTATGTACATTACATT-TTATGATCTACTTCATGTGTACGTACATAATATTAATGTAACAAGGACATAGTATGTATATAGTACATTAAACGATTTTCCACATGCATATTAAGCACGTATAT----------------------------------------------------------------------------CAATATTAATGTAATAAGGACATAGTATGTATATTGTACATTAAACGATCTTCCTCATGCATATAAGCATGTATAATATTTCTATCGGCAGTACATAGTACATTTTACTGCATATTCGTACATGGCACATAAAGT…
2	NCBI	AJ317740	A	Turkey	Asia	ME	AGCCTTCATATAGTTTACTGTATATCTACCCTACACATATGCAGTACTAATCCAGCATAAACGTAATGTATGTACATTACATT-TTATGATCTACTTCATGTGTACGTACATAATATTAATGTAACAAGGACATAGTATGTATATAGTACATTAAACGATTTTCCGCATGCATATTAAGCACGTACAT----------------------------------------------------------------------------CAGTATTAATGTAATAAGGACATAATATGTATATTGTACATTAAACGATCTTCCTCATGCATATAAGCATGTATAATGCTTCTATCGGCAGTACATAGTACATTTTACTGCATATTCGTACATGGCACATAGAGT…
3	NCBI	AJ317743	A	Turkey	Asia	ME	AGCCTTCATATAGTTTACTGTATATCTACCCTACACATATGCAGTACTAATCCAGCATAAACGTAATGTATGTACATTACATT-TTATGATCTACTTCATGTGTACGTACATAATATTAATGTAACAAGGACATAGTATGTATATAGTACATTAAACGATTTTCCACATGCATATTAAGCACGTACAT----------------------------------------------------------------------------CAGTATTAATGTAATAAGGACATAGTATGTATATCGTACATTAAACGATCTTCCTCATGCATATAAGCATGTATAATGCTTCTATCGGCAGTACATAGTACATTTTACTGCATATTCGTACATGGCACATAGAGT…
4	NCBI	AJ317739	A	Turkey	Asia	ME	AGCCTTCATATAGTTTACTGTATATCTACCCTACACATATGCAGTACTAATCCAGCATAAACGTAATGTATGTACATTACATT-TTATGATCTACTTCATGTGCACGTACATAATATTAATGTAACAAGGACATAGTATGTATATAGTACATTAAACGATTTTCCACATGCATATTAAGCACGTACAT----------------------------------------------------------------------------CAGTATTAATGTAATAAGGACATAGTATGTATATCGTACATTAAACGATTTCCCTCATGCATATAAGCATGTATAATGCCTCTATTGGCAGTACATAGTACATTTTACTGCATATTCGTACATGGCACATAGAGT…
5	NCBI	AJ317737	A	Turkey	Asia	ME	AGCCTTCATATAGTTTACTGTATATCTACCCTACACATATGCAGTACTAATCCAGCATAAACGTAATGTATGTACATTACATT-TTATGATCTACTTCATGTGTACGTACATAATATTAATGTAACAAGGACATAGTATGTATATAGTACATTAAACGATTTTCCACATGCATATTAAGCACGTACAT----------------------------------------------------------------------------CAGTATTAATGTAATAAGGACATAGTATGTATATTGTACATTAAACGATCTTCCTCATGCATATAAGCATGTATAATGTTTCTATCGGCAGTACATAGTACATTTTACTGCATATTCGTACATGGCACATAGAGT…
6	NCBI	AJ317738	A	Turkey	Asia	ME	AGCCTTCATATAGTTTACTGTATATCTACCCTACACATATGCAGTACTAATCCAGCATAAACGTAATGTATGTACATTACATT-TTATGATCTACTTCATGTGTACGTACATAATATTAATGTAACAAGGACATAGTATGTATATAGTACATTAAACGATTTTCCACATGCATATTAAGCACGTACAT----------------------------------------------------------------------------CAGTATTAATGTAATAAGGACATAGTATGTATATTGTACATTAAACGATCTTCCTCATGCATATAAGCATGTATAATGCTTCTATCGGCAGTACATAGTACATTTTACTGCATATTCGTACATGGCACATAGAGT…
7	NCBI	AJ317741	A	Turkey	Asia	ME	AGCCTTCATATAGTTTACTGTATATCTACCCTACACATATGCAGTACTAATCCAGCATAAACGTAATGTATGTACATTACATT-TTATGATCTACTTCATGTGCACGTACATAATATTAATGTAACAAGGACATAGTATGTATATAGTACATTAAACGATTTTCCGCATGCATATTAAGCACGTACAT----------------------------------------------------------------------------CAGTATTAATGTAATAAAGACATAATATGTATATCGTACATTAAACGATCTTCCTCATGCATATAAGCATGTATAATGCCTTTATTGGCAGTACATAGTACATTTTACTGCATATTCGTACATGGCACATAGAGT…
8	NCBI	AJ317742	A	Turkey	Asia	ME	AGCCTTCATATAGTTTACTGTATATCTACCCTACACATATGCAGTACTAATCCAGCATAAACGTAATGTATGTACATTACATT-TTATGATCTACTTCATGTGCACGTACATAATATTAATGTAACAAGGACATAGTATGTATATAGTACATTAAACGATTTTCCACATGCATATTAAGCACGTACAT----------------------------------------------------------------------------CAGTATTAATGTAATAAGGACATAGTATGTATATTGTACATTAAACGATCTTCCCCATGCATATAAGCATGTATAATGCTTCTATCGACAGTACATAGTACATTTTACTGCATATTCGTACATGGCACATAGAGT…
9	NCBI	AJ317778	A	Algeria	Africa	NAF	AGCCTTCATATAGTTTACTGTATATCTACCCTACACATATGCAGTACTAATCCAGCATAAACGTAATGTATGTACATTACATT-TTATGATCTACTTCATGTGTACGTACATAATATTAATGTAACAAGGACATAGTATGTATATAGTACATTAAACGATTTTCCACATGCATAT-AAGCACGTACAT----------------------------------------------------------------------------CAGTATTAATGTAATAAGGACATAGTATGTATATTGTACATTAAACGATCTTCCTCATGCATATAAGCATGTATAATGTTTCTATCGGCAGTACATAGTACATTTTACTGCATATTCGTACATGGCACATAGAGT…
10	NCBI	AJ317779	A	Algeria	Africa	NAF	AGCCTTCATATAGTTTACTGTATATCTACCCTACACATATGCAGTACTAATCCAGCATAAACGTAATGTATGAACATTACATT-TTATGATCTACTTCATGTGTACGTACATAATATTAATGTAACAAGGACATAGTATGTATATAGTACATTAAACGATTTTCCACATGCATGTTAAGCACGTACAT----------------------------------------------------------------------------CAGTATTAATGTAATAAGGACATAGTATGTATATTGTACATTAAACGATCTTCCTCATGCATATAAGCATGTACAATGTCTCTATCGGCAGTACATAGTACATTTTACTGCATATTCGTACATGGCACATAAAGT…
11	NCBI	AJ317777	A	Algeria	Africa	NAF	AGCCTTCATATAGTTTACTGTATATCTACCCTACACATATGCAGTACTAATCCAGCATAAACGTAATGTATGTACATTACATT-TTATGATCTACTTCATGTGCACGTACATAATATTAATGTAACAAGGACATAGTATGTATATAGTACATTAAACGATTTTCCACATGCATATTAAGCACGTACAT----------------------------------------------------------------------------CAGTATTAATGTAATAAGGACATAGTATGTATATTGTACATTAAACGATCTTCCTCATGCATATAAGCATGTATAATGCCTCTATTGGCAGTACATAGTACATTTTACTGCATATTCGTACATAGCACATAGAGT…
12	NCBI	AJ317661	A	Portugal	Europe	SE	AGCCTTCATATAGTTTACTGTATATCTACCCTACACATATGCAGTACTAATCCAGCATAAACGTAATGTATGTACATTACATT-TTATGATCTACTTCATGTGCACGTACATAATATTAATGTAATAAGGACATAATATGTATATAGTACATTAAACGATTTTCCACATGCATATTAAGCACGTACAT----------------------------------------------------------------------------CAGTATTAATGTAATAAGGACATAGTATGTATATTGTACATTAAACGATCTTCCTCATGCATATAAGCATGTACAATGCTTCTATTGGCAGTACATAGTACATCTTACTGCATATTCGTACATGGCACATGGAGT…
13	NCBI	AJ317662	A	Portugal	Europe	SE	AGCCTTCATATAGTTTACTGTATATCTACCCTACACATATGCAGTACTAATCCAGCATAAACGTAATGTATGTACATTACATT-TTATGATCTACTTCATGTGCACGTACATAATATTAATGTAACAAGGACATAATATGTATATAGTACATTAAACGATTTTCCACATGCATATTAAGCACGTACAT----------------------------------------------------------------------------CAGTATTAATGTAACAAGGACATAATATGTATATTGTACATTAAACGATCTTCCCCATGCATATAAGCACGTATAATGCTTCTATTGACAGTACATAGTACATTTTACTGCATATTCGTACATGGCACATAGAGT…
14	NCBI	AJ317660	A	Portugal	Europe	SE	AGCCTTCATATAGTTTACTGTATATCTACCCTACACATATGCAGTACTAATCCAGCATAAACGTAATGTATGTACATTACATT-TTATGATCTACTTCATGTGCACGTACATAATATTAATGTAACAAGGACATAGTATGTATATAGTACATTAAACGATTTTCCACATGCATATTAAGCACGTACAT----------------------------------------------------------------------------CAGTATTAATGTAATAAGGACATAATATGTATATCGTACATTAAACGATCTTCCTCATGCATATAAGCATGTATAATGCCTCTATTGGCAGTACATAGTGCATTTTACTGCATATTCGTACATGGCACATAGAGT…
15	NCBI	AJ317663	A	Portugal	Europe	SE	AGCCTTCATATAGTTTACTGTATATCTACCCTACACATATGCAGTACTAATCCAGCATAAACGTAATGTATGTACATTACATT-TTATGATCTACTTCATGTGTACGTACATAATATTAATGTAACAAGGACATAGTATGTATATAGTACATTAAACGATTTTCCACATGCATATTAAGCACGTACAT----------------------------------------------------------------------------CAGTATTAATGTAATAAGGACATAATATGTATATTGTACATTAAACGATCTTCCCCATGCATATAAGCATGTATAACGCTTCTATCGGCAGTACATAGTACATTTTACTGCATATTCGTACATGGCACATAGAGT…
16	NCBI	AJ317664	A	Portugal	Europe	SE	AGCCTTCATATAGCTTACTATATATCTACCCTACACATATGCAGTACTAATCCAGCATAAACGTAATGTATGTACATTACATT-TTATGATCTACTTCATGTGCACGTACATAATATTAATGTAACAAGGACATAGTATGTATATAGTACATTAAACGATTTTCCACATGCATATTAAGCACGTACAT----------------------------------------------------------------------------CAGTATTAATGTAATAAGGACATAGTATGTATATTGTACATTAAACGATCTTCCTCATGCATATAAGCATGTACAATGCTTCTATCGGCAGTACATAGTACATTTTACTGCATATTCGTACATGGCACATAGAGT…
17	this Study	EF618232	A	Malta	Europe	SE	AGCCTTCATATAGTTTACTGTATATCTACCCTACACATATGCAGTACTAATCCAGCATAAACGTAATGTATGTACATTACATT-TTATGATCTACTTCATGTGCACGTACATAATATTAATGTAACAAGGACATAGTATGTATATAGTACATTAAACGATTTTCCGCATGCATATTAAGCACGTACAT----------------------------------------------------------------------------CAGTATTAATGTAACAAGGACATAGTATGTATATTGTACATTAAACGATCTTCCCCATGCATATAAGCATGTACAATGCCTCTATTGGCAGTACATAGTACATTTTACTGCATATTCGTACATGGCACATAGAGT…
18	NCBI	AJ317659	A	Malta	Europe	SE	AGCCTTCATATAGTTTACTGTATATCTACCCTACACATATGCAGTACTAATCCAGCATAAACGTAATGTATGTACATTACATT-TTATGATCTACTTCATGTGTACGTACATAATATTAATGTAACAAGGACATAATATGTATATAGTACATTAAACGATTTTCCACATGCATATTAAGCACGTACAT----------------------------------------------------------------------------CAGTATTAATGTAATAAGGACATAGTATGTATATTGTACATTAAACGATCTTCCTCATGCATATAAGCATGTATAATGCTTCTATCAGCAGTACATAGTACATTTTACTGCATATTCGTACATAGCACATAGAGT…
19	NCBI	AJ317745	A	Turkey	Asia	ME	AGCCTTCATATAGTTTACTGTATATCTACCCTACACATACACAGTACTAATCCAGCATAAACGTAATGTATGTACATTACATT-TTATGATCTACTTCATGTGCACGTACATAATATTAATGTAACAAGGACATAGTATGTATATAGTACATTAAACGATTTTCCGCATGCATATTAAGCACGTACAT----------------------------------------------------------------------------CAGTATTAATGTAATAAGGACATAATATGTATATTGTACATTAAACGATCTTCCTCATGCATATAAGCATGTACAATGCTTCTATCGGCAGTACATAGTACATTTTATTGCATATTCGTACATGGCACATAGAGT…
20	NCBI	AJ317842	A	Turkey	Asia	ME	AGCCTTCATATAGTTTACTGTATATCTACCCCACACAT--GCAGTACTAATCCAGCATAAACGTAATGTATGTACATTACATT-TTATGATCTACTTCATGTGTACGTACATAATATTAATGTAACAAGGACATAGTATGTATACAGTACATTAAACGATTTTCCACATGCATATTAAGCACGTACAT----------------------------------------------------------------------------CAGTATTAATGTAATAAGGACATAATATGTATATTGTACATTAAACGATCTTCCCCATGCATATAAGCATGTATAACGCTTCTACCGGCAGTACATAGCACATTTTACTGCATATTCGTACATGGCACATAGAGT…
21	NCBI	AJ317747	A	Turkey	Asia	ME	AGCCTTCATATAGTTTACTGTATATCTACCCTACACATATGCAGTACTAATCCAGCATAAACGTAATGTATGTACATTACATT-TTATGATCTACTTCATGTGCACGTACATAATATTAATGTAACAAGGACATAGTATGTATATAGTACATTAAACGATTTTCCACATGCATATTAAGCACGTACAT----------------------------------------------------------------------------CAGTATTAATGTAATAAGGACATAGTATGTATACTGTACATTAAACGATCTTCCTCATGCATATAAGCATGTATAATACTTCTATTGACAGTACATAGTACATTTTACTGCATATTCGTACATGGCACATAGAGT…
22	NCBI	AJ317748	A	Turkey	Asia	ME	AGCCTTCATATAGTTTACTGTATATCTACCCTACACATATGCAGTACTAATCCAGCATAAACGTAATGCATGTACATTACATT-TTATGATCTACTTCATGTGTATGTACATAATATTAATGTAACAAGGACATAGTATGTATATAGTACATTAAACGATTTTCCACATGCATATTAAGCACGTACAT----------------------------------------------------------------------------CAGTATTAATGTAATAAGGACATAGTATGTATATTGTACATTAAACGATCTTCCTCATGCATATAAGCATGTATAATGCTTCTATCGGCAGTACATAGTACATTTTACTGCATATTCGTACATGGCACATAGAGT…
23	NCBI	AJ317749	A	Turkey	Asia	ME	AGCCTTCATATAGTTTACTGTATATCTACCCTACACATATGCAGTACTAATCCAGCATAAACGTAATGTATGTACATTACATT-TTATGATCTACTTCATGTGCACGTACATAATATTAATGTAACAAGGACATAATATGTATATAGTACATTAAACGATTTTCCACATGCATATTAAGCACGTACAT----------------------------------------------------------------------------CAGTATTAATGTAATAAGGACATAATATGTATATTGTACATTAAACGATCTTCCTCATGCATATAAGCAAGTATAATACCTCTATTGGCAGTACATAGTACATTTTACTGCATATTCGTACATGGCACATAGAGT…
24	NCBI	AJ317750	A	Turkey	Asia	ME	AGCCTTCATATAGTTTACTGTATATCTACCCTACACATATGCAGTACTAATCCAGCATAAACGTAATGTATGTACATTACATT-TTATGATCTACTTCATGTGTACGTACATAATATTAATGTAACAAGGACATAGTATGTATATAGTACATTAAACGATTTTCCACATGCATATTAAGCACGTACAT----------------------------------------------------------------------------CAATATTAATGTAATAAGGACATAGTATGTATATTGTACATTAAACGATTTTCCTCATGCATATAAGCATGTATAATGTTTCTATCGGCAGTACATAGTACATTTTACTGCATGTTCGTACATGGCACATAGAGT…
25	NCBI	AJ317751	A	Turkey	Asia	ME	AGCCTTCATATAGTTTACTGTATATCTACCCTACACATATGCAGTACTAATCCAGCATAAACGTAATGTATGTACATTACATT-TTATGATCTACTTCATGTGTACGTACATAATATTAATGTAACAAGGACATAGTATGTATATAGTACATTAAACGATTTTCCACATGCATATTAAGCACGTACAT----------------------------------------------------------------------------TAGTATTAATGTAATAAGGACATAATATGTATATTGTACATTAAACGATCTTCCCCATGCATATAAGCATGTATAATGCTTCTATCGGCAGTACATAGTACATTTTACTGCATATTCGTACATGGCACATAGAGT…
26	NCBI	AJ317744	A	Turkey	Asia	ME	AGCCTTCATATAGTTTACTGTATATCTACCCTACACATATGCAGTACTAATCCAGCATAAACGTAATGTATGTACATTACATT-TTATGATCTACTTCATGTGTACGTACATAATATTAATGTAACAAGGACATAGTATGTATATAGTACATTAAACGATTTTCCGCATGCATATTAAGCACGTACAT----------------------------------------------------------------------------CAGTATTAATGTAATAAGGACATAGTATGTATATTGTACATTAAACGATCTTCCCCATGCATATAAGCATGTATAATGTTTCTATCGGCAGTACATAGTACATTCTACTGCATATTCGTACATGGCACATAGAGT…
27	NCBI	AJ317746	A	Turkey	Asia	ME	AGCCTTCATATAGTTTACTGTATATCTACCCTACACATATGCAGTACTAATCCAGCATAAACGTAATGTATGTACATTACATT-TTATGATCTACTTCATGTGCACGTACATAATATTAATGTAACAAGGACATAGTATGTATATAGTACATTAAACGATTTTCCACATGCATATTAAGCACGTACAT----------------------------------------------------------------------------CAGTATTAATGTAATAAGGACATAGTATGTATATTGTACATTAAACGATCTTCCTCATGCATATAAGCATGTACAATGCTTCTATCGGCAGTACATAGTACATTTTACTGCATATTCGTACATAGCACATAGAGT…
28	NCBI	AJ317843	A	Turkey	Asia	ME	AGCCTTCATATAGTTTACTGTATATCTACCCCACACAT--GCAGTACTAATCCAGCATAAACGTAATGTATGTACATTACATT-TTATGATCTACTTCATGTGTACGTACATAATATTAATGTAACAAGGACATAGTATGTATATAGTACATTAAACGATTTTCCACATGCATATTAAGCACGTACAT----------------------------------------------------------------------------CAGTATTAATGTAATAAGGACATAATATGTATATTGTACATTAAACGATCTTCCCCATGCATATAAGCATGTATAACGCTTCTACCGGCAGTACATAGCACATTTTACTGCATATTCGTACATGGCACATAGAGT…
29	NCBI	AJ317780	A	Egypt	Africa	NAF	AGCCTTCATATAGTTTACTGTATATCTACCCTACACATATGCAGTACTAATCCAGCATAAACGTAATGTATGTACATTACATT-TTATGATCTACTTCATGTGTACGTACATAATATTAATGTAACAAGGACATAATATGTATATAGTACATTAAACGATTTTCCACATGCATATTAAGCACGTACAT----------------------------------------------------------------------------TAGTATTAATGTAATAAGGACATAGTATGTATATTGTACATTAAACGATCTTCCTCATGCATATAAGCATGTATAATGTTTCTATCGGCAGTACATAGTACATTTTACTGCATATTCGTACATGGCACATAGAGT…
30	NCBI	AJ317781	A	Egypt	Africa	NAF	AGCCTTCATATAGTTTACTGTATATCTACCCTACACATATGCAGTACTAATCCAGCATAAACGTAATGTATGTACATTACATT-TTATGGTCTACTTCATGTGTACGTACATAATATTAATGTAACAAGGACATGGTATGTATATAGTACATTAAACGATTTTCCACATGCATATTAAGCACGTACAT----------------------------------------------------------------------------CAATATTAATGTAATAAGGACATAGTATGTATATTGTACATTAAACGATCTTCCTCATGCATATAAGCATGTATAATGTTTCTATCGGCAGTACATAGTACATTTTACTGCATATTCGTACATGGCACATAGAGT…
31	NCBI	AJ317752	A	Saudi Arabia	Asia	ME	AGCCTTCATATAGTTTACTGTATATCTACCCTACACATATGCAGTACTAATCCAGCATAAACGTAATGTATGTACATTACATT-TTATGATCTACTTCGTGTGTACGTACATAATATTAATGTAACAAGGACATAGTATGTATATAGTACATTAAACGATTTTCCACATGCATATTAAGCACGTACAT----------------------------------------------------------------------------CAGTATTAATGTAATAAGGACATAGTATGTATATTGTACATTAAACGATCTTCCTCATGCATATAAGCATGTATAATGTTTCTATCGGCAGTACATAGTACATTTTACTGCATATTCGTACATGGCACATAGAGT…
32	NCBI	AJ317753	A	Saudi Arabia	Asia	ME	AGCCTTCATATAGTTTACTGTATATCTACCCTACACATATGCAGTACTAATCCAGCATAAACGTAATGTATGTACATTACATT-TTATGATCTACTTCATGTGTACGTACATAATATTAATGTAACAAGGACATAGTATGTATATAGTACATTAAACGATTTTCCACATGCATATTAAGCACGTACAT----------------------------------------------------------------------------CAGTATTAATGTAATAAGGACATAGTATGTATATTGTACATTAAACGATCTTCCTCATGCATATAAGCATGTATAATGTTTCTATCGACAGTACATAGTACATTTTACTGCATATTCGTACATGGCACATAGAGT…
33	NCBI	AJ317754	A	Saudi Arabia	Asia	ME	AGCCTTCATATAGTTTACTGTATATCTACCCTACACATATGCAGTACTAATCCAGCATAAACGTAATGTATGTACATTACATT-TTATGATCTACTTCATGTGTACGTACATAATATTAATGTAACAAGGACATAGTATGTATATAGTACATTAAACGATTTTCCACATGCATATTAAGCACGTACAT----------------------------------------------------------------------------CAGTATTAATGTAATAAGGACATAATATGTATATTGTACATTAAACGATCTTCCTCATGCATATAAGCATGTATAATGTTTCTATCGGCAGTACATAGTACATTTTACTGCATATTCGTACATAGCACATAGGGT…
34	NCBI	AJ317755	A	Saudi Arabia	Asia	ME	AGCCTTCATATAGTTTACTGTATATCTACCCTACACATATGCAGTACTAATCCAGCATAAACGTAATGTATGTACATTACATT-TTATGATCTACTTCATGTGTACGTACATAATATTAATGTAACAAGGACATAATATGTATATAGTACATTAAACGATTTTCCACATGCATATTAAGCACGTACAT----------------------------------------------------------------------------TAGTATTAATGTAATAAGGACATAGTATGTATATTGTACATTAAACGATCTTCCTCATGCATATAAGCATGTATAATGTTTCTATCGGCAGTACATAGTACATTTTACTGCATATTCGTACATGGCACATAGAGT…
35	NCBI	AJ317756	A	Saudi Arabia	Asia	ME	AGCCTTCATATAGTTTACTGTATATCTACCCTACACATATGCAGTACTAATCCAGCATAAACGTAATGTATGTACATTACATT-TTATGATCTACTTCATGTGTACGTACATAATATTAATGTAACAAGGACATAGTATGTATATAGTACATTAAACGATTTTCCACATGCATATTAAGCACGTACAT----------------------------------------------------------------------------CAGTATTAATGTAATAAGGACATAGTATGTATATTGTACATTAAACGATCTTCCTCATGCATATAAGCATGTATAATGTTTCTATCGACAGTACATAGTACATTTTACTGCATATTCGTACATGGCACATAGAGT…
36	NCBI	AJ317757	A	Saudi Arabia	Asia	ME	AGCCTTCATATAGTTTACTGTATATCTACCCTACACATATGCAGTACTAATCCAGCATAAACGTAATGTATGTACATTACATT-TTATGATCTACTTCATGTGCACGTACATAATATTAATGTAACAAGGACATAGTATGTATATAGTACATTAAACGATTTCCCACATGCATATTAAGCACGTACAT----------------------------------------------------------------------------CAATATTAATGTAATAAGGACATAATATGTATATTGTACATTAAACGATCTTCCTCATGCATATAAGCATGTATAATGTTTCTATCGGCAGTACATAGTACATTTTACTGCATGTTCGTACATGGCACATAGAGT…
37	NCBI	AJ317758	A	Saudi Arabia	Asia	ME	AGCCTTCATATAGTTTACTGTATATCTACCCTACACATATGCAGTACTAATCCAGCATAAACGTAATGTATGTACATTACATT-TTATGATCTACTTCATGTGTACGTACATAATATTAATGTAACAAGGACATAGTATGTATATAGTACATTAAACGATTTTCCACATGCATATTAAGCATGTACAT----------------------------------------------------------------------------CAGTATTAATGTAATAAAGACATAGTATGTATATTGTACATTAAACGATCTTCCCCATGCATATAAGCATGTATAATGTTTCTATCGGCAGTACATAGTACATTTTACTGCATATTCGTACATGGCACATAGAGT…
38	NCBI	AJ317759	A	Saudi Arabia	Asia	ME	AGCCTTCATATAGTTTACTGTATATCTACCCTACACATATGCAGTACTAATCCAGCATAAACGTAATGTATGTACATTACATT-TTATGATCTACTTCATGTGTACGTACATAATATTAATGTAACAAGGACATAGTATGTATATAGTACATTAAACGATTTTCCACATGCATATTAAGCACGTACAT----------------------------------------------------------------------------CAGTATTAATGTAATAAGGACATAGTATGTATATTGTACATTAAACGATCTTCCTCATGCATATAAGCATGTATAATGCTTCTATTGACAGTACATAGTACATTTTACTGTATATTCGTACATGGCACATAGAGT…
39	NCBI	AJ317826	B1	Pakistan	Asia	ME	AGCCTTCATATAGTTTACTATATATCTACCCTACACATGTGCAGTACTAATCCAGCATAAACGTAATGTATGTACATTACATT-TTATGATCTACTTCACGTGTACGTACATAATATTAATGTAACAAGGACATAATATGTATATAGTACATTAAACGATTTTCCACATGCATATTAAGCACGTATAT----------------------------------------------------------------------------CAGTATTAATGTAATAAAGACATAATATGTATATCGTACATTAAACGATCTCCCTCATGCATATAAGCACGTACAATGTCCTTATTAGCAGTACATGGTACATTTTACTGTATACCCGTACATAGCACATAAAGT…
40	NCBI	AJ317845	A	Pakistan	Asia	ME	AGCCTTCATATAGTTTACTGTATATCTACCCTACACATATGCAGTACTAATCCAGCATAAACGTAATATATGTACATTACATT-TTATGATCTACTTCATGTGTACGTACATAATATTAATGTAACAGGGACATAGTATGTATATAGTACATTAAACGATTTTCCGCATGCATATTAAGCACGTACAT----------------------------------------------------------------------------CAGTATTAATGTAATAAGGACATAGTATGTATATTGTACATTAAACGATCTTCCTCATGCATATAAGCATGTATAATGCTTCTATCGGCAGTACATAGTACATTTTACTGCATATTCGTACATAGCACATAAAGT…
39	this Study	EF618257	B1	Pakistan	Asia	ME	AGCCTTCATATAGTTTACTATATATCTACCCTACACATGTGCAGTACTAATCCAGCATAAACGTAATGTATGTACATTACATT-TTATGATCTACTTCACGTGTACGTACATAATATTAATGTAACAAGGACATAATATGTATATAGTACATTAAACGATTTTCCACATGCATATTAAGCACGTATAT----------------------------------------------------------------------------CAGTATTAATGTAATAAAGACATAATATGTATATCGTACATTAAACGATCTCCCTCATGCATATAAGCACGTACAATGTCCTTATTAGCAGTACATGGTACATTTTACTGTATACCCGTACATAGCACATAAAGT…
41	NCBI	AJ317846	A	Pakistan	Asia	ME	AGCCTTCATATAGTTTACTGTATATCTACCCTACACATATGCAGTACTAATCCAGCATAAACGTAATGTATGTACATTACATT-TTATGATCTACTTCATGTGTACGTACATAATATTAATGTAACAGGGACATAGTATGTATATAGTACATTAAACGATTTTCCACATGCATATTAAGTACGTACAT----------------------------------------------------------------------------CAGTATTAATGTAATAAGGACATAGTATGTATATTGTACATTAAACGATCTTCCTCATGCATATAAGCATGTATAATACTTCTATCGGCAGTACATAGTACATTTTACTGCATATTCGTACATGGCACATAGAGT…
42	NCBI	AJ317847	A	Pakistan	Asia	ME	AGCCTTCATATAGTTTACTGTATATCTACCCTACACATATGCAGTACTAATCCAGCATAAACGTAATGTATGTACATTACATT-TTATGATCTACTTCATGTGTACGTACATAATATTAATGTAACAGGGACATAATATGTATATAGTACATTAAACGATTTTCCACATGCATATTAAGTACGTACAT----------------------------------------------------------------------------CAGTATTAATGTAATAGGGACATAGTATGTATATTGTACATTAAACGATCTTCCCCATGCATATAAGCATGTATAATGCTTCCATCGGCAGTACATAGTACATTTTACTGCATATTCGTACATGGCACATAGGGT…
42	this Study	EF618253	A	Pakistan	Asia	ME	AGCCTTCATATAGTTTACTGTATATCTACCCTACACATATGCAGTACTAATCCAGCATAAACGTAATGTATGTACATTACATT-TTATGATCTACTTCATGTGTACGTACATAATATTAATGTAACAGGGACATAATATGTATATAGTACATTAAACGATTTTCCACATGCATATTAAGTACGTACAT----------------------------------------------------------------------------CAGTATTAATGTAATAGGGACATAGTATGTATATTGTACATTAAACGATCTTCCCCATGCATATAAGCATGTATAATGCTTCCATCGGCAGTACATAGTACATTTTACTGCATATTCGTACATGGCACATAGGGT…
43	NCBI	AJ317848	A	Pakistan	Asia	ME	AGCCTTCATATAGTTTACTGTATATCTACCCTACACATATGCAGTACTAATCCAGCATAAACGTAATGTATGTACATTACATT-TTATGATCTACTTCATGTGTACGTACATAATATTAATGTAACAAGGACATAGTATGTATATAGTACATTAAACGATTTTCCACATGCATATTAAGCACGTACAT----------------------------------------------------------------------------CAGTATTAATGTAATAAGGACATAGTATGTATATTGTACATTAAACGATCTTCCTCATGCATATAAGCATGTATAATGCTTCTATCGGCAGTACATAGTACATTTTACTGCATATTCGTACATGGTACATAGAGT…
44	NCBI	AJ317849	A	Pakistan	Asia	ME	AGCCTTCATATAGTTTACTGTATATCTACCCTACACATATGCAGTACTAATCCAGCATAAACGTAATGTATGTACATTACATT-TTATGATCTACTTCATGTGTACGTACATAATATTAATGTAACAGGGACATAGTATGTATATAGTACATTAAACGATTTTCCACATGCATATTAAGTACGTACAT----------------------------------------------------------------------------CAATATTAATGTAATAAGGACATAGTATGTATATTGTACATTAAACGATCTTCCCCATGCATATAAGCATGTATAATGCTTCTATTGGCAGTACATAGTACATTTTACTGCATATTCGTACATGGCACATAGAGT…
45	NCBI	AJ317850	A	Pakistan	Asia	ME	AGCCTTCATATAGTTTACTGTATATCTACCCTACACATATGCAGTACTAATCCAGCATAAACGTAATGTATGTACATTACATT-TTATGATCTACTTCATGTGTACGTACATAATATTAATGTAACAAGGACATAGTATGTATATAGTACATTAAACGATTTTCCACATGCATATTAAGCACGTACAT----------------------------------------------------------------------------CAGTATTAATGTAATAAGGACATAGTATGTATATTGTACATTAAACGATCTTCCTCATGCATATAAGCATGTATAATGCTTCTATCGGCAGTACATAGTACATTTTACTGCATATTCGTACATGGCACATAGAGT…
46	NCBI	AJ317851	A	Bhutan	Asia	EA	AGCCTTCATATAGTCTACTGTATATCTACCCTACACATATGCAGTACTAATCCAGCATAAACGTAATGTATGTACATTACATT-TTATGATCTACTTCATGTGTACGTACATAATATTAATGTAACAGGGACATAGTATGTATATAGTACATTAAACGATTTTCCACATGCATATTAAGTACGTACAT----------------------------------------------------------------------------CAGTATTAATGTAATAGGGACATAGTATGTATATTGTACATTAAACGATCTTCCTCATGCATATAAGCATGTATAATGTTTCTATCGGCAGTACATAGTACATTTTACTGCATATTCGTACATGGCACATAGAGT…
47	NCBI	AJ317852	A	Bhutan	Asia	EA	AGCCTTCATATAGTTTACTGTATATCTACCCTACACATATGCAGTACTAATCCAGCATAAACGTAATGTATGTACATTACATT-TTATGATCTACTTCATGTGTACGTACATAATATTAATGTAACAAGGACATAGTATGTATATAGTACATTAAACGATTTTCCACATGCATATTAAGCACGTACAT----------------------------------------------------------------------------CAGTATTAATGTAATAAGGACATAATATGTATATTGTACATTAAACGATCTTCCTCATGCATATAAGCATGTATAATGCTTCTATTGACAGTACATAGTACATTCTACTGCATATTCGTACATGGCACATAGAGT…
48	NCBI	AJ317853	A	Bhutan	Asia	EA	AGCCTTCATATAGTTTACTGTATATCTACCCTACACATATGCAGTACTAATCCAGCATAAACGTAATGTATGTACATTACATT-TTATGATCTACTTCATGTGTACGTACATAATATTAATGTAACAGGGACATAGTATGTATATAGTACATTAAACGATTTTCCACATGCATATTAAGTACGTACAT----------------------------------------------------------------------------CAGTATTAATGTAATAAGGACATAGTATGTATATTGTACATTAAACGATCTTCCTCATGCATATAAGCATGTATAATACTTCTATCGACAGTACATAGTACATTTTACTGCATACTCGTACATGGTACATAGAGT…
49	NCBI	AJ317854	A	Bhutan	Asia	EA	AGCCTTCATATAGTCTACTGTATATCTACCCTACACATATGCAGTACTAATCCAGCATAAACGTAATGTATGTACATTACATT-TTATGATCTACTTCATGTGTACGTACATAATATTAATGTAACAGGGACATAGTATGTATATAGTACATTAAACGATTTTCCACATGCATATTAAGTACGTACAT----------------------------------------------------------------------------CAGTATTAATGTAATAAGGACATAGTATGTATATTGTACATTAAACGATCTTCCTCATGCATATAAGCATGTATAATGCTTCTATCGGCAGTACATAGTACATTTTACTGCATATTCGTACATGGCACATAGAGT…
50	NCBI	AJ317855	A	Bhutan	Asia	EA	AGCCTTCATATAGTTTACTGTATATCTACCCTACACATATGCAGTACTAATCCAGCATAAACGTAATGTATGTACATTACATT-TTATGATCTACTTCATGTGTACGTACATAGTATTAATGTAACAAGGACATAGTATGTATATAGTACATTAAACGATTTTCCACATGCATATTAAGCACGTACAT----------------------------------------------------------------------------CAGTATTAATGTAATAAGGACATAGTATGTATATTGTACATTAAACGATCTTCCTCATGCATATAAGCATGTATAATGCTTCTATCGGCAGTACATGGTACATTTTACTGCATATTCGTACATGGCACATAGAGT…
51	NCBI	AJ317856	A	India	Asia	WA	AGCCTTCATATAGTCTACTGTATATCTACCCTACACATATGCAGTACTAATCCAGCATAAACGTAATGTATGTACATTACATT-TTATGATCTACTTCATGTGTACGTACATAATATTAATGTAACAGGGACATAGTATGTATATAGTACATTAAACGATTTTCCACATGCATATTAAGTACGTACAT----------------------------------------------------------------------------CAGTATTAATGTAATAAGGACATAGTATGTATATTGTACATTAAACGATCTTCCTCATGCATATAAGCATGTATAATGTTTCTATCGGCAGTACATAGTACATTTTACTGCATATTCGTACATGGCACATAGAGT…
52	NCBI	AJ317827	B1	India	Asia	WA	AGCCTTCATATAGTTTACTATATATCTACCCTACACATGTGCAGTACTAATCCAGCATAAACGTAATGTATGTACATTACATT-TTATGATCTACTTCACGTGTACGTACATAATATTAATGTAACAAGGACATAATATGTATATAGTACATTAAACGATTTTCCACATGCATATTAAGCACGTATAT----------------------------------------------------------------------------CAGTATTAATGTAATAAAGACATAATATGTATATCGTACATTAAACGATCTCCCCCATGCATATAAGCACGTACAATGTCCTTATTAGCAGTACATGGTACATTTTACTGTATACCCGTACATAGCACATAAAGT…
53	NCBI	AJ317857	A	India	Asia	WA	AGCCTTCATATAGTCTACTGTATATCTACCCTACACATATGCAGTACTAATCCAGCATAAACGTAATGTATATACATTACATT-TTATGATCTACTTCATGTGTACGTACATAATATTAATGTAACAGGGACATAGTATGTATATAGTACATTAAACGATTTTCCACATGCATATTAAGTACGTACATAGTATTAATGTAATAAGGACATAGTATGTATATAGTACATTAAACGATTTTCCACATGCATATTAAGTACGTACATCAGTATTAATGTAATAAGGACATAGTATGTATATTGTACATTAAACGATCTTCCTCATGCATATAAGCATGTATAATGCTTCTATCGGCAGTACATAGTACATTTTACTGCATATTCGTACATGGCACATAGAGT…
54	NCBI	AJ317782	A	Egypt	Africa	NAF	AGCCTTCATATAGTTTACTGTATATCTACCCTACACATATGCAGTACTAATCCAGCATAAACGTAATGTATGTACATTACATT-TTATGATCTACTTCATGTGCACGTACATAATATTAATGTAACAAGGACATAGTATGTATATAGTACATTAAACGATTTTCCACATGCATATTAAGCACGTACAT----------------------------------------------------------------------------CAGTATTAATGTAATAAGGACATAGTATGTATATCGTACATTAAACGATCTTCCTCATGCATATAAGCATGTATAATGCTTCTATCGGCAGTACATAGTACATTTTACTGCATATTCGTACATAGCACATAGAGT…
55	NCBI	AJ317783	A	Egypt	Africa	NAF	AGCCTTCATATAGTTTACTGTATATCTACCCTACACATATGCAGTACTAATCCAGCATAAACGTAATGTATGTACATTACATT-TTATGATCTACTTCATGTGTACGTACATAATATTAATGTAACAAGGACATAGCATGTATATAGTACATTAAACGATTTTCCGCATGCATATTAAGCACGTACAT----------------------------------------------------------------------------CAGTATTAATGTAATAAGGACATAGTATGTATATCGTACATTAAACGATCTTCCTCATGCATATAAGCATGTATAATGTTTCTATCGACAGTACATAGTACATTTCACTGCATATTCGTACATGGCACATAGAGT…
56	NCBI	AJ317573	A	Switzerland	Europe	NE	AGCCTTCATATAGTTTACTGTATATCTACCCTACACATACGCAGTACTAATCCAGCATAAACGTAATGTATGTACATTACATT-TTATGATCTACTTCATGTGTACGTACATAATATTAATGTAACAAGGACATAGTATGTATATAGTACATTAAACGATTTTCCACATGCATATTAAGCACGTACAT----------------------------------------------------------------------------CAGTATTAATGTAATAAGGACATAATATGTATATTGTACATTAAACGATCTTCCCCATGCATATAAGCATGTATAACACTTCTATCGACAGTACATAGTACATTTTACTGCATATTCGTACATGGCACATAGAGT…
57	NCBI	AJ317574	A	Switzerland	Europe	NE	AGCCTTCATATAGTTTACTGTATATCTACCCTACACATATGCAGTACTAATCCAGCATAAACGTAATGTATGTACATTACATT-TTATGATCTACTTCATGTGCACGTACATAATATTAATGTAACAAGGACATAGTATGTATACAGTACATTAAACGATTTTCCACATGCATATTAAGCACGTACAT----------------------------------------------------------------------------CAGTATTAATGTAATAAGGACATAATATGTATATTGTACATTAAACGATCTTCCTCATGCATATAAGCAAGTATAATGCCTCTATTGGCAGTACATAGTACATTTTACTGCATATTCGTACATGGCACATAGAGT…
57	this Study	EF618423	A	Switzerland	Europe	NE	AGCCTTCATATAGTTTACTGTATATCTACCCTACACATATGCAGTACTAATCCAGCATAAACGTAATGTATGTACATTACATT-TTATGATCTACTTCATGTGCACGTACATAATATTAATGTAACAAGGACATAGTATGTATACAGTACATTAAACGATTTTCCACATGCATATTAAGCACGTACAT----------------------------------------------------------------------------CAGTATTAATGTAATAAGGACATAATATGTATATTGTACATTAAACGATCTTCCTCATGCATATAAGCAAGTATAATGCCTCTATTGGCAGTACATAGTACATTTTACTGCATATTCGTACATGGCACATAGAGT…
57	this Study	EF618424	A	Switzerland	Europe	NE	AGCCTTCATATAGTTTACTGTATATCTACCCTACACATATGCAGTACTAATCCAGCATAAACGTAATGTATGTACATTACATT-TTATGATCTACTTCATGTGCACGTACATAATATTAATGTAACAAGGACATAGTATGTATACAGTACATTAAACGATTTTCCACATGCATATTAAGCACGTACAT----------------------------------------------------------------------------CAGTATTAATGTAATAAGGACATAATATGTATATTGTACATTAAACGATCTTCCTCATGCATATAAGCAAGTATAATGCCTCTATTGGCAGTACATAGTACATTTTACTGCATATTCGTACATGGCACATAGAGT…
58	NCBI	AJ317669	A	Portugal	Europe	SE	AGCCTTCATATAGTTTACTGTATATCTACCCTACACATATGCAGTACTAATCCAGCATAAACGTAATGTATGTACATTACATT-TTATGGTCTACTTCATGTGCACGTACATAATATTAATGTAACAAGGACATAATATGTATATAGTACATTAAACGATTTTCCACATGCATATTAAGCACGTACAT----------------------------------------------------------------------------CAGTATTAATGTAATAAGGACATAGTATGTATATTGTACATTAAACGATCTTCCTCATGCATATAAGCATGTATAATGCCTCTATTGGCAGTACATAGTACATTTTACTGCATATTCGTACATGGCACATAGAGT…
59	NCBI	AJ317666	A	Portugal	Europe	SE	AGCCTTCATATAGTTTACTATATATCTACCCTACACATATGCAGTACTAATCCAGCATAAACGTAATGTATGTACATTACATT-TTATGATCTACTTCATGTGCACGTACATAATATTAATGTAACAAGGACATAGTATGTATATAGTACATTAAACGATTTTCCACATGCATATTAAGCACGTACAT----------------------------------------------------------------------------CAGTATTAATGTAATAAGGACATAGTATGTATATTGTACATTAAACGATCTTCCTCATGCATATAAGCATGTACAATGCTTCTATCGGCAGTACATAGTACATTTTACTGCATATTCGTACATGGCACATAGAGT…
60	NCBI	AJ317667	A	Portugal	Europe	SE	AGCCTTCATATAGTTTACTGTATATCTACCCTACACATATGCAGTACTAATCCAGCATAAACGTAATGTATGTACATTACATT-TTATGATCTACTTCATGTGCACGTACATAATATTAATGTAACAAGGACATAGTATGTATATAGTACATTAAACGATTTTCCACATGCATATTAAGCACGTACAT----------------------------------------------------------------------------CAGTATTAATGTAATAAGGACATAATATGTATATTGTACATTAAACGATCTTCCTCATGCATATAAGCATGTATAATGCCTCTATTGGCAGTACATAGCACATTTTACTGCATATTCGTACATGGCACATAGAGT…
61	NCBI	AJ317668	A	Portugal	Europe	SE	AGCCTTCATATAGTTTACTGTATATCTACCCTACACATATGCAGTACTAATCCAGCATAAACGTAATGTATGTACATTACATT-TTATGATCTACTTCATGTGCACGTACATAATATTAATGTAACAAGGACATAATATGTATATAGTACATTAAACGATTTTCCACATGCATATTAAGCACGTACAT----------------------------------------------------------------------------CAGTATTAATGTAATAAGGACATAGTATGTATATTGTACATTAAACGATCTTCCTCATGCATATAAGCATGTACAATGCTTCTATTGGCAGTACATAGTACATTTTACTGCATATTCGTACATGGCACATGGAGT…
62	NCBI	AJ317665	A	Portugal	Europe	SE	AGCCTTCATATAGTTTACTGTATATCTACCCTACACATATGCAGTACTAATCCAGCATAAACGTAATGTATGTACATTACATT-TTATGATCTACTTCATGTGCACGTACATAATATTAATGTAACAAGGACATAGTATGTATATAGTACATTAAACGATTTTCCACATGCATATTAAGCACGTACAT----------------------------------------------------------------------------CAGTATTAATGTAATAAGGACATAATATGTATACTGTACATTAAACGATCTTCCTCATGCATATAAGCATGTACAATGCTTCTATCGGCAGTACATAGTACATTTTACTGCATATTCGTACATGGCACATGGAGT…
63	NCBI	AJ317575	A	France	Europe	NE	AGCCTTCATATAGTTTACTGTATATCTACCCTACACATATGCAGTACTAATCCAGCATAAACGTAATGTATGTACATTACATT-TTATGATCTACTTCATGTGCACGTACATAATATTAATGTAACAAGGACATAGTATGTATATAGTACATTAAACGATTTTCCACATGCATATTAAGCACGTACAT----------------------------------------------------------------------------CAGTATTAATGTAATAAGGACATAATATGTATATTGTACATTAAACGATCTTCCCCATGCATATAAGCATGTATAATGCCTCTATTGGCAGTACATGGTACATTTTACTGCATATTCGTACATGGCACATAGAGT…
64	NCBI	AJ317576	A	France	Europe	NE	AGCCTTCATATAGTTTACTGTATATCTACCCTACACATATGCAGTACTAATCCAGCATAAACGTAATGTATGTACATTACATT-TTATGATCTACTTCATGTGCACGTACATAATATTAATGTAACAAGGACATAGTATGTATATAGTACATTAAATGATTTTCCACATGCATATTAAGCACGTACAT----------------------------------------------------------------------------CAGTATTAATGTAATAAGGACATAATATGTATATTGTACATTAAACGATCTTCCCCATGCATATAAGCATGTATAATGCTTCTATTGGCAGTACATAGTACATTTTACTGCATATTCGTACATGGCACATAGAGT…
65	NCBI	AJ317577	A	France	Europe	NE	AGCCTTCATATAGTTTACTGTATATCTACCCTACACATATGCAGTACTAATCCAGCATAAACGTAATGTATGTACATTACATT-TTATGATCTACTTCATGTGCACGTACATAATATTAATGTAACAAGGACATAGTATGTATATAGTACATTAAACGATTTTCCACATGCATATTAAGCACGTACAT----------------------------------------------------------------------------CAGTATTAATGTAATAGGGACATAATATGTATATCGTACATTAAACGATCTTCCTCATGCATATAAGCATGTATAATGTCTCTATTGGCAGTACATAGTACATTTTACTGCATATTCGTACATGGCACATAGAGT…
66	NCBI	AJ317578	A	France	Europe	NE	AGCCTTCATATAGTTTACTGTATATCTACCCTACACATATGCAGTACTAATCCAGCATAAACGTAATGTATGTACATTACATT-TTATGATCTACTTCATGTGCACGTACATAATATTAATGTAACAAGGACATAGTATGTATATAGTACATTAAATGATTTTCCACATGCATATTAAGCACGTACAT----------------------------------------------------------------------------CAGTATTAATGTAATAAGGACATAATATGTATATTGTACATTAAACGATCTTCCCCATGCATATAAGCATGTATAATGCTTCTATTGGCAGTACATAGTACATTTTACTGCATATTCGTACATGGCACATAGAGT…
67	NCBI	AJ317579	A	France	Europe	NE	AGCCTTCATATAGTTTACTGTATATCTACCCTACACATATGCAGTACTAATCCAGCATAAACGTAATGTATGTACATTACATT-TTATGATCTACTTCATGTGCACGTACATAATATTAATGTAACAAGGACATAGTATGTATATAGTACATTAAACGATTTTCCACATGCATATTAAGCACGTACAT----------------------------------------------------------------------------CAGTATTAATGTAATAAGGACATAGTATGTATATTGTACATTAAACGATCTTCCTCATGCATATAAGCATGTATAATGTCTCCATTGGCAGTACATAGTACATTTTACTGCATATTCGTACATGGCACATAGAGT…
68	NCBI	AJ317581	A	France	Europe	NE	AGCCTTCATATAGTTTACTGTATATCTACCCTACACATATGCAGTACTAATCCAGCATAAACGTAATGTATGTACATTACATT-TTATGATCTACTTCATGTGCACGTACATAATATTAATGTAACAAGGACATAGTATGTATATAGTACATTAAACGATTTTCCGCATGCATATCAAGCACGTACAT----------------------------------------------------------------------------CAGTATTAATGTAATAGGGACATAATATGTATATTGTACATTAAACGATCTTCCTCATGCATATAAGCATGTATAATGTCTCTATTGGCAGTACATAGTACATTTTACTGCATATTCGTACATGGCACATAGAGT…
69	NCBI	AJ317582	A	France	Europe	NE	AGCCTTCATATAGTTTACTGTATATCTACCCTACACATATGCAGTACTAATCCAGCATAAACGTAATGTATGTACATTACATT-TTATGATCTACTTCATGTGCACGTACATAATATTAATGTAACAAGGACATAGTATGTATATAGTACATTAAACGATTTTCCACATGCATATTAAGCACGTATAT----------------------------------------------------------------------------CAGTATTAATGTAATAAGGACATAATATGTATACTGTACATTAAACGATCTTCCCCATGCATATAAGCATGTACAATCCTTCTATCGGCAGTACATAGTACATTTTACTGCATACTCGTACATGGCACATAGAGT…
70	NCBI	AJ317580	A	France	Europe	NE	AGCCTTCATATAGTTTACTGTATATCTACCCTACACATATGCAGTACTAATCCAGCATAAACGTAATGTATGTACATTACATT-TTATGATCTACTTCATGTGCACGTACATAATATTAATGTGACAAGGACATAGTATGTATATAGTACATTAAACGATTTTCCACATGCATATTAAGCACGTACAT----------------------------------------------------------------------------CAGTATTAATGTAATAAGGACATAGTATGTATATTGTACATTAAACGATCTTCCTCATGCATATAAGCATGTACAATGCTTCTATCGACAGTACATAGTACATTTTACTGCATATTCGTACATGGCACATGGAGT…
71	NCBI	AJ317583	A	France	Europe	NE	AGCCTTCATATAGTTTACTGTATATCTACCCTACACATATGCAGTACTAATCCAGCATAAACGTAATGTATGTACATTACATT-TTATGATCTACTTCATGTGCACGTACATAATATTAATGTAACAAGGACATAGTATGTATATAGTACATTAAATGATTTTCCACATGCATATTAAGCACGTACAT----------------------------------------------------------------------------CAGTATTAATGTAATAAGGACATAATATGTATATTGTACATTAAACGATCTTCCCCATGCATATAAGCATGTACAATACTTCTATCGACAGTACATAGTACATTTTACTGCATACTCGTACATGGCACATAGAGT…
72	NCBI	AJ317670	A	Spain	Europe	SE	AGCCTTCATATAGTTTACTGTATATCTACCCTACACATATGCAGTACTAATCCAGCATAAACGTAATGTATGTACATTACATT-TTATGATCTACTTCATGTGTACGTACATAATATTAATGTAACAAGGACATAGTATGTATATAGTACATTAAACGATTTTCCACATGCATATTAAGCACGTACAT----------------------------------------------------------------------------TAGTATTAATGTAATAAGGACATAGTATGTATATCGTACATTAAACGATCTTCCTCATGCATATAAGCATGTATAATACTTCTATCGGCAGTACATAGTACATTTTACTGCATATTCGTACATGGCACATAGAGT…
73	NCBI	AJ317671	A	Spain	Europe	SE	AGCCTTCATATAGTTTACTGTATATCTACCCTACACATATGCAGTACTAATCCAGCATAAACGTAATGTATGTACATTACATT-TTATGATCTACTTCATGTGTACGTACATAATATTAATGTAACAAGGACATAGTATGTATATAGTACATTAAACGATTTTCCACATGCATATTAAGCACGTACAT----------------------------------------------------------------------------CAGTATTAATGTAATAAGGACATAATATGTATATTGTACATTAAACGATCTTCCCCATGCATATAAGCATGTATAATATTTCTATCGGCAGTACATAGTACATTTTACTGCATATTCGTACATGGCACATAGGGT…
74	NCBI	AJ317672	A	Spain	Europe	SE	AGCCTTCATATAGTTTACTGTATATCTACCCTACACATATGCAGTACTAATCCAGCATAAACGTAATGTATGTACATTACATT-TTATGATCTACTTCATGTGTACGTACATAATATTAATGTAACAAGGACATAGTATGTATATAGTACATTAAACGATTTTCCACATGCATATTAAGCACGTACAT----------------------------------------------------------------------------TAGTATTAATGTAATAAGGACATAGTATGTATATCGTACATTAAACGATCTTCCTCATGCATATAAGCATGTATAATACCTCTATCGGCAGTACATAGTACATTTTACTGCATATTCGTACATGGCACATAGAGT…
75	NCBI	AJ317673	A	Spain	Europe	SE	AGCCTTCATATAGTTTACTGTATATCTACCCTACACATATGCAGTACTAATCCAGCATAAACGTAATGTATGTACATTACATT-TTATGATCTACTTCATGTGTACGTACATAATATTAATGTAACAAGGACATAGTATGTATATAGTACATTAAACGATTTTCCACATGCATATTAAGCACGTACAT----------------------------------------------------------------------------TAGTATTAATGTAATAAGGACATAGTATGTATATCGTACATTAAACGATCTCCCTCATGCATATAAGCATGTATAATACTTCTATTGGCAGTACATAGTACATTTTACTGCATATTCGTACATGGCACATAGAGT…
76	NCBI	AJ317674	A	Italy	Europe	SE	AGCCTTCATATAGTTTACTGTATATCTACCCTACACATATGCAGTACTAATCCAGCATAAACGTAATGTATGTACATTACATT-TTATGATCTACTTCATGTGCACGTACATAATATTAATGTAACAAGGACATAGTATGTATATAGTACATTAAACGATTTTCCACATGCATATTAAGCACGTATAT----------------------------------------------------------------------------CAGTATTAATGTAATAAGGACATAATATGTATATTGTACATTAAACGATCTTCCTCATGCATATAAGCATGTATAATGCCTCTATTGGCAGTACATGGTACATTTTACTGCATACTCGTACATAGCACATAGAGT…
77	NCBI	AJ317675	A	Italy	Europe	SE	AGCCTTCATATAGTTTACTGTATATCTACCCTACACATATGCAGTACTAATCCAGCATAAACGTAATGTATGTACATTACATT-TTATGATCTACTTCATGTGCACGTACATAGTATTAATGTAACAAGGACATAGTATGTATATAGTACATTAAACGATTTTCCACATGCATATTAAGCACGTACAT----------------------------------------------------------------------------CAGTATTAATGTAATAAGGACATAATATGTATATTGTACATTAAACGATCTTCCTCATGCATATAAGCATGTATAATGTCTCTATTAGCAGTACATAGTACATTTTACTGCATATTCGTACATGGCACATAGAGT…
78	this Study	EF618355	B1	South Africa	Africa	SAF	AGCCTTCATATAGTTTACTATATATCTACCCTACACATGTGCAGTACTAATCCAGCATAAACGTAATGTATGTACATTACATT-TTATGATCTACTTCACGTGTACGTACATAATATTAATGTAACAAGGACATAATATGTATATAGTACATTAAACGATCTTCCACATGCATATTAAGCACGTATAT----------------------------------------------------------------------------CAGTATTAATGTAATAAAGACATAATATGTATATCGTACATTAAACGATCT-CCCCATGCATATAAGCACGTACAATGTCCTTATTAGCAGTACATGGTACATTTTACTGTATACCCGTACATAGCACATAAAGT…
79	this Study	EF618356	B1	South Africa	Africa	SAF	AGCCTTCATATAGTTTACTATATATCTACCCTACACATGTGCAGTACTAATCCAGCATAAACGTAATGTATGTACATTACATT-TTATGATCTACTTCACGTGTACGTACATAATATTAATGTAACAAGGACATAATATGTATATAGTACATTAAACGATTTTCCACATGCATATTAAGCACGTATAT----------------------------------------------------------------------------CAGTATTAATGTAATAAAGACATAATATGTATATCGTACATTAAACGATCT-CCCCATGCATATAAGCACGTATAATGTCCTTATTAGCAGTACATGGTACATTTTACTGTATACCCGTACATAGCACATAAAGT…
80	NCBI	AJ317761	A	Syria	Asia	ME	AGCCTTCATATAGTTTACTGTATATCTACCCTACACATATGCAGTACCAATCCAGCATAAACGTAATGTATGTACATTACATT-TTATGATCTACTTCATGTGTACGTACATAATATTAATGTAACAAGGACATAGTATGTATATAGTACATTAAACGATTTTCCACATGCATATTAAGCACGTACAT----------------------------------------------------------------------------CAGTATTAATGTAATAAAGACATAGTATGTATATTGTACATTAAACGATCTTCCTCATGCATATAAGCATGTATAATATTTCTATCGGCAGTACATAGTACATTTTACTGCATATTCGTACATGGCACATAGAGT…
81	NCBI	AJ317760	A	Syria	Asia	ME	AGCCTTCATATAGTTTACTGTATATCTACCCTACACATATGCAGTACTAATCCAGCATAAACGTGATGTATGTACATTACATT-TTATGATCTACTTCATGTGTACGTACATAATATTAATGTAACAAGGACATAGTATGTATATAGTACATTAAACGATTTTCCACATGCATATTAAGCGCGTATAT----------------------------------------------------------------------------CAACATTAATGTAATAAGGACATAGTATGTATATTGTACATTAAACGATCTTCCCCATGCATATAAGCATGTATAATGCTTCTATTGGCAGTACATAGTACATTTTACTGCATATTCGTACATGGCACATAGAGT…
82	NCBI	AJ317863	A	Pakistan	Asia	ME	AGCCTTCATATAGTTTACTGTATATCTACCCTACACATATGCAGTACTAATCCAGCATAAACGTAATGTATGTACATTACATT-TTATGATCTACTTCATGTGTACGTACATAATATTAATGTAACAAGGACATAGTATGTATATAGTACATTAAACGATTTTCCACATGCATATTAAGCACGTACAT----------------------------------------------------------------------------CAGTATTAATGTAATAAGGACATAATATGTATATTGTACATTAAACGATCTTCCTCATGCATATAAGCATGTATAATGCTTCTATCGGCAGTACATAGTACATTCCACTGCATATTCGTACATGGCACATAGAGT…
83	NCBI	AJ317862	A	Pakistan	Asia	ME	AGCCTTCATATAGTTTACTGTATATCTACCCTACACATATGCAGTACTAATCCAGCATAAACGTAATGTATGTACATTACATT-TTATGATCTACTTCATGTGTACGTACATAGTATTAATGTAACAAGGACATAGTATGTATATAGTACATTAAACGATTTTCCACATGCATATTAAGCACGTACAT----------------------------------------------------------------------------TAGTATTAATGTAGCAAGGACATAGTATGTATATTGTACATTAAACGATCTTCCTCATGCATATAAGCATGTATAATGCTTCTATCGGCAGTACATGGTACATTTTACTGCATATTCGTACATGGCACATAGAGT…
84	NCBI	AJ317858	A	Pakistan	Asia	ME	AGCCTTCATATAGTTTACTGTATATCTACCCTACACATATGCAGTACTAATCCAGCATAAACGTAATGTATGTACATTACATT-TTATGATCTACTTCATGTGTACGTACATAATATTAATGTAACAAGGACATAGTATGTATATAGTACATTAAACGATTTTCCACATGCATATTAAGCACGTACAT----------------------------------------------------------------------------CAGTATTAATGTAATAAGGACATAATATGTATATTGTACATTAAACGATCTTCCTCATGCATATAAGCATGTATAATGCTTCTATCGGCAGTACATGGTACATTCCACTGCATATTCGTACATGGCACATAGAGT…
85	NCBI	AJ317859	A	Pakistan	Asia	ME	AGCCTTCATATAGTTTACTGTATATCTACCCTACACATATGCAGTACTAATCCAGCATAAACGTAATGTATGTACATTACATT-TTATGATCTACTTCATGTGTGCGTACATAATATTAATGTAACAGGGACATAGTATGTATATAGTACATTAAACGATTTTCCACATGCATATTAAGCACGTACAT----------------------------------------------------------------------------CAGTATTAATGTAATAAGGACATAATATGTATATTGTACATTAAACGATCTTCCTCATGCATATAAGCATGTATAATGCTTCTATCGGCAGTACATAGTACATTTTACTGCATATTCGTACATGGCACATAGAGT…
86	NCBI	AJ317860	A	Pakistan	Asia	ME	AGCCTTCATATAGTTTACTGTATATCTACCCTACACATATGCAGTACTAATCCAGCATAAACGTAATGTATGTACATTACATT-TTATGATCTACTTCATGTGTACGTACATAATATTAATGTAACAAGGACATAGTATGTATATAGTACATTAAACGATTTTCCACATGCATATTAAGCACGTACAT----------------------------------------------------------------------------CAGTATTAATGTAATAAGGACATAGTATGTATATTGTACATTAAACGATCTTCCTCATGCATATAAGCATGTATAATGCTTCTATCGGCAGTACATAGTACATTTTACTGCATATTCGTACATGGCACATAGAGT…
87	NCBI	AJ317861	A	Pakistan	Asia	ME	AGCCTTCATATAGTCTACTGTATATCTACCCTACACATATGCAGTACTAATCCAGCATAAACGTAATGTATGTACATTACATT-TTATGATCTACTTCATGTGTACGTACATAATATTAATGTAACAGGGACATAATATGTATATAGTACATTAAACGATTTTCCACATGCATATTAAGTACGTACAT----------------------------------------------------------------------------CAGTATTAATGTAATAGGGACATAGTATGTATATTGTACATTAAACGATCTTCCCCATGCATATAAGCATGTATAATGCTTCTATCGGCAGTACATAGTACATTTTACTGCATATTCGTACATGGCACATAAAGT…
87	this Study	EF618254	A	Pakistan	Asia	ME	AGCCTTCATATAGTCTACTGTATATCTACCCTACACATATGCAGTACTAATCCAGCATAAACGTAATGTATGTACATTACATT-TTATGATCTACTTCATGTGTACGTACATAATATTAATGTAACAGGGACATAATATGTATATAGTACATTAAACGATTTTCCACATGCATATTAAGTACGTACAT----------------------------------------------------------------------------CAGTATTAATGTAATAGGGACATAGTATGTATATTGTACATTAAACGATCTTCCCCATGCATATAAGCATGTATAATGCTTCTATCGGCAGTACATAGTACATTTTACTGCATATTCGTACATGGCACATAAAGT…
87	this Study	EF618255	A	Pakistan	Asia	ME	AGCCTTCATATAGTTTACTGTATATCTACCCTACACATATGCAGTACTAATCCAGCATAAACGTAATGTATGTACATTACATT-TTATGATCTACTTCATGTGTGCGTACATAATATTAATGTAACAGGGACATAGTATGTATATAGTACATTAAACGATTTTCCACATGCATATTAAGCACGTACAT----------------------------------------------------------------------------CAGTATTAATGTAATAAGGACATAATATGTATATTGTACATTAAACGATCTTCCTCATGCATATAAGCATGTATAATGCTTCTATCGGCAGTACATAGTACATTTTACTGCATATTCGTACATGGCACATAGAGT…
88	this Study	EF617708	A	Dagestan	Asia	WA	AGCCTTCATATAGTTTACTGTATATCTACCCTACACATACGCAGTACTAATCCAGCATAAACGTAATGTATGTACATTACATT-TTATGATCTACTTCATGTGTACGTACATAATATTAATGTAACAAGGACATAGTATGTATATAGTACATTAAACGATTTTCCACATGCATATTAAGCACGTACAT----------------------------------------------------------------------------CAGTATTAATGTAATAAGGACATAACATGTATATTGTACATTAAACGATCTTCCTCATGCATATAAGCATGTATAACACTTCTATCGGCAGTACATAGTACATTTTACTGCATATTCGTACATGGCACATAGAGT…
89	this Study	EF617709	A	Dagestan	Asia	WA	AGCCTTCATATAGTTTACTGTATATCTACCCTACACATATGCAGTACTAATCCAGCATAAACGTAATGTATGTACATTACATT-TTATGATCTACTTCATGTGCACGTACATAATATTAATGTAACGAGGACATAGTATGTATACAGTACATTAAACGATTTTCCACATGCATATTAAGCACGTACAT----------------------------------------------------------------------------CAGTATTAATGTAATAAGGACATAATATGTATATTGTACATTAAACGATCTTCCCCATGCATATAAGCATGTATAATACTTCTATCGGCAGTACATAGTACATTTTACTGCATATTCGTACATGGCACATAGAGT…
90	NCBI	AJ317676	A	Italy	Europe	SE	AGCCTTCATATAGTTTACTATATATCTACCCTACACATATGCAGTACTAATCCAGCATAAACGTAATGTATGTACATTACATT-TTATGATCTACTTCATGTGCACGTACATAATATTAATGTAACAAGGACATAGTATGTATATAGTACATTAAACGATTTTCCACATGCATATTAAGCACGTACAT----------------------------------------------------------------------------CAGTATTAATGTAATAAGGACATAGTATGTATATTGTACATTAAACGATCTTCCTCATGCATATAAGCATGTACAATGCTTCTATCGGCAGTACATAGTACATTTTACTGCATATTCGTACATAGCACATAGAGT…
91	NCBI	AJ317677	A	Italy	Europe	SE	AGCCTTCATATAGTTTACTGTATATCTACCCTACACATATGCAGTACTAATCCAGCATAAACGCAATGTATGTACATTACATT-TTATGATCTACTTCATGTGCACGTACATAATATTAATGTAACAAGGACATAGTATGTATATAGTACATTAAACGATTTTCCACATGCATATTAAGCACGTACAT----------------------------------------------------------------------------CAGTATTAATGTAATAAGGACATAGTATGTATATTGTACATTAAACGATCTTCCCCATGCATATAAGCATGTATAATGCCTCTATTGACAGTACATAGTACATTTTACTGCATACTCGTACATGGCACATAGAGT…
92	NCBI	AJ317678	A	Italy	Europe	SE	AGCCTTCATATAGTTTACTGTATATCTACCCTACACATATGCAGTACTAATCCAGCATAAACGTAATGTATGTACATTACATT-TTATGATCTACTTCATGTGCACGTACATAATATTAATGTAACAAGGACATAATATGTATATAGTACATTAAACGATTTTCCACATGCATATTAAGCACGTACAT----------------------------------------------------------------------------CAGTATTAATGTAACAAGGACATAATATGTATATTGTACATTAAACGATCTTCCTCATGCATATAAGCACGTATAATGCTTCTATTGGCAGTACATAGTACATTTTACTGCATATTCGTACATGGCACATAGAGT…
93	NCBI	AJ317533	A	Pakistan	Asia	ME	AGCCTTCATGTAGTTTACTGTATATCTACCCTACACATATGCAGTACTAATCCAGCATAAACGTAATGTATGTACATTACATT-TTATGATCTACTTCATGTGTACGTACATAATATTAATGTAACAAGGACATAGTATGTATATAGTACATTAAACGATTTTCCACATGCATATTAAGCACGTACAT----------------------------------------------------------------------------CAGTATTAATGTAATAAGGACATAATATGTATATTGTACATTAAACGATCTTCCCCATGCATATAAGCATGTATAATGCTTCTATTGACAGTACATAGTACATTTTACTGCACATTCGTACATGGCACATAGAGT…
94	NCBI	AJ317584	A	Poland	Europe	NE	AGCCTTCATATAGTTTACTGTATATCTACCCTACACATATGCAGTACTAATCCAGCATAAACGTAATGTATGTACATTACATT-TTATGATCTACTTCATGTGCACGTACATAATATTAATGTAACAAGGACATAGTATGTATATAGTACATTAAACGATTTTCCACATGCATATTAAGCACGTACAT----------------------------------------------------------------------------CAGTATTAATGTAATAAGGACATAATATGTATATTGTACATTAAACGATCTTCCTCATGCATATAAGCATGTATAATGTCTCTATTAGCAGTACATAGTACATTTTGCTGCATATTCGTACATGGCACATAGAGT…
95	NCBI	AJ317585	A	Poland	Europe	NE	AGCCTTCATATAGTTTACTGTATATCTACCCTACACATATGCAGTACTAATCCAGCATAAACGTAATGTATGTACATTACATT-TTATGATCTACTTCATGTGTACGTACATAATATTAATGTAACAAGGACATAGTATGTATATAGTACATTAAACGATTTTCCACATGCATATTAAGCACGTACAT----------------------------------------------------------------------------CAGTATTAATGTAATAAGGACATAACATGTATATTGTACATTAAACGATCTTCCTCATGCATATAAGCATGTATAACGCTTCTATCGGCAGTACATAGTACATTTTACTGCATATTCGTACATGGCACATAGAGT…
96	NCBI	AJ317679	A	Spain	Europe	SE	AGCCTTCATATAGTTTACTGTATATCTACCCTACACATATGCAGTACTAATCCAGCATAAACGTAATGTATGTACATTACATT-TTATGATCTACTTCATGTGCACGTACATAATATTAATGTAACAAGGACATAATATGTATATAGTACATTAAACGATTTTCCACATGCATATTAAGCACGTACAT----------------------------------------------------------------------------CAGTATTAATGTAATAAGGACATAGTATGTATATTGTACATTAAACGATCTTCCCCATGCATATAAGCATGTACAATGCTTCTATTGGCAGTACATAGTACATTTTACTGCATATTCGTACATGGCACATGGAGT…
97	NCBI	AJ317680	A	Italy	Europe	SE	AGCCTTCATATAGTTTACTGTATATCTACCCTACACATATGCAGTACTAATCCAGCATAAACGTAATGTATATACATTACATT-TTATGATCTACTTCATGTGTACGTACATAATATTAATGTAACAAGGACATAGTATGTATATAGTACATTAAACGATTTTCCACATGCATATTAAGCACGTACAT----------------------------------------------------------------------------CAGTATTAATGTAATAAGGACATAATATGTATATTGTACATTAAACGATCTTCCTCATGCATATAAGCATGTATAATGCCTCTATTGGCAGTACATAGTACATTTTACTGCATATTCGTACATGGCACATAGAGT…
98	NCBI	AJ317681	A	Italy	Europe	SE	AGCCTTCATATAGTTTACTGTATATCTACCCTACACATATGCAGTACTAATCCAGCATAAACGTAATGTATGTACATTACATT-TTATGATCTACTTCATGTGCACGTACATAATATTAATGTAACAAGGACATAATATGTATATAGTACATTAAACGATTTTCCACATGCATATTAAGCACGTACAT----------------------------------------------------------------------------CAGTATTAATGTAATAAGGACATAATATGTATATTGTACATTAAACGATCTTCCTCATGCATATAAGCATGTATAATGCTTCTATTGGTAGTACATAGTACATTTTATTGCATATTCGTACATAGCACATAGAGT…
99	NCBI	AJ317682	A	Italy	Europe	SE	AGCCTTCATATAGTTTACTGTATATCTACCCTACACATATGCAGTACTAATCCAGCATAAACGTAATGTATGTACATTACATT-TTATGATCTACTTCATGTGCACGTACATAATATTAATGTAACAAGGACATAGTATGTATATAGTACATTAAACGATTTTCCACATGCATATTAAGCACGTACAT----------------------------------------------------------------------------CAGTATTAATGTAACAGGGACATAGTATGTATATTGTACATTAAACGATCTTCCCCATGCATATAAGCATGTACAATGCCTCTATTGGTAGTACATAGTACATTTTACTGCATATTCGTACATGGCACATAGAGT…
100	NCBI	AJ317538	A	Mongolia	Asia	EA	AGCCTTCATATAGTTTACTGTATATCTACCCTACACATATGCAGTACTAATCCAGCATAAACGTAATGTATGTACATTACATT-TTATGATCTACTTCATGTGCACGTACATAATATTAATGTAACAAGGACATAGTATGTATATAGTACATTAAACGATTTTCCACATGCATATTAAGCACGTACAT----------------------------------------------------------------------------CAGTATTAATGTAATAAGGACATAGTATGTATATTGTACATTAAACGATCTTCCTCATGCATATAAGCATGTATAATGTTTCTATCGACAGTACATAGTACATTTTACTGCATATTCGTACATGGCACATAGAGT…
101	NCBI	AJ317534	A	Mongolia	Asia	EA	AGCCTTCATATAGTTTACTGTATATCTACCCTACACATATGCAGTACTAATCCAGCATAAACGTAATGTATGTACATTACATT-TTATGATCTACTTCATGTGTACGTACATAATATTAATGTAACAGGGACATAGTATGTATATAGTACATTAAACGATTTTCCACATGCATATTAAGCACGTATAT----------------------------------------------------------------------------CAGTATTAATGTAATAAGGACATAATATGTATATTGTACATTAAACGATCTTCCTCATGCATATAAGCATGTATAATACTTCTATTGGCAGTACATAGTACATTTTACTGCATATTCGTACATGGCACATAGAGT…
102	NCBI	AJ317535	A	Mongolia	Asia	EA	AGCCTTCATATAGTTTACTGTATATCTACCCTACACATATGCAGTACTAATCCAGCATAAACGTAATGTATGTACATTACATT-TTATGATCTACTTCATGTGTACGTACATAATATTAATGTAACAAGGACATAATATGTATATAGTACATTAAACGATTTTCCACATGCATATTAAGCACGTACAT----------------------------------------------------------------------------CAGTATTAATGTAATAAGGACATAGTATGTATATTGTACATTAAACGATCTTCCTCATGCATATAAGCATGTATAATGCTTCTATCAGCAGTACATAGTACATTTTACTGCATATTCGTACATAGCACATAGAGT…
103	NCBI	AJ317536	A	Mongolia	Asia	EA	AGCCTTCATATAGTTTACTGTATATCTACCCTACACATATGCAGTACTAATCCAGCATAAACGTAATGTATGTACATTACATT-TTATGATCTACTTCATGTGTACGTACATAATATTAATGTAACAAGGACATAGTATGTATATAGTACATTAAACGATTTTCCACATGCATATTAAGCACGTACAT----------------------------------------------------------------------------CAGTATTAATGTAATAAGGACATAATATGTATATTGTACATTAAACGATCTTCCTCATGCATATAAGCATGTATAATGCTCCTATCGGCAGTACATAGTACATTTTACTGCATGTTCGTACATGGCACATAGAGT…
104	NCBI	AJ317537	A	Mongolia	Asia	EA	AGCCTTCATATAGTTTACTGTATATCTACCCTACACATATGCAGTACTAATCCAGCATAAACGTAATGTATGTACATTACATT-TTATGATCCACTTCATGTGCACGTACATAATATTAATGTAACAAGGACATAGTATGTATATAGTACATTAAACGATTTTCCACATGCATATTAAGCACGTACAT----------------------------------------------------------------------------CAGTATTAATGTAATAAGGACATAATATGTATATTGTACATTAAACGATCTTCCTCATGCATATAAGCATGTATAATGCCTCTATTGGCAGTACATAGTACATTTTACTGCATACTCGTACATGGCACATAGAGT…
105	NCBI	AJ317683	A	Italy	Europe	SE	AGCCTTCATATAGTTTACTATATATCTACCCTACACATATGCAGTACTAACCCAGCATAAACGTAATGTATGTACATTACATT-TTATGATCTACTTCATGTGCACGTACATAATATTAATGTAACAAGGACATAGTATGTATATAGTACATTAAACGATTTTCCACATGCATATTAAGCACGTATAT----------------------------------------------------------------------------CAGTATTAATGTAATAAGGACATAGTATGTATATTGTACATTAAACGATCTTCCTCATGCATATAAGCATGTACAATGCTTCTATCGACAGTACATAGTACATTTTATTGCATATTCGTACATGGCACATAGAGT…
106	NCBI	AJ317684	A	Italy	Europe	SE	AGCCTTCATACAGTTTACTGTATATCTACCCTACACATATGCAGTACTAATCCAGCATAAACGTAATGTATGTACATTACATT-TTATGATCTACTTCATGTGCACGTACATAATATTAATGTAACAAGGACATAGTATGTATATAGTACATTAAACGATTTTCCACATGCATATTAAGTACGTACAT----------------------------------------------------------------------------CAGTATTAATGTAATAAGGACATAATATGTATATTGTACATTAAACGATCTTCCCCATGCATATAAGCATGTATAATGCCTCTATTGGCAGTACATAGTACATTTTACTGCATATTCGTACATGGCACATAGAGT…
107	NCBI	AJ317685	A	Italy	Europe	SE	AGCCTTCATATAGTTTACTGTATATCTACCCTACACATATGCAGTACTAATCCAGCATAAACGTAATGTATGTACATTACATT-TTATGATCTACTTCATGTGCACGTACATAATATTAATGTAACAAGGACATAATATGTATATAGTACATTAAACGATTTTCCACATGCATATTAAGTACGTACAT----------------------------------------------------------------------------CAGTATTAATGTAATAAGGACATAATATGTATATTGTACATTAAACGATCTTCCTCATGCATATAAGCATGTATAATACCTCTATTGGCAGTACATAGTACATTTTACTGCATATTCGTACATGGCACATAGAGT…
108	NCBI	AJ317586	A	Germany	Europe	NE	AGCCTTCATATAGTTTACTGTATATCTACCCTACACATATGCAGTACTAATCCAGCATAAACGTAATGTATGTACATTACATT-TTATGATCTACTTCATGTGCACGTACATAATATTAATGTAACAAGGACATAGTATGTATATAGTACATTAAACGATTTTCCACATGCATATTAAGCACGTACAT----------------------------------------------------------------------------TAGTATTAATGTAATAAGGACATAATATGTATATTGTACATTAAACGATCTTCCCCATGCATATAAGCATGTACAACACTTCTATCGACAGTACATAGTACATTTTACTGCATACTCGTACATGGCACATAGAGT…
109	NCBI	AJ317689	A	Greece	Europe	SE	AGCCTTCATATAGTTTACTGTATATCTACCCTACACATATGCAGTACTAATCCAGCATAAACGTAATGTATGTACATTACATT-TTATGATCTACTTCATGTGCACGTACATAACATTAATGTAACAAGGACATAGCATGTATATAGTACATTAAACGATTTTCCACATGCATATTAAGCACGTACAT----------------------------------------------------------------------------CAGTATTAATGTAATAAGGACATAGTATGTATATTGTACATTAAACGATCTTCCTCATGCATATAAGCATGTACAATCTTTCTATCGGCAGTACATAGTACATTTTACTGCATATTCGTACATGGCACATAGAGT…
109	this Study	EF617816	A	Greece	Europe	SE	AGCCTTCATATAGTTTACTGTATATCTACCCTACACATATGCAGTACTAATCCAGCATAAACGTAATGTATGTACATTACATT-TTATGATCTACTTCATGTGCACGTACATAACATTAATGTAACAAGGACATAGCATGTATATAGTACATTAAACGATTTTCCACATGCATATTAAGCACGTACAT----------------------------------------------------------------------------CAGTATTAATGTAATAAGGACATAGTATGTATATTGTACATTAAACGATCTTCCTCATGCATATAAGCATGTACAATCTTTCTATCGGCAGTACATAGTACATTTTACTGCATATTCGTACATGGCACATAGAGT…
109	this Study	EF617817	A	Greece	Europe	SE	AGCCTTCATATAGTTTACTGTATATCTACCCTACACATATGCAGTACTAATCCAGCATAAACGTAATGTATGTACATTACATT-TTATGATCTACTTCATGTGCACGTACATAACATTAATGTAACAAGGACATAGCATGTATATAGTACATTAAACGATTTTCCACATGCATATTAAGCACGTACAT----------------------------------------------------------------------------CAGTATTAATGTAATAAGGACATAGTATGTATATTGTACATTAAACGATCTTCCTCATGCATATAAGCATGTACAATCTTTCTATCGGCAGTACATAGTACATTTTACTGCATATTCGTACATGGCACATAGAGT…
110	NCBI	AJ317695	A	Greece	Europe	SE	AGCCTTCATATAGTTTACTGTATATCTACCCTACACATATGCAGTACTAATCCAGCATAAACGTAATGTATGTACATTACATT-TTATGATCTACTTCATGTGCACGTACATAATATTAATGTAACAAGGACATAGTATGTATATAGTACATTAAACGATTTTCCACATGCATATTAAGCACGTACAT----------------------------------------------------------------------------CAGTATTAATGTAATAGGGACATAATATGTATATTGTACATCAAACGATCTTCCCCATGCATATAAGCATGTACAATGCCTCTATTGGCAGTACATAGTACATTTTACTGCATATTCGTACATGGCACATAGAGT…
111	NCBI	AJ317697	A	Greece	Europe	SE	AGCCTTCATATAGTTTACTGTATATCTACCCTACACATATGCAGTACTAATCCAGCATAAACGTAATGTATGTACATTACATT-TTATGATCTACTTCATGTGCACGTACATAATATTAATGTAACAAGGACATAGTATGTATATAGTACATTAAACGATTTTCCACATGCATATTAAGCACGTACAT----------------------------------------------------------------------------TAGTATTAATGTAATAAGGACATAATATGTATATTGTACATTAAACGATCTTCCTCATGCATATAAGCATGTATAATGCTTCTATCGGCAGTACATAGTACATTTTACTGCATATTCGTACATGGCACATAGAGT…
112	NCBI	AJ317696	A	Greece	Europe	SE	AGCCTTCATATAGTTTACTGTATATCTACCCTACACATATGCAGTACTAATCCAGCATAAACGTAATGTATGTACATTACATT-TTATGATCTACTTCATGTGCACGTACATAATATTAATGTAACAAGGGCATAGTATGTATATAGTACATTAAACGATTTTCCACATGCATATTAAGCACGTATAT----------------------------------------------------------------------------CAGTATTAATGTAATAAGGACATAATATGTATATTGTACATTAAACGATCTTCCTCATGCATATAAGCATGTATAATGCCTCTATTGGCAGTACATAGTACATTTTACTGCATATCCGTACATGGCACATAGAGT…
113	NCBI	AJ317686	A	Greece	Europe	SE	AGCCTTCATATAGTTTACTGTATATCTACCCTACACATATGCAGTACTAATCCAGCATAAACGTAATGTATGTACATTACATT-TTATGATCTACTTCATGTGCACGTACATAATATTAATGTAACAAGGACATAGCATGTATATAGTACATTAAACGATTTTCCACATGCATATTAAGCACGTACAT----------------------------------------------------------------------------TAGTATTAATGTAATAAAGACATAGTATGTATATCGTACATTAAACGATCTTCCCCATGCATATAAGCATGTACAATGCTTCTATCGGCAGTACATAGTACATTTTACTGCATATTCGTACATAGCACATAGAGT…
113	this Study	EF617818	A	Greece	Europe	SE	AGCCTTCATATAGTTTACTGTATATCTACCCTACACATATGCAGTACTAATCCAGCATAAACGTAATGTATGTACATTACATT-TTATGATCTACTTCATGTGCACGTACATAATATTAATGTAACAAGGACATAGCATGTATATAGTACATTAAACGATTTTCCACATGCATATTAAGCACGTACAT----------------------------------------------------------------------------TAGTATTAATGTAATAAAGACATAGTATGTATATCGTACATTAAACGATCTTCCCCATGCATATAAGCATGTACAATGCTTCTATCGGCAGTACATAGTACATTTTACTGCATATTCGTACATAGCACATAGAGT…
114	NCBI	AJ317687	A	Greece	Europe	SE	AGCCTTCATATAGTTTACTGTATATCTACCCTACACATATGCAGTACTAATCCAGCATAAACGTAATGTATGTACATTACATT-TTATGATCTACTTCATGTGCACGTACATAATATTAATGTAACAAGGACATAGCATGTATATAGTACATTAAACGATTTTCCACATGCATATTAAGCACGTACAT----------------------------------------------------------------------------TAGTATTAATGTAATAAAGACATAGTATGTATATCGTACATTAAACGATCTTCCCCATGCATATAAGCATGTACAATGCTTCTATCGGCAGTACATAGTACATTTTACTGCATATTCGTACATAGCACATAGAGT…
108	NCBI	AJ317690	A	Greece	Europe	SE	AGCCTTCATATAGTTTACTGTATATCTACCCTACACATATGCAGTACTAATCCAGCATAAACGTAATGTATGTACATTACATT-TTATGATCTACTTCATGTGCACGTACATAATATTAATGTAACAAGGACATAGTATGTATATAGTACATTAAACGATTTTCCACATGCATATTAAGCACGTACAT----------------------------------------------------------------------------TAGTATTAATGTAATAAGGACATAATATGTATATTGTACATTAAACGATCTTCCCCATGCATATAAGCATGTACAACACTTCTATCGACAGTACATAGTACATTTTACTGCATACTCGTACATGGCACATAGAGT…
115	NCBI	AJ317691	A	Greece	Europe	SE	AGCCTTCATATAGTTTACTGTATATCTACCCTACACATATGCAGTACTAATCCAGCATAAACGTAATGTATGTACATTACATT-TTATGACCTACTTCATGTGTACGTACATAATATTAATGTAACAAGGACATAGTATGTATATAGTACATTAAACGATTTTCCACATGCATATTAAGCACGTACAT----------------------------------------------------------------------------CAGTATTAATGTAATAAGGACATAACATGTATATTGTACATTAAACGATCTTCCTCATGCATATAAGCATGTATAACGCTTCTATCGGCAGTACATAGTACATTTTACTGCATATTCGTACATGGCACATAGAGT…
116	NCBI	J317692	A	Greece	Europe	SE	AGCCTTCATATAGTTTACTGTATATCTACCCTACACATATGCAGTACTAATCCAGCATAAACGTAATGTATGTACATTACATT-TTATGATCTACTTCATGTGCACGTACATAATATTAATGTAACAAGGACATAGTATGTATATAGTACATTAAACGATTTTCCACATGCATATTAAGCACGTACAT----------------------------------------------------------------------------TAGTATTAATGTAATAAGGACATAGTATGTATATTGTACATTAAACGATCTTCCTCATGCATATAAGCATGTATAATGTCTCCATTGGCAGTACATAGTACATTTTACTGCATATTCGTACATGGCACATAGAGT…
117	NCBI	AJ317693	A	Greece	Europe	SE	AGCCTTCATATAGTTTACTGTATATCTACCCTACACATATGCAGTACTAATCCAGCATAAACGTAATGTATGTACATTACATT-TTATGATCTACTTCATGTGCACGTACATAATATTAATGTAACAAGGACATAGTATGTATATAGTACATTAAACGATTTTCCACATGCATATTAAGCACGTACAT----------------------------------------------------------------------------CAGTATTAATGTAATAAGGACATAATATGTATATTGTACATTAAACGATCTTCCCCATGCATATAAGCATGTATAATACTTCTATCGGCAGTACATAGTACATTTTACTGCATATTCGTACATGGCACATAGAGT…
118	NCBI	AJ317694	A	Greece	Europe	SE	AGCCTTCATATAGTTTACTGTATATCTACCCTACACATATGCAGTACTAATCCAGCATAAACGTAATGTATGTACATTACATT-TTATGATCTACTTCATGTGCACGTACATAATATTAATGTAACAAGGACATAGTATGTATATAGTACATTAAACGATTTTCCACATGCATATTAAGCACGTACAT----------------------------------------------------------------------------CAGTATTAATGTAATAAGGACATAGTATGTATATTGTACATTAAACGATCTTCCTCATGCATATAAGCATGTATAATGTTTCTATCGACAGTACATAGTACATTTTACTGCATATTCGTACATAGCACATAGAGT…
119	NCBI	AJ317688	A	Greece	Europe	SE	AGCCTTCATATAGTTTACAGTATATCTACCCTACACATATGCAGTACTAATCCAGCATAAACGTAATGTATGTACATTACATT-TTATGATCTACTTCATGTGCACGTACATAATATTAATGTAACAAGGACATAGTATGTATATAGTACATTAAACGATTTTCCACATGCATATTAAGCACGTACAT----------------------------------------------------------------------------CAGTATTAATGTAATAAGGACATAATATGTATATCGTACATTAAACGATCTTCCTCATGCATATAAGCATGTATAATGCCTCTATTGGCAGTACATAGTACATTTTACTGCATATTCGTACATGGCACATAGAGT…
120	NCBI	AJ317587	A	Iceland	Europe	NE	AGCCTTCATATAGTTTACTGTATATCTACCCTACACATATGCAGTACTAATCCAGCATAAACGTAATGTATGTACATTACATT-TTATGATCTACTTCATGTGCACGTACATAATATTAATGTAACAAGGACATGGTATGTATATAGTACATTAAACGATTTTCCACATGCATATTAAGCACGTACAT----------------------------------------------------------------------------CAGTATTAATGTAATAAAGACATAGTATGTATATCGTACATTAAACGATCTTCCTCATGCATATAAGCATGTATAATACTTCTATCGGCAGTACATAGTACATTTTACTGCATATTCGTACATGGTACATAGAGT…
120	this Study	EF617851	A	Iceland	Europe	NE	AGCCTTCATATAGTTTACTGTATATCTACCCTACACATATGCAGTACTAATCCAGCATAAACGTAATGTATGTACATTACATT-TTATGATCTACTTCATGTGCACGTACATAATATTAATGTAACAAGGACATGGTATGTATATAGTACATTAAACGATTTTCCACATGCATATTAAGCACGTACAT----------------------------------------------------------------------------CAGTATTAATGTAATAAAGACATAGTATGTATATCGTACATTAAACGATCTTCCTCATGCATATAAGCATGTATAATACTTCTATCGGCAGTACATAGTACATTTTACTGCATATTCGTACATGGTACATAGAGT…
120	this Study	EF617852	A	Iceland	Europe	NE	AGCCTTCATATAGTTTACTGTATATCTACCCTACACATATGCAGTACTAATCCAGCATAAACGTAATGTATGTACATTACATT-TTATGATCTACTTCATGTGCACGTACATAATATTAATGTAACAAGGACATGGTATGTATATAGTACATTAAACGATTTTCCACATGCATATTAAGCACGTACAT----------------------------------------------------------------------------CAGTATTAATGTAATAAAGACATAGTATGTATATCGTACATTAAACGATCTTCCTCATGCATATAAGCATGTATAATACTTCTATCGGCAGTACATAGTACATTTTACTGCATATTCGTACATGGTACATAGAGT…
120	this Study	EF617853	A	Iceland	Europe	NE	AGCCTTCATATAGTTTACTGTATATCTACCCTACACATATGCAGTACTAATCCAGCATAAACGTAATGTATGTACATTACATT-TTATGATCTACTTCATGTGCACGTACATAATATTAATGTAACAAGGACATGGTATGTATATAGTACATTAAACGATTTTCCACATGCATATTAAGCACGTACAT----------------------------------------------------------------------------CAGTATTAATGTAATAAAGACATAGTATGTATATCGTACATTAAACGATCTTCCTCATGCATATAAGCATGTATAATACTTCTATCGGCAGTACATAGTACATTTTACTGCATATTCGTACATGGTACATAGAGT…
120	this Study	EF617854	A	Iceland	Europe	NE	AGCCTTCATATAGTTTACTGTATATCTACCCTACACATATGCAGTACTAATCCAGCATAAACGTAATGTATGTACATTACATT-TTATGATCTACTTCATGTGCACGTACATAATATTAATGTAACAAGGACATGGTATGTATATAGTACATTAAACGATTTTCCACATGCATATTAAGCACGTACAT----------------------------------------------------------------------------CAGTATTAATGTAATAAAGACATAGTATGTATATCGTACATTAAACGATCTTCCTCATGCATATAAGCATGTATAATACTTCTATCGGCAGTACATAGTACATTTTACTGCATATTCGTACATGGTACATAGAGT…
120	this Study	EF617855	A	Iceland	Europe	NE	AGCCTTCATATAGTTTACTGTATATCTACCCTACACATATGCAGTACTAATCCAGCATAAACGTAATGTATGTACATTACATT-TTATGATCTACTTCATGTGCACGTACATAATATTAATGTAACAAGGACATGGTATGTATATAGTACATTAAACGATTTTCCACATGCATATTAAGCACGTACAT----------------------------------------------------------------------------CAGTATTAATGTAATAAAGACATAGTATGTATATCGTACATTAAACGATCTTCCTCATGCATATAAGCATGTATAATACTTCTATCGGCAGTACATAGTACATTTTACTGCATATTCGTACATGGTACATAGAGT…
121	NCBI	AJ317540	A	India	Asia	WA	AGCCTTCATATAGTTTACTGTATATCTACCCTACACATATGCAGTACTAATCCAGCATAAACGTAATGTATGTACATTACATT-TTATGATCTACTTCATGTGTACGTACATAATATTAATGTAACAAGGACATAGTATGTATATAGTACATTAAACGATTTTCCACATGCATATTAAGCACGTACAT----------------------------------------------------------------------------CAGTATTAATGTAATAAGGACATAGTATGTATATCGTACATTAAACGATCTTCCCCATGCATATAAGCATGTACAATGCTTCTATCGGCAGTACATAGTACATTTTACTGCATATTCGTACATGGCACATAGAGT…
122	NCBI	AJ317541	A	India	Asia	WA	AGCCTTCATATAGTTTACTGTATATCTACCCTACACATATGCAGTACTAATCCAGCATAAACGTAATGTATGTACATTACATT-TTATGATCTACTTCATGTGTATGTACATAATGTTAATGTAACAGGGACATAATATGTATATAGTACATTAAACGATTTTCCACATGCATATTAAGTACGTACAT----------------------------------------------------------------------------CAGTATTAATGTAATAAGGACATAGTATGTATATTGTACATTAAACGATCTTCCTCATGCATATAAGCATGTATAATGCTTCTATCGACAGTACATAGTACATTTTACTGCATATTCGTACATAGCACATAGAGT…
123	NCBI	AJ317830	B1	India	Asia	WA	AGCCTTCATATAGTTTACTATATATCTACCCTACACATGTGCAGTACTAATCCAGCATAAACGTAATGTATGTACATTACATT-TTATGATCTACTTCACGTGTACGTACATAATATTAATGTAACAAGGACATAATATGTATATAGTACATTAAACGATTTTCCACATGCATATTAAGTACGTATAT----------------------------------------------------------------------------CAGTATTAATGTAATAAAGACATAATATGTATATCGTACATTAAACGATCTCCCCCATGCATATAAGCACGTACAATGTCCTTATTAGCAGTACATGGTACATTTTACTGTATACCCGTACATAGCACATAAAGT…
36	NCBI	AJ317762	A	Iraq	Asia	ME	AGCCTTCATATAGTTTACTGTATATCTACCCTACACATATGCAGTACTAATCCAGCATAAACGTAATGTATGTACATTACATT-TTATGATCTACTTCATGTGCACGTACATAATATTAATGTAACAAGGACATAGTATGTATATAGTACATTAAACGATTTCCCACATGCATATTAAGCACGTACAT----------------------------------------------------------------------------CAATATTAATGTAATAAGGACATAATATGTATATTGTACATTAAACGATCTTCCTCATGCATATAAGCATGTATAATGTTTCTATCGGCAGTACATAGTACATTTTACTGCATGTTCGTACATGGCACATAGAGT…
124	NCBI	AJ317763	A	Iraq	Asia	ME	AGCCTTCATATAGTTTACTGTATATCTACCCTACACATATGCAGTACTAATCCAGCATAAACGTAATGTATGTACATTACATT-TTATGATCTACTTCATGTGTACGTACATAATATTAATGTAACAAGGACATAGTATGTATATAGTACATTAAACGATTTTCCACATGCATATTAGGCACGTACAT----------------------------------------------------------------------------CAGTATTAATGTAATAAGGACATAATATGTATATTGTACATTAAACGATCTTCCTCATGCATATAAGCATGTATAATGTTTCTATCGACAGTACATAGTACATTTTACTGCATATTCGTACATGGCACATAGAGT…
125	NCBI	AJ317764	A	Iraq	Asia	ME	AGCCTTCATATAGTTTACTGTATATCTACCCTACACATATGCAGTACTAATCCAGCATAAACGTAATGTATGTACATTACATT-TTATGATCTACTTCATGTGTACGTACATAATATTAATGTAACAAGGACATAGTATGTATATAGTACATTAAACGATTTTCCACATGCATATTAAGCACGTACAT----------------------------------------------------------------------------CAGTATTAATGTAATAAGGACATAGTATGTATATTGTACATTAAACGATCTTCCCCATGCATATAAGCATGTATAATGCTTCTATCGGCAGTACATAGTACATTCTACTGCATATTCGTACATGGCACATAGAGT…
126	NCBI	AJ317765	A	Iraq	Asia	ME	AGCCTTCATATAGTTTACTGTATATCTACCCTACACATATGCAGTACTAATCCAGCATAAACGTAATGTATGTACATTACATT-TTATGATCTACTTCATGTGTACGTACATAATATTAATGTAACAAGGACATAATATGTATATAGTACATTAAACGATTTTCCACATGCATATTAAGCACGTACAT----------------------------------------------------------------------------CAGTATTAATGTAGTGAGGACATAATATGTATATTGTACATTAAACGATCTTCCCCATGCATATAAGCATGTATAATGCTTCTATCAGCAGTACATGGTACATTTTACTGCATATTCGTACATGGCACATAGAGT…
127	NCBI	AJ317766	A	Iraq	Asia	ME	AGCCTTCATATAGTTTACTGTATATCTACCCTACACATATGCAGTACTAATCCAGCATAAACGTAATGTATGTACATTACATT-TTATGATCTACTTCATGTGTACGTACATAATATTAATGTAACAAGGACATAGTATGTATATAGTACATTAAACGATTTTCCACATGCATATTAAGCACGTACAT----------------------------------------------------------------------------CAGTATTAATGTAATAAGGACATAATATGTATACTGTACATTAAACGATCTTCCTCATGCATATAAGCATGTATAATGTTTCTATCGGCAGTACATAGTACATTTTACTGCATATTCGTACATGGCACATAGAGT…
128	NCBI	AJ317767	A	Iraq	Asia	ME	AGCCTTCATATAGTTTACTGTATATCTACCCTACACATATGCAGTACTAATCCAGCATAAACGTAATGTATGTACATTACATT-TTATGATCTACTTCATGTGTACGTACATAATATTAATGTAACAAGGACATAGTATGTATATAGTACATTAAACGATTTTCCACATGCATATTAAGCACGTACAT----------------------------------------------------------------------------CAGTATTAATGTAATAAGGACATAGTATGTATATTGTACATTAAACGATCTTCCTCATGCATATAAGCATGTATAATGTTTCTATTGGCAGTACATAGTACATTTTACTGCATATTCGTACATGGCACATAGAGT…
129	NCBI	AJ317768	A	Iraq	Asia	ME	AGCCTTCATATAGTTTACTGTATATCTACCCTACACATATGCAGTACTAATCCAGCATAAACGTAATGTATGTACATTACATT-TTATGATCTACTTCATGTGTACGTACATAATATTAATGTAACAAGGACATAGTATGTATATAGTACATTAAACGATTTTCCGCATGCATATTAAGTACGTACAT----------------------------------------------------------------------------CAGTATTAATGTAATAAGGACATAGTATGTATATCGTACATTAAACGATCTTCCCCATGCATATAAGCATGTATAATGCTTCTATCGGCAGTACATAGTACATTTTACTGCATATTCGTACATGGCACATAGAGT…
130	NCBI	AJ317588	A	Ireland	Europe	NE	AGCCTTCATATAGTTTACTGTATATCTACCCTACACATATGCAGTACTAATCCAGCATAAACGTAATGTATGTACATTACATT-TTATGATCTACTTCATGTGCACGTACATAATATTAATGTAACGAGGACATAGTATGTATATAGTACATTAAACGATTTTCCACATGCATATTAAGCACGTACAT----------------------------------------------------------------------------CAGTATTAATGTAATAAGGACATAATATGTATATTGTACATTAAACGATCTTCCCCATGCATATAAGCATGTATAATACCTCTATTAGCAGTACATAGTACATTTTACTGCATATTCGTACATGGCACATAGAGT…
130	this Study	EF618085	A	Ireland	Europe	NE	AGCCTTCATATAGTTTACTGTATATCTACCCTACACATATGCAGTACTAATCCAGCATAAACGTAATGTATGTACATTACATT-TTATGATCTACTTCATGTGCACGTACATAATATTAATGTAACGAGGACATAGTATGTATATAGTACATTAAACGATTTTCCACATGCATATTAAGCACGTACAT----------------------------------------------------------------------------CAGTATTAATGTAATAAGGACATAATATGTATATTGTACATTAAACGATCTTCCCCATGCATATAAGCATGTATAATACCTCTATTAGCAGTACATAGTACATTTTACTGCATATTCGTACATGGCACATAGAGT…
131	NCBI	AJ317589	A	Ireland	Europe	NE	AGCCTTCATATAGTTTACTGTATATCTACCCTACACATATGCAGTACTAATCCAGCATAAACGTAATGTATGTACATTACATT-TTATGATCTACTTCATGTGCGCGTACATAATATTAATGTAACAAGGACATAGTATGTATATAGTACATTAAACGATTTTCCACATGCATATTAAGCACGTACAT----------------------------------------------------------------------------CAGTATTAATGTAATAAGGACATAATATGTATATTGTACATTAAACGATCTTCCTCATGCATATAAGCAAGTATAATACCTCTATTGGCAGTACATAGTACATTTTACTGCATATTCGTACATGGCACATAGAGT…
132	NCBI	AJ317590	A	Ireland	Europe	NE	AGCCTTCATATAGTTTACTGTATATCTACCCTACACATATGCAGTACTAATCCAGCATAAACGTAATGTATGTACATTACATT-TTATGATCTACTTCATGTGCACGTACATAATATTAATGTAATGAGGACATAGTATGTATATAGTACATTAAACGATTTTCCACATGCATATTAAGCACGTACAT----------------------------------------------------------------------------CAGTATTAATGTAATAAGGACATAATATGTATATTGTACATTAAACGATCTTCCCCATGCATATAAGCATGTATAATGCCTCTATTGACAGTACATAGTACATTTTACTGCATATTCGTACATAGCACATAGAGT…
132	this Study	EF618086	A	Ireland	Europe	NE	AGCCTTCATATAGTTTACTGTATATCTACCCTACACATATGCAGTACTAATCCAGCATAAACGTAATGTATGTACATTACATT-TTATGATCTACTTCATGTGCACGTACATAATATTAATGTAATGAGGACATAGTATGTATATAGTACATTAAACGATTTTCCACATGCATATTAAGCACGTACAT----------------------------------------------------------------------------CAGTATTAATGTAATAAGGACATAATATGTATATTGTACATTAAACGATCTTCCCCATGCATATAAGCATGTATAATGCCTCTATTGACAGTACATAGTACATTTTACTGCATATTCGTACATAGCACATAGAGT…
133	NCBI	AJ317591	A	Ireland	Europe	NE	AGCCTTCATATAGTTTACTGTATATCTACCCTACACATATGCAGTACTAATCCAGCATAAACGTAATGTATGTACATTACATT-TTATGATCTACTTCATGTGCACGTACATAATATTAATGTAACAAGGACATAGTATGTATATAGTACATTAAACGATTTTCCACATGCATATTAAGCACGTATAT----------------------------------------------------------------------------TAGTATTAATGTAATAAGGACATAATATGTATATTGTACATTAAACGATCTTCCCCATGCATATAAGCATGTATAATGTCTCTATTGGCAGTACATAGTACATTTTACTGCATATTCGTACATGGCACATAGAGT…
134	NCBI	AJ317699	A	Portugal	Europe	SE	AGCCTTCATATAGTTTACTGTATATCTACCCTACACATATGCAGTACTAATCCAGCATAAACGTAATGTATGTACATTACATT-TTATGATCTACTTCATGTGCACGTACATAATATTAATGTAACAAGGACATAGTATGTATATAGTACATTAAACGATTTTCCACATGCATATTAAGCACGTATAT----------------------------------------------------------------------------CAGTATTAATGTAATAAGGACATAATATGTATATCGTACATTAAACGATCTTCCTCATGCATATAAGCATGTATAATGCCTCTATTGGCAGTACATAGTGCATTTTACTGCATATTCGTACATGGCACATAGAGT…
135	NCBI	AJ317700	A	Portugal	Europe	SE	AGCCTTCATATAGTTTACTATATATCTACCCTACACATATGCAGTACTAATCCAGCATAAACGTAATGTATGTACATTACATT-TTATGATCTACTTCATGTGCACGTACATAATATTAATGTAACAAGGACATAATATGTATATAGTACATTAAACGATTTTCCACATGCATATTAAGCACGTACAT----------------------------------------------------------------------------CAGTATTAATGTAATAAGGACATAGTATGTATATTGTACATTAAACGATCTTCCCCATGCATATAAGCATGTACAATGTCTCTATCGGCAGTACATAGTACATTTTACTGCATATTCGTACATGGCACATAGAGT…
136	NCBI	AJ317701	A	Portugal	Europe	SE	AGCCTTCATATAGTTTACTGTATATCTACCCTACACATATGCAGTACTAATCCAGCATAAACGTAATGTATGTACATTACATT-TTATGATCTACTTCATGTGTACGTACATAATATTAATGTAACAAGGACATAGTATGTATATAGTACATTAAACGATTTTCCACATGCATATTAAGCACGTACAT----------------------------------------------------------------------------CAATATTAATGTAGTAAAGACATAGTATGTATACTGTACATTAAACGATCTTCCCCATGCATATAAGCATGTATAATATTTCTATTGGCAGTACATAGTACATTTTACTGCATATTCGTACATGGCACATAGAGT…
137	NCBI	AJ317698	A	Portugal	Europe	SE	AGCCTTCATATAGTTTACTGTATATCTACCCTACACATATGCAGTACTAATCCAGCATAAACGTAATGTATGTACATTACATT-TTATGATCTACTTCATGTGTACGTACATAATATTAATGTAACAAGGACATAGTATGTATATAGTACATTAAACGATTTTCCACATGCATATTAAGCACGTACAT----------------------------------------------------------------------------TAGTATTAATGTAATAAGGACATAACATGTATATCGTACATTAAACGATCTTCCCCATGCATATAAGCATGTATAACGCTTCTATCGGCAGTACATAGTACATTTTACTGCATATTCGTACATGGCACATAGAGT…
138	NCBI	AJ317542	A	India	Asia	WA	AGCCTTCATATAGTTTACTGTATATGTACCCTACACATATGCAGTACTAATCCAGCATAAACGTAATGTATGTACATTACATT-TTATGATCTACTTCATGTGTACGTACATAATATTAATGTAACAGGGACATAGTATGTATATAGTACATTAAACGATTTTCCGCATGCATATTAAGTACGTACAT----------------------------------------------------------------------------CAGTATTAATGTAATAAGGACATAGTATGTATATTGTACATTAAACGATCTTCCTCATGCATATAAGCATGTATAATGCTTCTATCGGCAGTACATAGTACATTTTACTGCATATTCGTACATGGCACATAAAGT…
139	NCBI	AJ317543	A	India	Asia	WA	AGCCTTCATATAGTTTACTGTATATCTACCCTACACATATGCAGTACTAATCCAGCATAAACGTAATGTATGTACATTACATT-TTATGATCTACTTCATGTGTACGTACATAATATTAATGTAACAGGGACATAGTATGTATATAGTACATTAAACGATTTTCCACATGCATATTAAGTACGTACAT----------------------------------------------------------------------------CAGTATTAATGTAATAAGGACATAGTATGTATACTGTACATTAAACGATCTTCCCCATGCATATAAGCATGTATAATGCTTCTATCGACAGTACATAGTACATTTTACTGCATATTCGTACATAGCACATAGAGT…
140	NCBI	AJ317544	A	India	Asia	WA	AGCCTTCATATAGTTTACTGTATATCTACCCTACACATATGCAGTACTAATCCAGCATAAACGTAATGTATGTACATTACATT-TTATGATCTACTTCATGTGTACGTACATAATATTAATGTAACAAGGACATAGTATGTATATAGTACATTAAACGATTTTCCACATGCATATTAAGCACGTACAT----------------------------------------------------------------------------CAGTATTAATGTAATAAGGACATAATATGTATACTGTACATTAAACGATCTTCCTCATGCATATAAGCATGTATAATGCTTCTATCGACAGTACATAGTACATTCTACTGCATATTCGTACATGGCACATAGAGT…
141	NCBI	AJ317769	A	Jordan	Asia	ME	AGCCTTCATATAGTTTACTGTATATCTACCCTACACATATGCAGTACTAATCCAGCATAAACGTAACGTATGTACATTACATT-TTATGATCTACTTCATGTGTACGTACATAATATTAATGTAACAAGGACATAGTATGTATATAGTACATTAAACGATTTTCCACATGCATATTAAGCACGTACAT----------------------------------------------------------------------------CAGTATTAATGTAATAAGGACATAGTATGTATATTGTACATTAAACGATCTTCCTCATGCATATAAGCATGTATAATGTTTCTATCGGCAGTACATAGTACATTCTACTGCATATTCGTACATAGCACATAGAGT…
142	NCBI	AJ317771	A	Jordan	Asia	ME	AGCCTTCATATAGTTTACTGTATATCTACCCTACACATATGCAGTACTAATCCAGCATAAACGTAATGTATGTACATTACATT-TTATGATCTACTTCATGTGTACGTACATAATATTAATGTAACAAGGACATAGTATGTATATAGTACATTAAACGATTTTCCGCATGCATATTAAGCACGTACAT----------------------------------------------------------------------------CAGTATTAATGTAATAAGGACATAATATGTATATTGTACATTAAACGATCTTCCTCATGCATATAAGCATGTATAATACTTCTATCGGCAGTACATAGTACATTTTACTGCATATTCGTACATGGCACATAGGGT…
143	NCBI	AJ317772	A	Jordan	Asia	ME	AGCCTTCATATAGTTTACTGTATATCTACCCTACACATATGCAGTACTAATCCAGCATAAACGTAATGTATGTACATTACATT-TTATGATCTACTTCATGTGTACGTACATAATATTAATGTAACAAGGACATAGTATGTATATAGTACATTAAACGATCTTCCACATGCATATTAAGCACGTACAT----------------------------------------------------------------------------CAGTATTAATGTAATAAGGACATAGTATGTATATTGTACATTAAACGATCTTCCTCATGCATATAAGCATGTATAATGTTTCTATCGGCAGTACATAGTACATTTTACTGCATATTCGTACATGGCACATAGAGT…
144	NCBI	AJ317770	A	Jordan	Asia	ME	AGCCTTCATATAGTTTACTGTATATCTACCCTACACATATGCAGTACTAATCCAGCATAAACGTAATGTATGTACATTACATT-TTATGATCTACTTCATGTGTACGTACATAATATTAATGTAACAAGGACATAGTATGTATATAGTACATTAAACGATTTTCCACATGCATATTAAGCACGTACAT----------------------------------------------------------------------------CAGTATTAATGTAATAAGGACATAGTATGTATATTGTACATTAAACGATCTTCCTCATGCATATAAGCATGTATAATGCTTCTATCGGCAGTACATAGTACATTCTACTGCATATTCGTACATGGCACATAGAGT…
145	NCBI	AJ317773	A	Jordan	Asia	ME	AGCCTTCATATAGTTTACTGTATATCTACCCTACACATATGCAGTACTAATCCAGCATAAACGTAATGTATGTACATTACATT-TTATGATCTACTTCATGTGTACGTACATAATATTAATGTAATAAGGACATAGTATGTATATAGTACATTAAACGATTTTCCACATGCATATTAAGCACGTACAT----------------------------------------------------------------------------CAGTATTAATGTAACAGGGACATAATATGTATATTGTACATTAAACGATCTTCCTCATGCATATAAGCATGTATAATGTTTCTATCGGCAGTACATAGTACATTTTACTGCATATTCGTACATGGCACATAGAGT…
146	this Study	EF618242	A	Namibia	Africa	SAF	AGCCTTCATATAGTTTACTGTATATCTACCCTACACATATGCAGTACTAATCCAGCATAAACGTAATGTATGTACATTACATT-TTATGATCTACTTCATGTGTACGTACATAATATTAATGTAACAAGGACATAGTATGTATATAGTACATTAAACGATTTTCCACATGCATATTAAGCACGTACAT----------------------------------------------------------------------------CAGTATTAATGTAATAAGGACATAGTATGTATATTGTACATTAAACGATCTTCCTCATGCATATAAGCATGTATAATGTTTCTACCGGCAGTACATAGTACATTTTACTGCATATTCGTACATGGCACATAGAGT…
79	this Study	EF618244	B1	Namibia	Africa	SAF	AGCCTTCATATAGTTTACTATATATCTACCCTACACATGTGCAGTACTAATCCAGCATAAACGTAATGTATGTACATTACATT-TTATGATCTACTTCACGTGTACGTACATAATATTAATGTAACAAGGACATAATATGTATATAGTACATTAAACGATTTTCCACATGCATATTAAGCACGTATAT----------------------------------------------------------------------------CAGTATTAATGTAATAAAGACATAATATGTATATCGTACATTAAACGATCT-CCCCATGCATATAAGCACGTATAATGTCCTTATTAGCAGTACATGGTACATTTTACTGTATACCCGTACATAGCACATAAAGT…
147	NCBI	AJ317841	A	England	Europe	NE	AGCCTTCATATAGTTTACTGTATATCTACCCCACACA--TGCAGTACTAATCCAGCATAAACGTAATGTATGTACATTACATT-TTATGATCTACTTCATGTGCACGTACATAATATTAATGTAACAAGGACATGGTATGTATATAGTACATTAAACGATTTTCCACATGCATATTAAGCACGTACAT----------------------------------------------------------------------------CAGTATTAATGTAATAAGGACATAGTATGTATATTGTACATTAAACGATCTTCCTCATGCATATAAGCATGTATAATGCTTCTATCGGCAGTACATAGTACATTTTACTGCATATTCGTACATGGTACATAGAGT…
148	NCBI	AJ317592	A	England	Europe	NE	AGCCTTCATATAGTTTACTGTATATCTACCCTACACATATGCAGTACTAATCCAGCATAAACGTAATGTATGTACATTACATT-TTATGATCTACTTCATGTGCACGTACATAATATTAATGTAACAAGGACATAGTATGTATATAGTACATTAAACGATTTTCCACATGCATATTAAGCACGTACAT----------------------------------------------------------------------------CAGTATTAATGTAATAAGGACATAATATGTATATCGTACATTAAACGATCTTCCCCATGCATATAAGCAAGTATAATGCTTCTATTGGCAGTACATAGTACATTTTACTGCATATTCGTACATGGCACATAGAGT…
147	this Study	EF617729	A	England	Europe	NE	AGCCTTCATATAGTTTACTGTATATCTACCCCACACA--TGCAGTACTAATCCAGCATAAACGTAATGTATGTACATTACATT-TTATGATCTACTTCATGTGCACGTACATAATATTAATGTAACAAGGACATGGTATGTATATAGTACATTAAACGATTTTCCACATGCATATTAAGCACGTACAT----------------------------------------------------------------------------CAGTATTAATGTAATAAGGACATAGTATGTATATTGTACATTAAACGATCTTCCTCATGCATATAAGCATGTATAATGCTTCTATCGGCAGTACATAGTACATTTTACTGCATATTCGTACATGGTACATAGAGT…
149	NCBI	AJ317784	A	Morocco	Africa	NAF	AGCCTTCATATAGTTTACTGTATATCTACCCTACACATATGCAGTACTAATCCAGCATGAACGTAATGTATGTACATTACATT-TTATGATCTACTTCACGTGTACGTACATAATATTAATGTAACAAGGACATAGTATGTATATAGTACATTAAACGATTTCCCACATGCATATTAAGCACGTACAT----------------------------------------------------------------------------CAGTATTAATGTAATAAGGACATAGTATGTATATTGTACATTAAACGATCTTCCCCATGCATATAAGCATGTATAATGTTTCTACCGACAGTACATAGTACATTTTACTGCATATTCGTACATGGCACATAGAGT…
150	NCBI	AJ317785	A	Morocco	Africa	NAF	AGCCTTCATATAGTTTACTGTATATCTACCCTACACATATGCAGTACTAATCCAGCATAAACGTAATGTATGTACATTACATT-TTATGATCTACTTCATGTGTACGTACATAATATTAATGTAACAAGGACATAATATGTATATAGTACATTAAACGATTTTCCACATGCATATTAAGCACGTACAT----------------------------------------------------------------------------CAGTATTAATGTAATAAGGACATAGTATGTATATTGTACATTAAACGATCTTCCTCATGCATATAAGCATGTATAATACTTCTATTGGCAGTACATAGTACATTTTACTGCATATTCGTACATGGCACATAGAGT…
151	NCBI	AJ317786	A	Morocco	Africa	NAF	AGCCTTCATATAGTTTACTGTATATCTACCCTACACATATGCAGTACTAATCCAGCATGAACGTAATGTATGTACATTACATT-TTATGATCTACTTCATGTGTACGTACATAATATTAATGTAACAAGGACATAGTATGTATATAGTACATTAAACGATTTCCCACATGCATATTAAGCACGTACATAGTATTAATGTAATAAGGACATAGTATGTATATAGTACATTAAACGATTTTCCACATGCATATTAAGCACGTACATCAGTATTAATGTAATAAGGACATAGTATGTATATTGTACATTAAACGATCTTCCTCATGCATATAAGCATGTATAATGTTTCTACCGGCAGTACATAGTACATTTTACTGCATATTCGTACATGGCACATAGAGT…
152	NCBI	AJ317787	A	Morocco	Africa	NAF	AGCCTTCATATAGTTTACTGTATATCTACCCTACACATATGCAGTACTAATCCAGCATAAACGTAATGTATGTACATTACATT-TTATGATCTACTTCATGTGTACGTACATAATATTAATGTAACAAGGACATAATATGTATACAGTACATTAAACGATTTTCCACATGCATATTAAGCACGTACAT----------------------------------------------------------------------------TAGTATTAATGTAATAAGGACATAGTATGTATATTGTACATTAAACGATCTTCCTCATGCATATAAGCATGTATAATGTTTCTATTGGCAGTACATGGTACATTTTACTGCATATTCGTACATAGCACATAGAGT…
153	NCBI	AJ317788	A	Morocco	Africa	NAF	AGCCTTCATATAGTTTACTGTATATCTACCCTACACATATGCAGTACTAATCCAGCATAAACGTAATGTATGTACATTACATT-TTATGATCTACTTCATGTGTACGTACATAATATTAATGTAACAAGGACATAATATGTATATAGTACATTAAACGATTTTCCACATGCATATTAAGCACGTACAT----------------------------------------------------------------------------CAGTATTAATGTAATAAGGACATAGTATGTATATTGTACATTAAACGATCTTCCTCATGCATATAAGCATGTATAATGTTTCTATCGACAGTACATAGTACATTCTACTGCATATTCGTACATGGCACATAGAGT…
149	this Study	EF618233	A	Morocco	Africa	NAF	AGCCTTCATATAGTTTACTGTATATCTACCCTACACATATGCAGTACTAATCCAGCATGAACGTAATGTATGTACATTACATT-TTATGATCTACTTCACGTGTACGTACATAATATTAATGTAACAAGGACATAGTATGTATATAGTACATTAAACGATTTCCCACATGCATATTAAGCACGTACAT----------------------------------------------------------------------------CAGTATTAATGTAATAAGGACATAGTATGTATATTGTACATTAAACGATCTTCCCCATGCATATAAGCATGTATAATGTTTCTACCGACAGTACATAGTACATTTTACTGCATATTCGTACATGGCACATAGAGT…
146	this Study	EF618545	A	Zimbabwe	Africa	SAF	AGCCTTCATATAGTTTACTGTATATCTACCCTACACATATGCAGTACTAATCCAGCATAAACGTAATGTATGTACATTACATT-TTATGATCTACTTCATGTGTACGTACATAATATTAATGTAACAAGGACATAGTATGTATATAGTACATTAAACGATTTTCCACATGCATATTAAGCACGTACAT----------------------------------------------------------------------------CAGTATTAATGTAATAAGGACATAGTATGTATATTGTACATTAAACGATCTTCCTCATGCATATAAGCATGTATAATGTTTCTACCGGCAGTACATAGTACATTTTACTGCATATTCGTACATGGCACATAGAGT…
154	NCBI	AJ317802	A	Zimbabwe	Africa	SAF	AGCCTTCATATAGTTTACTGTATATCTACCCTACACATATGCAGTACTAATCCAGCATAAACGTAATGTATGTACATTACATT-TTATGATCTACTTCATGTGTACGTACATAATATTAATGTAACAAGGACATAATATGTATATAGTACATTAAACGATTTTCCACATGCATATTAAGCACGTACAT----------------------------------------------------------------------------CAGTATTAATGTAATAAGGACATAGTATGTATATTGTACATTAAACGATCTTCCTCATGCATATAAGCATGTATAATGTTTCTACCGGCAGTACATAGTACATTTTACTGCATATTCGTACATGGCACATAGAGT…
146	this Study	EF618546	A	Zimbabwe	Africa	SAF	AGCCTTCATATAGTTTACTGTATATCTACCCTACACATATGCAGTACTAATCCAGCATAAACGTAATGTATGTACATTACATT-TTATGATCTACTTCATGTGTACGTACATAATATTAATGTAACAAGGACATAGTATGTATATAGTACATTAAACGATTTTCCACATGCATATTAAGCACGTACAT----------------------------------------------------------------------------CAGTATTAATGTAATAAGGACATAGTATGTATATTGTACATTAAACGATCTTCCTCATGCATATAAGCATGTATAATGTTTCTACCGGCAGTACATAGTACATTTTACTGCATATTCGTACATGGCACATAGAGT…
155	NCBI	AJ317803	A	Zimbabwe	Africa	SAF	AGCCTTCATATAGTTTACTGTATATCTACCCTACACATATGCAGTACTAATCCAGCATAAACGTAATGTATGTACATTACATT-TTATGATCTACTTCATGTGTACGTACATAATATTAATGTAACAAGGACATAGTATGTATATAGTACATTAAACGATTTTCCACATGCATATTAAGCACGTACAT----------------------------------------------------------------------------CAGTATTAATGTAATAAGGACATAGTATGTATATTGTACATTAAACGATCTTCCTCATGCATATAAGCATGTATAATGTTTCTACCGACAGTACATAGTACATTTTACTGCATATTCGTACATGGCACATAAAGT…
156	NCBI	AJ317774	A	Cyprus	Europe	SE	AGCCTTCATATAGTTTACTGTATATCTACCCTACACATATGCAGTACTAATCCAGCATAAACGTAATGTATGTACATTACATT-TTATGATCTACTTCATGTGTACGTACATAGTATTAATGTAACAAGGACATAATATGTATATAGTACATTAAACGATTTTCCACATGCATATTAAGCACGTACAT----------------------------------------------------------------------------CAGTATTAATGTAATAAAGACATAGTATGTATATTGTACATTAAACGATCTTCCTCATGCATATAAGCATGTATAATATTTCTATCGGCAGTACATAGTACATTTTGCTGCATATTCGTACATGGCACATAGAGT…
156	this Study	EF617707	A	Cyprus	Europe	SE	AGCCTTCATATAGTTTACTGTATATCTACCCTACACATATGCAGTACTAATCCAGCATAAACGTAATGTATGTACATTACATT-TTATGATCTACTTCATGTGTACGTACATAGTATTAATGTAACAAGGACATAATATGTATATAGTACATTAAACGATTTTCCACATGCATATTAAGCACGTACAT----------------------------------------------------------------------------CAGTATTAATGTAATAAAGACATAGTATGTATATTGTACATTAAACGATCTTCCTCATGCATATAAGCATGTATAATATTTCTATCGGCAGTACATAGTACATTTTGCTGCATATTCGTACATGGCACATAGAGT…
157	NCBI	AJ317775	A	Cyprus	Europe	SE	AGCCTTCATATAGTCTACTGTATATCTACCCTACACATATGCAGTACTAATCCAGCATAAACGTAATGTATGTACATTACATT-TTATGATCTACTTCATGCGCACATACATAATATTAATGTAACAAGGACATAGTATGTATATAGTACATTAAACGATTTTCCGCATGCATATTAAGCACGTACAT----------------------------------------------------------------------------CAGTATTAATGTAATAAGGACATAGTATGTATATTGTACATTAAACGATCTTCCTCATGCATATAAGCATGTATAATACTTCTATCGGCAGTACATAGTACATTTTACTGCATATTCGTACATGGCACATAGAGT…
158	NCBI	AJ317776	A	Cyprus	Europe	SE	AGTCTTCATATAGTTTACTGTATATCTACCCTACACATATGCAGTACTAATCCAGCATAAACGTAATGTATGTACATTACATT-TTATGATCTACTTCATGTGTACGTACATAATATTAATGTAACAAGGACATAGTATGTATATAGTACATTAAACGATTTTCCACATGCATATTAAGCACGTACAT----------------------------------------------------------------------------CAGTATTAATGTAATAAAGACATAGTATGTATATCGTACATTAAACGATCTTCCTCATGCATATAAGCATGTACAATGTTTCTATTGGCAGTACATAGTACATTTTACTGCATATTCGTACATGGCACATAGAGT…
159	NCBI	AJ317702	A	Malta	Europe	SE	AGCCTTCATATAGTTTACTATATATCTACCCTACACATATGCAGTACTAATCCAGCATAAACGTAATGTATGTACATTACATT-TTATGATCTACTTCATGTGCACGTACATAATATTAATGTAACAAGGACATAGTATGTATATAGTACATTAAACGATTTTCCACATGCATATTAAGTACGTACAT----------------------------------------------------------------------------CAGTATTAATGTAATAAGGACATAGTATGTATATTGTACATTAAACGATCTTCCTCATGCATATAAGCATGTACAATGCTTCTATCGGCAGTACATAGTACATTTTACTGCATATTCGTACATGGCACATAGAGT…
160	NCBI	AJ317703	A	Spain	Europe	SE	AGCCTTCATATAGTTTACTGTATATCTACCCTACACATATGCAGTACTAATCCAGCATAAACGTAATGTATGTACATTACATT-TTATGATCTACTTCATGTGCACGTACATAATATTAATGTAACAAGGACATAGTATGTATATAGTACATTAAACGATTTTCCACATGCATATTAAGCACGTACAT----------------------------------------------------------------------------CAGTATTAATGTAATAAGGACATAATATGTATATTGTACATTAAACGATCTTCCTCATGCATATAAGCATGTATAATGCTTCTATTGGCAGTACATAGTACATTTTACTGCATATTCGTACATGGCACATAGAGT…
35	NCBI	AJ317704	A	Spain	Europe	SE	AGCCTTCATATAGTTTACTGTATATCTACCCTACACATATGCAGTACTAATCCAGCATAAACGTAATGTATGTACATTACATT-TTATGATCTACTTCATGTGTACGTACATAATATTAATGTAACAAGGACATAGTATGTATATAGTACATTAAACGATTTTCCACATGCATATTAAGCACGTACAT----------------------------------------------------------------------------CAGTATTAATGTAATAAGGACATAGTATGTATATTGTACATTAAACGATCTTCCTCATGCATATAAGCATGTATAATGTTTCTATCGACAGTACATAGTACATTTTACTGCATATTCGTACATGGCACATAGAGT…
160	this Study	EF618357	A	Spain	Europe	SE	AGCCTTCATATAGTTTACTGTATATCTACCCTACACATATGCAGTACTAATCCAGCATAAACGTAATGTATGTACATTACATT-TTATGATCTACTTCATGTGCACGTACATAATATTAATGTAACAAGGACATAGTATGTATATAGTACATTAAACGATTTTCCACATGCATATTAAGCACGTACAT----------------------------------------------------------------------------CAGTATTAATGTAATAAGGACATAATATGTATATTGTACATTAAACGATCTTCCTCATGCATATAAGCATGTATAATGCTTCTATTGGCAGTACATAGTACATTTTACTGCATATTCGTACATGGCACATAGAGT…
161	NCBI	AJ317706	A	Spain	Europe	SE	AGCCTTCATATAGTTTACTGTATATCTACCCTACACATATGCAGTACTAATCCAGCATAAACGTAATGTATGTACATTACATT-TTATGATCTACTTCATGTGCACGTACATAATATTAATGTAACAAGGACATAGTATGTATATAGTACATTAAACGATTTTCCACATGCATATTAAGCACGTACAT----------------------------------------------------------------------------CAGTATTAATGTAATAAGGACATAATATGTATATTGTACATTAAACGATCTTCCTCATGCATATAAGCATGTACAATGCCTCTATCGGCAGTACATAGTACATTTTACTGCATATTCGTACATGGCACATGAAGT…
162	NCBI	AJ317707	A	Spain	Europe	SE	AGCCTTCATATAGTTTACTGTATATCTACCCTACACATATGCAGTACTAATCCAGCATAAACGTAATGTATGTACATTACATT-TTATGATCTACTTCATGTGTACGTACATAATATTAATGTAACAAGGACATAGTATGTATATAGTACATTAAACGATTTTCCACATGCATATTAAGCACGTACAT----------------------------------------------------------------------------CAGTATTAATGTAATGAGGACATAGTATGTATATTGTACATTAAACGATTTTCCTCATGCATATAAGCATGTATAATGCTTCTATCGACAGTACATAGTACATTTTACTGCATATTCGTACATGGCACATAGAGT…
163	NCBI	AJ317705	A	Spain	Europe	SE	AGCCTTCATATAGTTTACTGTATATCTACCCTACACATATGCAGTACTAATCCAGCATAAACGTAATGTATGTACATTACATT-TTATGATCTACTTCATGTGCACGTACATAGTATTAATGTAACAAGGACATAGTATGTATATAGTACATTAAACGATTTTCCACATGCATATTAAGCACGTACAT----------------------------------------------------------------------------CAGTATTAATGTAATAAGGACATAATATGTATATTGTACATTAAACGATCTTCCTCATGCATATAAGCATGTATAATGCCTCCATTGGCAGTACATAGTACATTTTACTGCATATTCGTACATGGTACATAGAGT…
164	NCBI	AJ317545	A	Mongolia	Asia	EA	AGCCTTCATATAGTTTACTGTATATCTACCCTACACATATGCAGTACTAATCCAGCATAAACGTAATGTATGTACATTACATT-TTATGATCTACTTCATGTGTACGTACATAATATTAATGTAACAAGGACATAATATGTATATAGTACATTAAACGATTTTCCACATGCATATTAAGTACGTACAT----------------------------------------------------------------------------CAGTATTAATGTAATAAGGACATAGTATGTATATTGTACATTAAACGATCTTCCTCATGCATATAAGCATGTATAATGCTTCTATCAGCAGTACATAGTACATTTTACTGCATATTCGTACATAGCACATAGAGT…
165	NCBI	AJ317546	A	Mongolia	Asia	EA	AGCCTTCATATAGTTTACTGTATATCTACCCTACACATATGCAGTACTAATCCAGCATAAACGTAATGTATGTACATTACATT-TTATGATCTACTTCATGTGTACGTACATAATATTAATGTAACAAGGACATAGTATGTATATAGTACATTAAACGATTTTCCACATGCATATTAAGCACGTATAT----------------------------------------------------------------------------CAGTATTAATGTAATAAGGACATAGCATGTATATCGTACATTAAACGATCTTCCTCATGCATATAAGCATGTATAATACTTCTATTGGCAGTACATAGTACATTTTACTGCATATTCGTACATGGTACATAGAGT…
166	NCBI	AJ317547	A	Mongolia	Asia	EA	AGCCTTCATATAGTTTACTGTATATCTACCCTACACATATGCAGTACTAATCCAGCATAAACGTAATGTATGTACATTACATT-TTATGATCTACTTCATGTGTACGTACATAATATTAATGTAACAGGGACATAGTATGTATATAGTACATTGAACGATTTTCCACATGCATATTAAGCACGTACAT----------------------------------------------------------------------------CAGTATTAATGTAATAAGGACATAATATGTATATCGTACATTAAACGATCTTCCTCATGCATATAAGCATGTATAATGCTTCTATCGGCAGTACATAGTACATTTTACTGCATACTCGTACATGGCACATAGAGT…
167	NCBI	AJ317833	B2	Mongolia	Asia	EA	AGCCTTCATATAGTTTACTATATATCTACCCTACACATATGCAGTACTAATCCAGCATAAACGTAATGTATGTACATTACATT-TTATGATCTACTTCACGTGTACGTACATAATATTAATGTAACAAGGACATAATATGTATATAGTACATTAAATGATTTTCCACATGCATATTAAGCACGTATAT----------------------------------------------------------------------------CAGTATTAATGTAATAAAGACATAATATGTATATCGTACATTAAACGATCTCCCCCATGCATATAAGCACGCACAATATCCTTATTAACAGTACATAGTACATTTTACTGTATACCCGTACATAGCACATAAAGT…
168	NCBI	AJ317548	A	Mongolia	Asia	EA	AGCCTTCATATAGTTTACTGTATATCTACCCTACACATATGCAGTACTAATCCAGCATAAACGTAATGTATGTACATTACATT-TTATGATCTACTTCATGTGTACGTACATAATATTAATGTAACAGGGACATAATATGTATATAGTACATTAAACGATTTTCCACATGCATATTAAGTACGTACAT----------------------------------------------------------------------------CAGTATTAATGTAACAAGGACATAATATGTATATCGTACATTAAACGATCTTCCTCATGCATATAAGCATGTATAATACTTCCATCGACAGTACATGGTACATTTTACTGCATATTCGTACATGGCACATAGAGT…
169	NCBI	AJ317549	A	Mongolia	Asia	EA	AGCCTTCATATAGTTTACTGTATATCTACCCTACACATATGCAGTACCAATCCAGCATAAACGTAATGTATGTACATTACATT-TTATGATCTACTTCATGTGCACGTACATAATATTAATGTAACAAGGACATAGTATGTATATAGTACATTAAACGATTTTCCACATGCATATTAAGCACGTACAT----------------------------------------------------------------------------CAGTATTAATGTAATAAGGACATAGTATGTATATTGTACATTAAACGATCTTCCTCATGCATATAAGCATGTATAATTCTTCTATCGGCAGTACATAGTACATTTTACTGCATATTCGTACATAGCACATAGAGT…
170	NCBI	AJ317834	C	Mongolia	Asia	EA	AGCCTTCATATAGTTTACTATATATCTACCCTACATATATGCAGTACTAATCCAACATAAACGTAATGTATGTACATTACATT-TTATGGTCTACTTCACGTGTACGTACATAATATTAATGTAACAAGGACATAATATGTATATAGTACATTAGATGGTTTCCCACATGCATATTAAGTACGTACAT----------------------------------------------------------------------------CAGTATTAATGTAGTAAGGACATAATATGTATATTGTACATTAAACGATCTTCCCCATGCATATAAGCATGTACAATATCCCTATCGATAGTACATGGCACATCTTATTGTATACCCGTACATAGCGCATGAAGT…
171	NCBI	AJ317550	A	Mongolia	Asia	EA	AGCCTTCATATAGTTTACTGTATATCTACCCTACACATATGCAGTACTAATCCAGCATAAACGTAATGTATGTACATTACATT-TTATGATCTACTTCATGTGCACGTACATAATATTAATGTAATAAGGACATAGTATGTATACAGTACATTAAACGATTTTCCACATGCATATTAAGCACGTACAT----------------------------------------------------------------------------CAGTATTAATGTAATAGGGACATAATATGTATATCGTACATTAAACGATCTTCCTCATGCATATAAGCATGTATAATGTCTCTATTGGCAGTACATAGTACATTTTACTGCATATTCGTACATGGCACATAGAGT…
172	NCBI	AJ317551	A	Mongolia	Asia	EA	AGCCCTCATATAGTTTACTGTATATCTACCCTACACATATGCAGTACCAATCCAGCATAAACGTAATGTATGTACATTACATT-TTATGATCTACTTCATGTGTACGTACATAATATTAATGTAACAAGGACATAGTATGTATATAGTACATTAAACGATTTTCCACATGCATATTAAGCACGTACAT----------------------------------------------------------------------------CAGTATTAATGTAATAAGGACATAATATGTATATTGTACATTAAACGATCTTCCCCATGCATATAAGCATGTATAATGCTTCTATCGGCAGTACATAGTACATTTTACTGCATATTCGTACATGGCACATAGAGT…
173	NCBI	AJ317552	A	Mongolia	Asia	EA	AGCCTTCATATAGTTTACTGTATATCTACCCTACACATATGCAGTACCAATCCAGCATAAACGTAATGTATGTACATTACATT-TTATGATCTACTTCATGTGTACGTACATAATATTAATGTAACAGGGACATAATATGTATATAGTACATTAAACGATTTCCCACATGCATATTAAGCGCGTACAT----------------------------------------------------------------------------CAGTATTAATGTAATAAGGACATAGTATGTATATTGTACATTAAACGATCTTCCTCATGCATATAAGCATGTATAATACTTCTATCGACAGTACATAGTACATTTTACTGCATATTCGTACATGGCACATAGAGT…
174	NCBI	AJ317708	A	Malta	Europe	SE	AGCCTTCATATAGTTTACTATATATCTACCCTACACATATGCAGTACTAATCCAGCATAAACGTAATGTATGTACATTACATT-TTATGATCTACTTCATGTGCACGTACATAATATTAATGTAACAAGGACATAGTATGTATATAGTACATTAAACGATTTTCCACATGCATATTAAGCACGTACAT----------------------------------------------------------------------------TAGTATTAATGTAATAAGGACATAGTATGTATATTGTACATTAAACGATTTTCCTCATGCATATAAGCATGTACAATGCCTCTATCGGCAGTACATAGTACATTTTACTGCATATTCGTACATGGCACATAGAGT…
175	NCBI	AJ317709	A	Spain	Europe	SE	AGCCTTCATATAGTTTACTGTATATCTACCCTACACATATGCAGTACTAATCCAGCATAAACGTAATGTATGTACATTACATT-TTATGATCTACTTCATGTGCACGTACATAATATTAATGTAACAAGGACATAGTATGTATATAGTACATTAAACGATTTTCCACATGCATATTAAGCACGTACAT----------------------------------------------------------------------------CAGTATTAATGTAATAAGGACATAATATGTATATTGTACATTAAACGATCTTCCTCATGCATATAAGCATGTACAATGTTTCTATTGGCAGTACATAGTACATTTTACTGCATATTCGTACATGGCACATAGAGT…
176	NCBI	AJ317710	A	Spain	Europe	SE	AGCCTTCATATAGTTTACAGTATATCTACCCTACACATATACAGTACTAATCCAGCATAAACGTAATGTATGTACATTACATT-TTATGATCTACTTCATGTGCACGTACATAATATTAATGTAACAAGGACATAGTATGTATATAGTACATTAAATGATTTTCCACATGCATATTAAGCACGTACAT----------------------------------------------------------------------------CAGTATTAATGTAATAAGGACATAATATGTATATTGTACATTAAACGATCTTCCCCATGCATATAAGCATGTATAATGCTTCTATTGGCAGTACATAGTACATTTTACTGCATATTCGTACATGGCACATAGAGT…
177	NCBI	AJ317711	A	Spain	Europe	SE	AGCCTTCATATAGTTTACTGTATATCTACCCTACACATATGCAGTACTAATCCAGCATAAACGTAATGTATGTACATTACATT-TTATGATCTACTTCATGTGTACGTACATAATATTAATGTAACAAGGACATAGTATGTATATAGTACATTAAACGATTTTCCACATGCATATTAAGCACGTACAT----------------------------------------------------------------------------CAGTATTAATGTAATAAGGACATAGTATGTATATTGTACATTAAACGATCTTCCTCATGCATATAAGCATGTACAATGTTTCTATCGGCAGTACATAGTACATTTTACTGCATATTCGTACATGGCACATAGAGT…
178	NCBI	AJ317712	A	Spain	Europe	SE	AGCCTTCATATAGTTTACTGTATATCTACCCTACACATATGCAGTACTAATCCAGCATAAACGTAATGTATGTACATTACATT-TTATGATCTACTTCATGTGCACGTACATAATATTAATGTAACAAGGACATAGTATGTATATAGTACATTAAACGATTTTCCACATGCATATTAAGCACGTACAT----------------------------------------------------------------------------TAGTATTAATGTAATAAGGACATAATATGTATATTGTACATTAAACGATCTTCCCCATGCATATAAGCATGTATAATGTCTCTATTGGCAGTACATAGTACATTTTACTGCATATTCGTACATGGCACATAGAGT…
52	this Study	EF618222	B1	Malaysia	Asia	EA	AGCCTTCATATAGTTTACTATATATCTACCCTACACATGTGCAGTACTAATCCAGCATAAACGTAATGTATGTACATTACATT-TTATGATCTACTTCACGTGTACGTACATAATATTAATGTAACAAGGACATAATATGTATATAGTACATTAAACGATTTTCCACATGCATATTAAGCACGTATAT----------------------------------------------------------------------------CAGTATTAATGTAATAAAGACATAATATGTATATCGTACATTAAACGATCTCCCCCATGCATATAAGCACGTACAATGTCCTTATTAGCAGTACATGGTACATTTTACTGTATACCCGTACATAGCACATAAAGT…
179	NCBI	AJ317831	B1	Malaysia	Asia	EA	AGCCTTCATATAGTTTACTATATATCTACCCTACACATGTGCAGTACTAATCCAGCATAAACGTAATGTATGTACATTACATT-TTATGATCTACTTCACGTGTACGTACATAATATTAATGTAACAAGGACATAATATGTATATAGTACATTAAACGATTTTCCACATGCATATTAAGCACGTATAT----------------------------------------------------------------------------CAGTATTAATGTAATAAAGACATAATATGTATATCGTACATTAAACGATCTCCCCCATGCATATAAGCACGTACAATGTCCTTATTAGCAGTACATGGTACATTTTACTGTATACCCGTACATAGCACATAAAGT…
179	this Study	EF618223	B1	Malaysia	Asia	EA	AGCCTTCATATAGTTTACTATATATCTACCCTACACATGTGCAGTACTAATCCAGCATAAACGTAATGTATGTACATTACATT-TTATGATCTACTTCACGTGTACGTACATAATATTAATGTAACAAGGACATAATATGTATATAGTACATTAAACGATTTTCCACATGCATATTAAGCACGTATAT----------------------------------------------------------------------------CAGTATTAATGTAATAAAGACATAATATGTATATCGTACATTAAACGATCTCCCCCATGCATATAAGCACGTACAATGTCCTTATTAGCAGTACATGGTACATTTTACTGTATACCCGTACATAGCACATAAAGT…
102	this Study	EF618221	A	Malaysia	Asia	EA	AGCCTTCATATAGTTTACTGTATATCTACCCTACACATATGCAGTACTAATCCAGCATAAACGTAATGTATGTACATTACATT-TTATGATCTACTTCATGTGTACGTACATAATATTAATGTAACAAGGACATAATATGTATATAGTACATTAAACGATTTTCCACATGCATATTAAGCACGTACAT----------------------------------------------------------------------------CAGTATTAATGTAATAAGGACATAGTATGTATATTGTACATTAAACGATCTTCCTCATGCATATAAGCATGTATAATGCTTCTATCAGCAGTACATAGTACATTTTACTGCATATTCGTACATAGCACATAGAGT…
180	NCBI	AJ317553	A	Malaysia	Asia	EA	AGCCTTCATATAGTTTACTGTATATCTACCCTACACATATGCAGTACTAATCCAGCATAAACGTAATGTATGTACATTACATT-TTATGATCTACTTCATGTGTACGTACATAATATTAATGTAACAAGGACATAGTATGTATATAGTACATTAAACGATTTTCCGCATGCATATTAAGCACGTACAT----------------------------------------------------------------------------CAGTATTAATGTAATAAGGACATAGTATGTATATTGTACATTAAACGATCTTCCCCATGCATATAAGCATGTATAATGCTTCTATCGGCAGTACATGGTACATTTTACTGCATATTCGTACATGGCACATAGAGT…
52	this Study	EF618224	B1	Malaysia	Asia	EA	AGCCTTCATATAGTTTACTATATATCTACCCTACACATGTGCAGTACTAATCCAGCATAAACGTAATGTATGTACATTACATT-TTATGATCTACTTCACGTGTACGTACATAATATTAATGTAACAAGGACATAATATGTATATAGTACATTAAACGATTTTCCACATGCATATTAAGCACGTATAT----------------------------------------------------------------------------CAGTATTAATGTAATAAAGACATAATATGTATATCGTACATTAAACGATCTCCCCCATGCATATAAGCACGTACAATGTCCTTATTAGCAGTACATGGTACATTTTACTGTATACCCGTACATAGCACATAAAGT…
179	this Study	EF618225	B1	Malaysia	Asia	EA	AGCCTTCATATAGTTTACTATATATCTACCCTACACATGTGCAGTACTAATCCAGCATAAACGTAATGTATGTACATTACATT-TTATGATCTACTTCACGTGTACGTACATAATATTAATGTAACAAGGACATAATATGTATATAGTACATTAAACGATTTTCCACATGCATATTAAGCACGTATAT----------------------------------------------------------------------------CAGTATTAATGTAATAAAGACATAATATGTATATCGTACATTAAACGATCTCCCCCATGCATATAAGCACGTACAATGTCCTTATTAGCAGTACATGGTACATTTTACTGTATACCCGTACATAGCACATAAAGT…
179	this Study	EF618226	B1	Malaysia	Asia	EA	AGCCTTCATATAGTTTACTATATATCTACCCTACACATGTGCAGTACTAATCCAGCATAAACGTAATGTATGTACATTACATT-TTATGATCTACTTCACGTGTACGTACATAATATTAATGTAACAAGGACATAATATGTATATAGTACATTAAACGATTTTCCACATGCATATTAAGCACGTATAT----------------------------------------------------------------------------CAGTATTAATGTAATAAAGACATAATATGTATATCGTACATTAAACGATCTCCCCCATGCATATAAGCACGTACAATGTCCTTATTAGCAGTACATGGTACATTTTACTGTATACCCGTACATAGCACATAAAGT…
181	NCBI	AJ317829	B1	Malaysia	Asia	EA	AACCTTCATATAGTTTACTATATATCTACCCTACACATGTGCAGTACTAATCCAGCATAAACGTAATGTATGTACATTACATT-TTATGATCTACTTCACGTGTACGTACATAATATTAATGTAACAAGGACATAATATGTATATAGTACATTAAACGATTTTCCACATGCATATTAAGCACGTATAT----------------------------------------------------------------------------CAGTATTAATGTAATAAAGACATAATATGTATATCGTACATTAAACGATCTCCCCCATGCATATAAGCACGTACAATGTCCTTATTAGCAGTACATGGTACATTTTACTGTATACCCGTACATAGCACATAAAGT…
182	NCBI	AJ317832	B1	Malaysia	Asia	EA	AACCTTCATATAGTTTACTATATATCTACCCTACACATGTGCAGTACTAATCCAGCATAAACGTAATGTATGTACATTACATT-TTATGATCTACTTCACGTGTACGTACATAATATTAATGTAACAAGGACATAATATGTATATAGTACATTAAACGATTTTCCGCATGCATATTAAGCACGTATAT----------------------------------------------------------------------------CAGTATTAATGTAATAAAGACATAATATGTATATCGTACATTAAACGATCTCCCCCATGCATATAAGCACGTACAATGTCCTTATTAGCAGTACATGGTACATTTTACTGTATACTCGTACATAGCACATAAAGT…
181	this Study	EF618227	B1	Malaysia	Asia	EA	AACCTTCATATAGTTTACTATATATCTACCCTACACATGTGCAGTACTAATCCAGCATAAACGTAATGTATGTACATTACATT-TTATGATCTACTTCACGTGTACGTACATAATATTAATGTAACAAGGACATAATATGTATATAGTACATTAAACGATTTTCCACATGCATATTAAGCACGTATAT----------------------------------------------------------------------------CAGTATTAATGTAATAAAGACATAATATGTATATCGTACATTAAACGATCTCCCCCATGCATATAAGCACGTACAATGTCCTTATTAGCAGTACATGGTACATTTTACTGTATACCCGTACATAGCACATAAAGT…
181	this Study	EF618228	B1	Malaysia	Asia	EA	AACCTTCATATAGTTTACTATATATCTACCCTACACATGTGCAGTACTAATCCAGCATAAACGTAATGTATGTACATTACATT-TTATGATCTACTTCACGTGTACGTACATAATATTAATGTAACAAGGACATAATATGTATATAGTACATTAAACGATTTTCCACATGCATATTAAGCACGTATAT----------------------------------------------------------------------------CAGTATTAATGTAATAAAGACATAATATGTATATCGTACATTAAACGATCTCCCCCATGCATATAAGCACGTACAATGTCCTTATTAGCAGTACATGGTACATTTTACTGTATACCCGTACATAGCACATAAAGT…
181	this Study	EF618229	B1	Malaysia	Asia	EA	AACCTTCATATAGTTTACTATATATCTACCCTACACATGTGCAGTACTAATCCAGCATAAACGTAATGTATGTACATTACATT-TTATGATCTACTTCACGTGTACGTACATAATATTAATGTAACAAGGACATAATATGTATATAGTACATTAAACGATTTTCCACATGCATATTAAGCACGTATAT----------------------------------------------------------------------------CAGTATTAATGTAATAAAGACATAATATGTATATCGTACATTAAACGATCTCCCCCATGCATATAAGCACGTACAATGTCCTTATTAGCAGTACATGGTACATTTTACTGTATACCCGTACATAGCACATAAAGT…
179	this Study	EF618230	B1	Malaysia	Asia	EA	AGCCTTCATATAGTTTACTATATATCTACCCTACACATGTGCAGTACTAATCCAGCATAAACGTAATGTATGTACATTACATT-TTATGATCTACTTCACGTGTACGTACATAATATTAATGTAACAAGGACATAATATGTATATAGTACATTAAACGATTTTCCACATGCATATTAAGCACGTATAT----------------------------------------------------------------------------CAGTATTAATGTAATAAAGACATAATATGTATATCGTACATTAAACGATCTCCCCCATGCATATAAGCACGTACAATGTCCTTATTAGCAGTACATGGTACATTTTACTGTATACCCGTACATAGCACATAAAGT…
183	NCBI	AJ317828	B1	Malaysia	Asia	EA	AGCCTTCATATAGTTTACTATATATCTACCCTACACATGTGCAGTACTAATCCAGCATAAACGTAATGTATGTACATTACATT-TTATGATCTACTTCACGTGTACGTACATAATATTAATGTAACAAGGACATAATATGTATATAGTACATTAAACGATTTTCCACATGCATATTAAGCACGTATAT----------------------------------------------------------------------------CAGTATTAATGTAATAAAGACATAATATGTATATCGTACATTAAACGATCTCCCCCATGCATATAAGCACGTACAATGTCCTTATTAGCAGTACATGGTACATTTTACTGTATACCCGTACATAGCACATAAAGT…
184	this Study	EF618231	B1	Malaysia	Asia	EA	AGCCTTCATATAGTTTACTATATATCTACCCTACACATGTGCAGTACTAATCCAGCATAAACGTAATGTATGTACATTACATT-TTATGATCTACTTCACGTGTACGTACATAATATTAATGTAACAAGGACATAATATGTATATAGTACATTAAACGATTTTCCACATGCATATTAAGCACGTATATAGTATTAATGTAATAAAGACATAATATGTATATCGTACATTAAACGATCTCCCCCATGCATATTAAGCACGTATATCAGTATTAATGTAATAAAGACATAATATGTATATCGTACATTAAACGATCTCCCCCATGCATATAAGCACGTACAATGTCCTTATTAGCAGTACATGGTACATTTTACTGTATACCCGTACATAGCACATAAAGT…
185	NCBI	AJ317554	A	Pakistan	Asia	ME	AGCCTTCATATAGTTTACTGTATATCTACCCTACACATATGCAGTACTAATCCAGCATAAACGTAATGTATGTACATTACATT-TTATGATCTACTTCATGTGTACGTACATAATATTAATGTAATAAGGACATAGTATGTATATAGTACATTAAACGATTTTCCACATGCATATTAAGCACGTACAT----------------------------------------------------------------------------CAGTATTAATGTAATGAGGACATAATATGTATATTGTACATTAAACGATCTTCCTCATGCATATAAGCATGTACAATGCTTCTATCGGCAGTACATAGTACATTCTACTGCATATTCGTACATGGCACATAGAGT…
186	NCBI	AJ317555	A	Pakistan	Asia	ME	AGCCTTCATATAGTTTACTGTATATCTACCCTACACATATGCAGTACTAATCCAGCATAAACGTAATGTATGTACATTACATT-TTATGATCTACTTCATGTGTACGTACATAATATTAATGTAATAAGGACATAGTATGTATATAGTACATTAAACGATTTTCCACATGCATATTAAGCACGTACAT----------------------------------------------------------------------------CAGTATTAATGTAATAAGGACATAGTATGTATATTGTACATTAAACGATCTTCCTCATGCATATAAGCATGTATAATGTTTCTATCGGCAGTACATAGTACATTCTACTGCATACTCGTACATGGCACATAGAGT…
39	this Study	EF618258	B1	Pakistan	Asia	ME	AGCCTTCATATAGTTTACTATATATCTACCCTACACATGTGCAGTACTAATCCAGCATAAACGTAATGTATGTACATTACATT-TTATGATCTACTTCACGTGTACGTACATAATATTAATGTAACAAGGACATAATATGTATATAGTACATTAAACGATTTTCCACATGCATATTAAGCACGTATAT----------------------------------------------------------------------------CAGTATTAATGTAATAAAGACATAATATGTATATCGTACATTAAACGATCTCCCTCATGCATATAAGCACGTACAATGTCCTTATTAGCAGTACATGGTACATTTTACTGTATACCCGTACATAGCACATAAAGT…
39	this Study	EF618259	B1	Pakistan	Asia	ME	AGCCTTCATATAGTTTACTATATATCTACCCTACACATGTGCAGTACTAATCCAGCATAAACGTAATGTATGTACATTACATT-TTATGATCTACTTCACGTGTACGTACATAATATTAATGTAACAAGGACATAATATGTATATAGTACATTAAACGATTTTCCACATGCATATTAAGCACGTATAT----------------------------------------------------------------------------CAGTATTAATGTAATAAAGACATAATATGTATATCGTACATTAAACGATCTCCCTCATGCATATAAGCACGTACAATGTCCTTATTAGCAGTACATGGTACATTTTACTGTATACCCGTACATAGCACATAAAGT…
180	this Study	EF618256	A	Pakistan	Asia	ME	AGCCTTCATATAGTTTACTGTATATCTACCCTACACATATGCAGTACTAATCCAGCATAAACGTAATGTATGTACATTACATT-TTATGATCTACTTCATGTGTACGTACATAATATTAATGTAACAAGGACATAGTATGTATATAGTACATTAAACGATTTTCCGCATGCATATTAAGCACGTACAT----------------------------------------------------------------------------CAGTATTAATGTAATAAGGACATAGTATGTATATTGTACATTAAACGATCTTCCCCATGCATATAAGCATGTATAATGCTTCTATCGGCAGTACATGGTACATTTTACTGCATATTCGTACATGGCACATAGAGT…
187	NCBI	AJ317557	A	Pakistan	Asia	ME	AGCCTTCATATAGTTTACTGTATATCTACCCTACACATATGCAGTACTAATCCAGCATAAACGTAATGTATGTACATTACATT-TTATGATCTACTTCATGTGTACGTACATAATATTAATGTAACAGGGACATAGTATGTATATAGTACATTAAACGATTTTCCACATGCATATTAAGTACGTACAT----------------------------------------------------------------------------CAGTATTAATGTAATAAGGACATAGTATGTATATTGTACATTAAACGATCTTCCTCATGCATATAAGCATGTATAATGCTCCTATTGGCAGTACATAGTACATTTTACTGCATATTCGTACATGGCACATAGAGT…
188	NCBI	AJ317593	A	Norway	Europe	NE	AGCCTTCATATAGTTTACTGTATATCTACCCTACACATATGCAGTACTAATCCAGCATAAACGTAATGTATGTACATTACATT-TTATGATCTACTTCATGTGCACGTACATAATATTAATGTAACAAGGACATAGTATGTATATAGTACATTAAACGATTTTCCACATGCATATTAAGCACGTACAT----------------------------------------------------------------------------TAGTATTAATGTAATAAGGACATAATATGTATATTGTACATTAAACGATCTTCCCCATGCATATAAGCATGTATAATGCCTCTATTGACAGTACATAGTACATTTTACTGCATATTCGTACATAGCACATAGAGT…
189	NCBI	AJ317594	A	Norway	Europe	NE	AGCCTTCATATAGTTTACTGTATATCTACCCTACACATATGCAGTACTAATCCAGCATAAACGTAATGTATGTACATTACATT-TTATGATCTACTTCATGTGTACGTACATAATATTAATGTAACAAGGACATAGTATGTATATAGTACATTAAACGATTTTCCACATGCATATTAAGCACGTACAT----------------------------------------------------------------------------CAGTATTAATGTAATGAGGACATAATATGTATATTGTACATTAAACGATCTTCCTCATGCATATAAGCATGTATAACACTTCTATCGGCAGTACATAGTACATTTTACTGCATATTCGTACATGGTACATAGAGT…
190	NCBI	AJ317595	A	Norway	Europe	NE	AGCCTTCATATAGTTTACTGTATATCTACCCTACACATATGCAGTACTAATCCAGCATAAACGTAATGTATGTACATTACATT-TTATGATCTACTTCATGTGTACGTACATAATATTAATGTAACAAGGACATAGTATGTATATAGTACATTAAACGATTTTCCACATGCATATTAAGCACGTACAT----------------------------------------------------------------------------CAGTATTAATGTAATAAGGACATAACATGTATATTGTACATTAAACGATCTTCCTCATGCATATAAGCATGTATAACGCTTCTATCGGTAGTACATAGTACATTTTACTGCATATTCGTACATGGCACATAGAGT…
191	NCBI	AJ317558	A	Pakistan	Asia	ME	AGCCTTCATATAGTTTACTGTATATCTACCCTACACATATGCAGTACTAATCCAGCATAAGCGTAATGTATGTACATTACATT-TTATGATCTACTTCATGTGTACGTACATAATGTTAATGTAACAAGGACATAATATGTATATAGTACATTAAACGATTTTCCGCATGCATATTAAGCACGTACAT----------------------------------------------------------------------------CAGTATTAATGTAACAAGGACATAGTATGTATATTGTACATTAAACGATCTTCCTCATGCATATAAGCATGTATAATGCTTCTATCGGCAGTACATAGTACATTTTACTGCATATTCGTACATGGCACATAGAGT…
192	NCBI	AJ317596	A	Switzerland	Europe	NE	AGCCTTCATATAGTTTACTGTATATCTACCCTACACATATGCAGTACTAATCCAGCATAAACGTAATGTATGTACATTACATT-TTATGATCTACTTCATGTGCACGTACATAATATTAATGTAACAAGGGCATAGTATGTATATAGTACATTAAACGATTTTCCACATGCATATTAAGCACGTACAT----------------------------------------------------------------------------CAGTATTAATGTAATAAGGACATAATATGTATATTGTACATTAAACGATCTTCCCCATGCATATAAGCATGTATAATGCCTCTATTGGCAGTACATAGTACATTTTACTGCATATCCGTACATGGCACATAGAGT…
193	NCBI	AJ317597	A	Switzerland	Europe	NE	AGCCTTCATATAGTTTACTATATATCTACCCTACACATATGCAGTACTAATCCAGCATAAACGTAATGTATGTACATTACATT-TTATGATCTACTTCATGTGCACGTACATAATATTAATGTAACAAGGACATAGTATGTATATAGTACATTAAACGATTTTCCACATGCATATTAAGCACGTACAT----------------------------------------------------------------------------TAGTATTAATGTAATAAGGACATAGTATGTATATTGTACATTAAACGATCTTCCCCATGCATATAAGCATGTACAATGCTCCTATCGGCAGTACATAGTACATTCTACTGCATATTCGTACATGGCACATAGAGT…
194	NCBI	AJ317598	A	Switzerland	Europe	NE	AGCCTTCATATAGTTTACTGTATATCTACCCTACACATATGCAGTACTAATCCAGCATAAACGTAATGTATGTACATTACATT-TTATGATCTACTTCATGTGCACGTACATAATATTAATGTAACAAGGACATAGTATGTATATAGTACATTAAACGATTTTCCACATGCATATTAAGCACGTACAT----------------------------------------------------------------------------CAGTATTAATGTAATAAGGACATAATATGTATATTGTACATTAAACGATCTTCCTCATGCATATAAGCATGTACAATGCCTCTATTGGCAGTACATAGTACATTTTACTGCATATTCGTACATAGCACATAGAGT…
195	NCBI	AJ317599	A	Switzerland	Europe	NE	AGCCTTCATATAGTTTACTGTATATCTACCCTACACATATGCAGTACTAATCCAGCATAAACGTAATGTATGTACATTACATT-TTATGATCTACTTCATGTGCACGTACATAATATTAATGTAACAAGGACATAGTATGTATATAGTACATTAAACGATTTTCCACATGCATATTAAGCACGTACAT----------------------------------------------------------------------------CAGTATTAATGTAATAAGGACATAATATGTATATTGTACATTAAACGATCTTCCTCATGCATATAAGCATGTACAATGCCTCTATTGGCAGTACATAGTACATTTTACTGCATATTCGTACATGGCACATAGAGT…
196	NCBI	AJ317600	A	Ukraine	Europe	NE	AGCCTTCATATAGTTTACTGTATATCTACCCTACACATATGCAGTACTAATCCAGCATAAACGTAATGCATGTACATTACATT-TCATGATCTACTTCATGTGTACGTACATAATATTAATGTAACAAGGACATAGTATGTATATAGTACATTAAACGATTTTCCACATGCATATTAAGCACGTACAT----------------------------------------------------------------------------CAGTATTAATGTAATAAGGACATAATATGTATATTGTACATTAAACGATCTTCCCCATGCATATAAGCATGTATAATGCTTCTATCGGTAGTACATAGTACATTTTACTGTATATTCGTACATGGCACATAGAGT…
197	NCBI	AJ317601	A	Ukraine	Europe	NE	AGCCTTCATATAGTTTACTGTATATCTACCCTACACATATGCAGTACTAATCCAGCATAAACGTAATGTATGTACATTACATT-TTATGATCTACTTCATGTGTACGTACATAATATTAATGTAACAGGGACATAGTATGTATATAGTACATTAAACGATTTTCCACATGCATATTAGGTACGTACAT----------------------------------------------------------------------------CAGTATTAATGTAATAAGGACATAGTATGTATATTGTACATTAAACGATCTTCCTCATGCATATAAGCATGTATAATGCTTCTATCGGCAGTACATAGTACATTTTACTGCATATTCGTACATGGCACATAGAGT…
198	NCBI	AJ317602	A	Ukraine	Europe	NE	AGCCTTCATATAGTTTACTGTATATCTACCCTACACATATGCAGTACTAATCCAGCATAAACGTAATGTATGTACATTACATT-TTATGATCTACTTCATGTGCACGTACATAATATTAATGTAACAAGGACATAATATGTATATAGTACATTAAACGATTTTCCACATGCATATTAAGCACGTACAT----------------------------------------------------------------------------CAATATTAATGTAATAAGGACATAGTATGTATATCGTACATTAAACGATCTTCCTCATGCATATAAGCATGTATAATGCTTCTATCGACAGTACATAGTACATTTTACTGCATATTCGTACATGGTACATAGAGT…
103	NCBI	AJ317603	A	Ukraine	Europe	NE	AGCCTTCATATAGTTTACTGTATATCTACCCTACACATATGCAGTACTAATCCAGCATAAACGTAATGTATGTACATTACATT-TTATGATCTACTTCATGTGTACGTACATAATATTAATGTAACAAGGACATAGTATGTATATAGTACATTAAACGATTTTCCACATGCATATTAAGCACGTACAT----------------------------------------------------------------------------CAGTATTAATGTAATAAGGACATAATATGTATATTGTACATTAAACGATCTTCCTCATGCATATAAGCATGTATAATGCTCCTATCGGCAGTACATAGTACATTTTACTGCATGTTCGTACATGGCACATAGAGT…
199	NCBI	AJ317604	A	Ukraine	Europe	NE	AGCCTTCATATAGTTTACTGTATATCTACCCTACACATATGCAGTACTAATCCAGCATAAACGTAATGTATGTACATTACATT-TTATGATCTACTTCATGTGTACGTACATAATATTAATGTAACAAGGACATAATATGTATATAGTACATTAAACGATTTTCCACATGCATATTAAGCACGTACAT----------------------------------------------------------------------------TAGTATTAATGTAATAAGGACATAGTATGTATATCGTACATTAAACGATCTTCCTCATGCATATAAGCATGTATAATGCTTCTACCGGCAGTACATAGTACATTCTACTGCATATTCGTACATAGCACATAGAGT…
197	this Study	EF618540	A	Ukraine	Europe	NE	AGCCTTCATATAGTTTACTGTATATCTACCCTACACATATGCAGTACTAATCCAGCATAAACGTAATGTATGTACATTACATT-TTATGATCTACTTCATGTGTACGTACATAATATTAATGTAACAGGGACATAGTATGTATATAGTACATTAAACGATTTTCCACATGCATATTAGGTACGTACAT----------------------------------------------------------------------------CAGTATTAATGTAATAAGGACATAGTATGTATATTGTACATTAAACGATCTTCCTCATGCATATAAGCATGTATAATGCTTCTATCGGCAGTACATAGTACATTTTACTGCATATTCGTACATGGCACATAGAGT…
200	NCBI	AJ317571	A	India	Asia	WA	AGCCTTCATATAGTTTACTGTATATCTACCCTACACATATGCAGTACTAATCCAGCATAAACGTAATGTATGTACATTACATT-TTATGATCTACTTCATGTGTACGTACATAATATTAATGTAACAAGGACATAGTATGTATATAGTACATTAAACGATTTTCCACATGCATATTAAGCACGTACAT----------------------------------------------------------------------------CAGTATTAATGTAATAAGGACATAGTATGTATATCGTACATTAAACGATCTTCCCCATGCATATAAGCATGTATAATGCTTCTATCGGCAGTACATAGTACATTTTACTGCATATTCGTACATGGCACATAGAGT…
201	NCBI	AJ317572	A	India	Asia	WA	AACCTTCATATAGTTTACTGTATATCTACCCTACACATATGCAGTACTAATCCAGCATAAACGTAATGTATGTACATTACATT-TTATGATCTACTTCATGTGTACGTACATAATATTAATGTAACAAGGACATAGTATGTATATAGTACATTAAACGATTTTCCACATGCATATTAAGCGCGTACAT----------------------------------------------------------------------------CAGTATTAATGTAATAAGGACATAATATGTATATTGTACATTAAACGATCTTCCTCATGCATATAAGCATGTACAATGCTTCTATTGACAGTACATAGTACATTTTACTGCATATTCGTACATGGCACATAGAGT…
78	this Study	EF618245	B1	Namibia	Africa	SAF	AGCCTTCATATAGTTTACTATATATCTACCCTACACATGTGCAGTACTAATCCAGCATAAACGTAATGTATGTACATTACATT-TTATGATCTACTTCACGTGTACGTACATAATATTAATGTAACAAGGACATAATATGTATATAGTACATTAAACGATCTTCCACATGCATATTAAGCACGTATAT----------------------------------------------------------------------------CAGTATTAATGTAATAAAGACATAATATGTATATCGTACATTAAACGATCT-CCCCATGCATATAAGCACGTACAATGTCCTTATTAGCAGTACATGGTACATTTTACTGTATACCCGTACATAGCACATAAAGT…
146	this Study	EF618243	A	Namibia	Africa	SAF	AGCCTTCATATAGTTTACTGTATATCTACCCTACACATATGCAGTACTAATCCAGCATAAACGTAATGTATGTACATTACATT-TTATGATCTACTTCATGTGTACGTACATAATATTAATGTAACAAGGACATAGTATGTATATAGTACATTAAACGATTTTCCACATGCATATTAAGCACGTACAT----------------------------------------------------------------------------CAGTATTAATGTAATAAGGACATAGTATGTATATTGTACATTAAACGATCTTCCTCATGCATATAAGCATGTATAATGTTTCTACCGGCAGTACATAGTACATTTTACTGCATATTCGTACATGGCACATAGAGT…
202	NCBI	AJ317804	A	Mozambique	Africa	SAF	AGCCTTCATATAGTTTACTGTATATCTACCCTACACATATGCAGTACTAATCCAGCATAAACGTAATGTATGTACATTACATT-TTATGATCTACTTCATGTGTACGTACATAATATTAATGTAACAAGGACATAGTATGTATATAGTACATTAAACGATTTTCCACATGCATATTAAGCACGTACAT----------------------------------------------------------------------------CAGTATTAATGTAATAAGGACATAGTATGTATATTGTACATTAAACGATCTTCCTCATGCATATAAGCATGTATAATGTCTCTACCGGCAGTACATAGTACATTTTACTGCATATTCGTACATGGCACATAGAGT…
146	NCBI	AJ317805	A	Mozambique	Africa	SAF	AGCCTTCATATAGTTTACTGTATATCTACCCTACACATATGCAGTACTAATCCAGCATAAACGTAATGTATGTACATTACATT-TTATGATCTACTTCATGTGTACGTACATAATATTAATGTAACAAGGACATAGTATGTATATAGTACATTAAACGATTTTCCACATGCATATTAAGCACGTACAT----------------------------------------------------------------------------CAGTATTAATGTAATAAGGACATAGTATGTATATTGTACATTAAACGATCTTCCTCATGCATATAAGCATGTATAATGTTTCTACCGGCAGTACATAGTACATTTTACTGCATATTCGTACATGGCACATAGAGT…
203	NCBI	AJ317806	A	Mozambique	Africa	SAF	AGCCTTCATATAGTTTACTGTATATCTACCCTACACATATGCAGTACTAATCCAGCATAAACGTAATGTATGTACATTACATT-TTATGATCTACTTCATGTGTACGTACATAATATTAATGTAACAAGGACATAGTATGTATATAGTACATTAAACGATTTTCCGCATGCATATTAAGCACGTACAT----------------------------------------------------------------------------CAGTATTAATGTAATAAGGACATAGTATGTATATTGTACATTAAACGATCTTCCTCATGCATATAAGCATGTATAATGTTTCTACCGGCAGTACATAGTACATTTTACTGCATATTCGTACATGGCACATAGAGT…
204	NCBI	AJ317807	A	Mozambique	Africa	SAF	AGCCTTCATATAGTTTACTGTATATCTACCCTACACATATGCAGTACTAATCCAGCATAAACGTAATGTATGTACATTACATT-TTATGATCTACTTCATGTGTACGTACATAATATTAATGTAACAAGGACATAGTATGTATATAGTACATTAAACGATTTTCCACATGCATATTAAGCACGTACAT----------------------------------------------------------------------------CAGTATTAATGTAATAAGGACATAGTATGTATATTGTACATTAAACGATCTTCCTCATGCATATAAGCATGTATAATGTTTCTACTGGCAGTACATAGTACATTTTACTGCATATTCGTACATGGCACATAGAGT…
205	NCBI	AJ317808	A	Mozambique	Africa	SAF	AGCCTTCATATAGTTTACTGTATATCTACCCTACACATATGCAGTACTAATCCAGCATAAACGTAATGTATGTACATTACATT-TTATGATCTACTTCATGTGTACGTACATAATATTAATGTAACAAGGACATAGTATGTATATAGTACATTAAACGATTTCCCACATGCATATTAAGCACGTACAT----------------------------------------------------------------------------CAGTATTAATGTAATAAGGACATAGTATGTATATTGTACATTAAACGATCTTCCTCATGCATATAAGCATGTATAATGTTTCTACCGGCAGTACATAGTACATTTTACTGCATATTCGTACATGGCACATAGAGT…
146	this Study	EF618240	A	Mozambique	Africa	SAF	AGCCTTCATATAGTTTACTGTATATCTACCCTACACATATGCAGTACTAATCCAGCATAAACGTAATGTATGTACATTACATT-TTATGATCTACTTCATGTGTACGTACATAATATTAATGTAACAAGGACATAGTATGTATATAGTACATTAAACGATTTTCCACATGCATATTAAGCACGTACAT----------------------------------------------------------------------------CAGTATTAATGTAATAAGGACATAGTATGTATATTGTACATTAAACGATCTTCCTCATGCATATAAGCATGTATAATGTTTCTACCGGCAGTACATAGTACATTTTACTGCATATTCGTACATGGCACATAGAGT…
204	this Study	EF618241	A	Mozambique	Africa	SAF	AGCCTTCATATAGTTTACTGTATATCTACCCTACACATATGCAGTACTAATCCAGCATAAACGTAATGTATGTACATTACATT-TTATGATCTACTTCATGTGTACGTACATAATATTAATGTAACAAGGACATAGTATGTATATAGTACATTAAACGATTTTCCACATGCATATTAAGCACGTACAT----------------------------------------------------------------------------CAGTATTAATGTAATAAGGACATAGTATGTATATTGTACATTAAACGATCTTCCTCATGCATATAAGCATGTATAATGTTTCTACTGGCAGTACATAGTACATTTTACTGCATATTCGTACATGGCACATAGAGT…
206	NCBI	AJ317809	A	Mozambique	Africa	SAF	AGCCTTCATATAGTTTACTGTATATCTACCCTACACATATGCAGTACTAATCCAGCATAAACGTAATGTATGTACATTACATT-TTATGATCTACTTCATGTGTACGTACATAATATTAATGTAACAAGGACATAGTATGTATATAGTACATTAAACGATTTTCCACATGCATATTAAGCACGTACAT----------------------------------------------------------------------------CAGTATTAATGTAATAAGGACATAGTATGTATATTGTACATTAAACGATCTTCCTCATGCATATAAGCATGTATAATGTTTCTACCGGCAGTACATAGTACATTTTACTGCATATTCGTACATGGCACATAGAGT…
207	NCBI	AJ317605	A	Switzerland	Europe	NE	AGCCTTCATATAGTTTACTGTATATCTACCCTACACATATGCAGTACTAATCCAGCATAAACGTAATGTATGTACATTACATT-TTATGATCTACTTCATGTGCACGTACATAATATTAATGTAACAAGGACATAGTATGTATATAGTACATTAAACGATTTTCCACATGCATATTAAGCACGTACAT----------------------------------------------------------------------------CAGTATTAATGTAATAAGGACATAGTATGTATATTGTACATTAAACGATCTTCCTCATGCATATAAGCATGTACAATGCCTCTATTGGCAGTACATAGTACATTTTACTGCATATTCGTACATGGCACATAGAGT…
207	this Study	EF618425	A	Switzerland	Europe	NE	AGCCTTCATATAGTTTACTGTATATCTACCCTACACATATGCAGTACTAATCCAGCATAAACGTAATGTATGTACATTACATT-TTATGATCTACTTCATGTGCACGTACATAATATTAATGTAACAAGGACATAGTATGTATATAGTACATTAAACGATTTTCCACATGCATATTAAGCACGTACAT----------------------------------------------------------------------------CAGTATTAATGTAATAAGGACATAGTATGTATATTGTACATTAAACGATCTTCCTCATGCATATAAGCATGTACAATGCCTCTATTGGCAGTACATAGTACATTTTACTGCATATTCGTACATGGCACATAGAGT…
207	this Study	EF618426	A	Switzerland	Europe	NE	AGCCTTCATATAGTTTACTGTATATCTACCCTACACATATGCAGTACTAATCCAGCATAAACGTAATGTATGTACATTACATT-TTATGATCTACTTCATGTGCACGTACATAATATTAATGTAACAAGGACATAGTATGTATATAGTACATTAAACGATTTTCCACATGCATATTAAGCACGTACAT----------------------------------------------------------------------------CAGTATTAATGTAATAAGGACATAGTATGTATATTGTACATTAAACGATCTTCCTCATGCATATAAGCATGTACAATGCCTCTATTGGCAGTACATAGTACATTTTACTGCATATTCGTACATGGCACATAGAGT…
207	this Study	EF618427	A	Switzerland	Europe	NE	AGCCTTCATATAGTTTACTGTATATCTACCCTACACATATGCAGTACTAATCCAGCATAAACGTAATGTATGTACATTACATT-TTATGATCTACTTCATGTGCACGTACATAATATTAATGTAACAAGGACATAGTATGTATATAGTACATTAAACGATTTTCCACATGCATATTAAGCACGTACAT----------------------------------------------------------------------------CAGTATTAATGTAATAAGGACATAGTATGTATATTGTACATTAAACGATCTTCCTCATGCATATAAGCATGTACAATGCCTCTATTGGCAGTACATAGTACATTTTACTGCATATTCGTACATGGCACATAGAGT…
208	NCBI	AJ317559	A	Pakistan	Asia	ME	AGCCTTCATATAGTTTACTGTATATCTACCCTACACATATGCAGTACTAATCCAGCATAAACGTAATGTATGTACATTACATT-TTATGATCTACTTCATGTGTACGTACATAATATTAATGTAACAAGGACATAGTATGTATATAGTACATTAAACGATTTTCCACATGCATATTAAGCACGTACAT----------------------------------------------------------------------------CAGTATTAATGTAATAAGGACATAATATGTATATTGTACATTAAACGATTTTCCCCATGCATATAAGCATGTATAATGCTTCCATCGGCAGTACATAGTACATTTTACTGCATATTCGTACATGGCACATAGAGT…
209	NCBI	AJ317714	A	France	Europe	NE	AGCCTTCATATAGTTTACTGTATATCTACCCTACACATATGCAGTACTAATCCAGCATAAACGTAATGTATGTACATTACATT-TTATGATCTACTTCATGTGCACGTACATAATATTAATGTAACAAGGACATAGTATGTATATAGTACATTAAACGATTTTCCACATGCATATTAAGCACGTACAT----------------------------------------------------------------------------CAGTATTAATGTAATAAGGACATAGTATGTATATTGTACATTAAACGATCTTCCTCATGCATATAAGCATGTACAATACTTCTATCGGCAGTACATAGTACATTTTACTGCATATTCGTACATGGCACATGGAGT…
210	NCBI	AJ317713	A	France	Europe	NE	AGCCTTCATATAGTTTACTGTATATCTACCCTACACATATGCAGTACTAATCCAGCATAAACGTAATGTATGTACATTACATT-TTATGATCTACTTCATGTGTACGTGCATAATATTAATGTAACAAGGACATAATATGTATATAGTACATTAAACGATTTTCCACATGCATATTAAGCACGTACAT----------------------------------------------------------------------------CAGTATTAATGTAATAAGGACATAGTATGTATATTGTACATTAAACGATCTTCCTCATGCATATAAGCATGTATAATGTTTCTATCAGCAGTACATAGTACATTTTACTGCATATTCGTACATAGCACATAGAGT…
211	NCBI	AJ317715	A	France	Europe	NE	AGCCTTCATATAGTTTACTGTATATCTACCCTACACATATGCAGTACTAATCCAGCATAAACGTAATGTATGTACATTACATT-TTATGATCTACTTCATGTGCACGTACATAATATTAATGTAACAAGGACATAGTATGTATATAGTACATTAAACGATTTTCCACATGCATATTAAGCACGTACAT----------------------------------------------------------------------------CAGTATTAATGTAATAAGGACATAACATGTATATTGTACATTAAACGATCTTCCTCATGCATATAAGCATGTATAATGCTTCTATCGGCAGTACATAGTACATTTTACTGCATATTCGTACATGGCACATAGAGT…
212	NCBI	AJ317716	A	France	Europe	NE	AGCCTTCATATAGTTTACTGTATATCTACCCTACACATATGCAGTACTAATCCAGCATAAACGTAATGTATGTACATTACATT-TTATGATCTACTTCATGTGCACGTACATAATATTAATGTAACAAGGACATAGTATGTATATAGTACATTAAACGATTTTCCACATGCATATTAAGCACGTACAT----------------------------------------------------------------------------CAGTATTAATGTAATAAGGACATAACATGTATATTGTACATTAAACGATCTTCCTCATGCATATAAGCATGTATAATGCTTCTATCGGCAGTACATAGTACATTTTACTGCATATTCGTACATGGCACATAGAGT…
213	NCBI	AJ317717	A	France	Europe	NE	AGCCTTCATATAGTTTACTGTATATCTACCCTACACATATGCAGTACTAATCCAGCATAAACGTAATGTATGTACATTACATT-TTATGATCTACTTCATGTGCACGTACATAATATTAATGTAACAAGGACATAGTATGTATATAGTACATTAAACGATTTTCCACATGCATATTAAGCACGTACAT----------------------------------------------------------------------------CAGTATTAATGTAATAAAGACATAGTATGTATATTGTACATTAAACGATCTTCCCCATGCATATAAGCATGTACAATGCCTCTATTGGCAGTACATAGTACATTTTACTGCATATTCGTACATAGCACATAGAGT…
214	NCBI	AJ317718	A	France	Europe	NE	AGCCTTCATATAGTTTACTGTATATCTACCCTACACATATGCAGTACTAATCCAGCATAAACGTAATGTATGTACATTACATT-TTATGATCTACTTCATGTGCACGTACATAATATTAATGTAACAAGGACATAGTATGTATATAGTACATTAAACGATTTTCCACATGCATATTAAGCACGTACAT----------------------------------------------------------------------------CAGTATTAATGTAATAAGGACATAGTATGTATATTGTACATTAAACGATCTTCCTCATGCATATAAGCATGTACAATGCTTCTATCGACAGTACATAGTACATTTTACTGCATATTCGTACATGGCACATGGAGT…
215	NCBI	AJ317719	A	France	Europe	NE	AGCCTTCATATAGTTTACTGTATATCTACCCTACACATATGCAGTACTAATCCAGCATAAACGTAATGTATGTACATTACATT-TTATGATCTACTTCATGTGCACGTACATAATATTAATGTAACAAGGACATAACATGTATATAGTACATTAAACGATTTTCCACATGCATATTAAGCACGTACAT----------------------------------------------------------------------------CAGTATTAATGTAATAAGGACATAATATGTATATCGTACATTAAACGATCTTCCTCATGCATATAAGCATGTATAATGCCTCTATTGGCAGTACATAGTACATTTTACTGCATATTCGTACATGGCACATAGAGT…
18	this Study	EF618287	A	Portugal	Europe	SE	AGCCTTCATATAGTTTACTGTATATCTACCCTACACATATGCAGTACTAATCCAGCATAAACGTAATGTATGTACATTACATT-TTATGATCTACTTCATGTGTACGTACATAATATTAATGTAACAAGGACATAATATGTATATAGTACATTAAACGATTTTCCACATGCATATTAAGCACGTACAT----------------------------------------------------------------------------CAGTATTAATGTAATAAGGACATAGTATGTATATTGTACATTAAACGATCTTCCTCATGCATATAAGCATGTATAATGCTTCTATCAGCAGTACATAGTACATTTTACTGCATATTCGTACATAGCACATAGAGT…
216	NCBI	AJ317720	A	Portugal	Europe	SE	AGCCTTCATATAGTTTACTGTATATCTACCCTACACATATGCAGTACTAATCCAGCATAAACGTAATGTATGTACATTACATT-TTATGATCTACTTCATGTGCACGTACATAATATTAATGTAACAAGGACATAATATGTATATAGTACATTAAACGATTTTCCACATGCATATTAAGCACGTACAT----------------------------------------------------------------------------CAGTATTAATGTAATAAGGACATAGTATGTATATTGTACATTAAACGATCTTCCTCATGCATATAAGCATGTACAATGCTTCTATCGGCAGTACATAGTACATCTTACTGCATATTCGTACATGGCACATGGAGT…
217	NCBI	AJ317721	A	Portugal	Europe	SE	AGCCTTCATATAGTTTACTGTATATCTACCCTACACATATGCAGTACTAATCCAGCATAAACGTAATGTATGTACATTACATT-TTATGATCTACTTCATGTGCACGTACATAATATTAATGTAACAAGGACATAGTATGTATATAGTACATTAAATGATTTTCCGCATGCATATTAAGCACGTACAT----------------------------------------------------------------------------CAGTATTAATGTAATAAGGACATAATATGTATATTGTACATTAAACGATCTTCCCCATGCATATAAGCATGTATAATGCTTCTATTGACAGTACATAGTACATTTTACTGCATATTCGTACATGGCACATAGAGT…
218	NCBI	AJ317722	A	Portugal	Europe	SE	AGCCTTCATATAGTTTACTGTATATCTACCCTACACATATGCAGTACTAATCCAGCATAAACGTAATGTATGTACATTACATT-TTATGATCTACTTCATGTGTACGTACATAATATTAATGTAACAAGGACATAGTATGTATATAGTACATTAAACGATTTTCCACATGCATATTAAGCACGTACAT----------------------------------------------------------------------------CAGTATTAATGTAATAAGGACATAGTATGTATATTGTACATTAAACGATCTTCCCCATGCATATAAGCATGTATAATATTTCTATCGGCAGTACATAGTACATTTTACTGCATATTCGTACATGGCACATAGGGT…
219	NCBI	AJ317614	A	Romania	Europe	SE	AGCCTTCATATAGTTTACTGTATATCTACCCTACACATATGCAGTACTAATCCAACATAAACGTAATGTATGTACATTACATT-TTATGATCTACTTCATGTGCACGTACATAATATTAATGTAACAAGGACATAGTATGTATATAGTACATTAAACGATTTTCCACATGCATATTAAGCACGTACAT----------------------------------------------------------------------------CAGTATTAATGTAATAAGGACATAGTATGTATATTGTACATTAAACGATCTTCCTCATGCATATAAGCATGTATAATGCTTCTATCGGCAGTACATAGTACATTTTACTGCATATTCGTACATAGCACATAGAGT…
220	NCBI	AJ317615	A	Romania	Europe	SE	AGCCTTCATATAGTTTACTGTATATCTACCCTACACATACGCAGTACTAATCCAGCATAAACGTAATGTATGTACATTACATT-TTATGATCTACTTCATGTGTACGTACATAATATTAATGTAACAAGGACATAGTATGTATATAGTACATTAAACGATTTTCCACATGCATATTAAGCACGTACAT----------------------------------------------------------------------------CAGTATTAATGTAATAAGGACATAACATGTATATTGTACATTAAACGATCTTCCTCATGCATATAAGCATGTATAACGCTTCTATTGGTAGTACATAGTACATTTTACTGCATATTCGTACATAGCACATAGAGT…
221	NCBI	AJ317616	A	Romania	Europe	SE	AGCCTTCATATAGTTTACTGTATATCTACCCTACACATATGCAGTACTAATCCAGCATAAACGTAATGTATGTACATTACATT-TTATGATCTACTTCATGTGCACGTACATAATATTAATGTAACAAGGACATAGTATGTATATAGTACATTAAACGATTTTCCACATGCATATTAAGCACGTACAT----------------------------------------------------------------------------CAATATTAATGTAATAAGGACATAATATGCATATTGTACATTAAACGATCTTCCTCATGCATATAAGCATGTATAATGCCTTTATTGGCAGTACATAGTACATTTTACTGCATATTCGTACATGGCACATAGAGT…
221	this Study	EF618296	A	Romania	Europe	SE	AGCCTTCATATAGTTTACTGTATATCTACCCTACACATATGCAGTACTAATCCAGCATAAACGTAATGTATGTACATTACATT-TTATGATCTACTTCATGTGCACGTACATAATATTAATGTAACAAGGACATAGTATGTATATAGTACATTAAACGATTTTCCACATGCATATTAAGCACGTACAT----------------------------------------------------------------------------CAATATTAATGTAATAAGGACATAATATGCATATTGTACATTAAACGATCTTCCTCATGCATATAAGCATGTATAATGCCTTTATTGGCAGTACATAGTACATTTTACTGCATATTCGTACATGGCACATAGAGT…
222	NCBI	AJ317617	A	Romania	Europe	SE	AGCCTTCATATAGTTTACTGTATATCTACCCTACACATATGCAGTACTAATCCAGCATAAACGTAATGTATGTACATTACATT-TTATGATCTACTTCATGTGCACGTACATAATATTAATGTAACAAGGACATAGTATGTATATAGTACATTAAACGATTTTCCACATGCATATTAAGCACGTACAT----------------------------------------------------------------------------CAGTATTAATGTAATAAGGACATAGTATGTATATTGTACATTAAACGATCTTCCCCATGCATATAAGCATGTATAATGCCTCTATTGGCAGTACATAGTACATTTTACTGCATATTCGTACATGGCACATAGAGT…
223	NCBI	AJ317618	A	Romania	Europe	SE	AGCCTTCATATAGTTTACTGTATATCTACCCTACACATATGCAGTACTAATCCAGCATAAACGTAATGTATGTACATTACATT-TTATGATCTACTTCATGTGCACGTACATAATATTAATGTAACAAGGACATAGTATGTATATAGTACATTAAACGATTTTCCACATGCATATTAAGCACGTACAT----------------------------------------------------------------------------CAGTATTAATGTAATAAGGACATAATATGTATATTGTACATTAAACGATCTTCCTCATGCATATAAGCATGTATAATGCTTCTATCGGCAGTACATAGTACATTTTACTGCACATTCGTACATGGCACATAGAGT…
224	NCBI	AJ317606	A	Romania	Europe	SE	AGCCTTCATATAGTTTACTGTATATCTACCCTACACATATGCAGTACTAATCCAGCATAAACGTAATGTATGTACATTACATT-TTATGATCTACTTCATGTGTACGTACATAATATTAATGTAACAAGGACATAATATGTATATAGTACATTAAACGATTTTCCACATGCATATTAAGCACGTACAT----------------------------------------------------------------------------CAGTATTAATGTAATAAGGACATAGTATGTATATTGTACATTAAACGATCTTCCTCATGCATATAAGCATGTATAATGCTTCCATCAGCAGTACATAGTACATTTTACTGCATATCCGTACATAGCACATAGAGT…
225	NCBI	AJ317607	A	Romania	Europe	SE	AGCCTTCATATAGTTTACTGTATATCTACCCTACACATATGCAGTACTAATCCAGCATAAACGTAATGTATGTACATTACATT-TTATGATCTACTTCATGTGCACGTACATAATATTAATGTAACAAGGACATAGTATGTATATAGTACATTAAACGATTTTCCGCATGCATATTAAGCACGTACAT----------------------------------------------------------------------------CAGTATTAATGTAATAAGGACATAGTATGTATATTGTACATTAAACGATCTTCCCCATGCATATAAGCATGTATAATGTCTCTATCGACAGTACATAGTACATTTTACTGCATATTCGTACATGGCACATAGAGT…
226	NCBI	AJ317608	A	Romania	Europe	SE	AGCCTTCATATAGTTTACTGTATATCTACCCTACACATATGCAGTACTAATCCAGCATAAACGTAATGTATGTACATTACATT-TTATGATCTACTTCATGTGCACGTACATAATATTAATGTAACAAGGGCATAGTATGTATATAGTACATTAAACGATTTTCCACATGCATATTAAGCACGTACAT----------------------------------------------------------------------------CAGTATTAATGTAATAAGGACATAATATGTATATTGTACATTAAACGATCTTCCTCATGCATATAAGCATGTACAATGCTTCTATTGGCAGTACATAGTACATTTTACTGCATATCCGTACATAGCACATAGAGT…
227	NCBI	AJ317609	A	Romania	Europe	SE	AGCCTTCATATAGTTTACTGTATATCTACCCTATACATATGCAGTACAAATCCAGCACAAACGTAATGTATGTACATTACATT-TTATGATCTACTTCATGTGCATGTACATAATATTAATGTAACAAGGACATAGTATGTATATAGTACATTAAACGATTTTCCACATGCATATTAAGCACGTACAT----------------------------------------------------------------------------CAGTATTAATGTAATAAGGACATAGTATGTATATTGTACATTAAACGATCTTCCCCATGCATATAAGCATGTATAATGCTTCTATCGGCAGTACATAGTACATTTTACTGCATACTCGTACATAGCACATAGAGT…
228	NCBI	AJ317610	A	Romania	Europe	SE	AGCCTTCATATAGTTTACTATATATCTACCCTACACATATGCAGTACTAATCCAGCATAAACGTAATGTATGTACATTACATT-TTATGATCTACTTCATGTGCACGTACATAATATTAATGTAACAAGGACATAGTATGTATATAGTACATTAAACGATTTTCCACATGCATATTAAGCACGTACAT----------------------------------------------------------------------------CAGTATTAATGTAATAAGGACATAGTATGTATATTGTACATTAAACGATCTTCCTCATGCATATAAGCATGTACAATGCTTCTATCGGTAGTACATAGTACATTTTACTGCATATTCGTACATAGCACATAGAGT…
229	NCBI	AJ317611	A	Romania	Europe	SE	AGCCTTCATATAGTTTACTGTATATCTACCCTACACATATGCAGTACTAATCCAGCATAAACGTAATGTATGTACATTACATT-TTATGATCTACTTCATGTGCGCGTACATAATATTAATGTAACAAGGACATAGTATGTATATAGTACATTAAACGATTTTCCACATGCATATTAAGTACGTACAT----------------------------------------------------------------------------CAGTATTAATGTAATAAGGACATAGTATGTATATTGTACATTAAACGATCTTCCCCATGCATATAAGCATGTATAATACTTCTATCGGCAGTACATAGTACATTTTACTGCATATTCGTACATAGCACATAGAGT…
230	NCBI	AJ317612	A	Romania	Europe	SE	AGCCTTCATATAGTTTACTGTATATCTACCCTACACATATGCAGTACTAATCCAGCATAAACGTAATGTATGTACATTACATT-TTATGATCTACTTCATGTGCACGTACATAATATTAATGTAACAAGGACATAGTATGTATATAGTACATTAAACGATTTTCCGCATGCATATTAAGCACGTACAT----------------------------------------------------------------------------CAGTATTAATGTAACAAGGACATAGTATGTATATTGTACATTAAACGATCTTCCCCATGCATATAAGCATGTATAATGTCTCTATTGGCAGTACATAGTACATTTTACTGCATATTCGTACATGGCACATAGAGT…
231	NCBI	AJ317613	A	Romania	Europe	SE	AGCCTTCATATAGTTTACTGTATATCTACCCTACACATATGCAGTACTAATCCAGCATAAACGTAATGTATGTACATTACATT-TTATGATCTACTTCATGTGCACGTACATAATATTAATGTAACAAGGACATAGTATGTATATAGTACATTAAACGATTTTCCACATGCATATTAAGCACGTACAT----------------------------------------------------------------------------CAGTATTAATGTAATAAGGACATAATATGTATATTGTACATTAAACGATCTTCCCCATGCATATAAGCATGTATAATGCTTCTATCGGCAGTACATAGTACATTTTACTGCATATTCGTACATAGCACATAGAGT…
232	NCBI	AJ317810	A	Nigeria	Africa	NAF	AGCCTTCATATAGTTTACTGTATATCTACCCTACACATATGCAGTACTAATCCAGCATAAACGTAATGTATGTACATTACATT-TCATGATCTACTTCATGTGTACGTACATAATATTAATGTAACAAGGACATAATATGTATATAGTACATTAAACGATTTTCCACATGCATATTAAGCACGTACAT----------------------------------------------------------------------------CAGTATTAATGTAATAAGGACATAGTATGTATATTGTACATTAAACGATCTTCCTCATGCATATAAGCATGTATAATACTTCTATCGACAGTACATAGTACATTTTACTGCATATTCGTACATGGCACATAGAGT…
233	NCBI	AJ317811	A	Nigeria	Africa	NAF	AGCCTTCATATAGTTTACTGTATATCTACCCGACACATATGCAGTACTAATCCAGCATAAACGTAATGTATGTACATTACATT-TTATGATCTACTTCATGTGTACGTACATAATATTAATGTAACAAGGACATAGTATGTATATAGTACATTAAACGATTTTCCACATGCATATTAAGCACGTACAT----------------------------------------------------------------------------CAATATTAATGTAATAAGGACATAGTATGTATATTGTACATTAAACGATCTTCCCCATGCATATAAGCATGTATAATGTTTCTATCGACAGTACATAGTACATTTTACTGCATATTCGTACATGGCACATAGAGT…
18	this Study	EF617730	A	France	Europe	NE	AGCCTTCATATAGTTTACTGTATATCTACCCTACACATATGCAGTACTAATCCAGCATAAACGTAATGTATGTACATTACATT-TTATGATCTACTTCATGTGTACGTACATAATATTAATGTAACAAGGACATAATATGTATATAGTACATTAAACGATTTTCCACATGCATATTAAGCACGTACAT----------------------------------------------------------------------------CAGTATTAATGTAATAAGGACATAGTATGTATATTGTACATTAAACGATCTTCCTCATGCATATAAGCATGTATAATGCTTCTATCAGCAGTACATAGTACATTTTACTGCATATTCGTACATAGCACATAGAGT…
234	NCBI	AJ317723	A	France	Europe	NE	AGCCTTCATATAGTTTACTGTATATCTACCCTACACATACGCAGTACTAATCCAGCATAAACGTAATGTATGTACATTACATT-TTATGATCTACTTCATGTGTACGTACATAATATTAATGTAACAAGGACATAGTATGTATATAGTACATTAAACGATTTTCCACATGCATATTAAGCACGTACAT----------------------------------------------------------------------------CAGTATTAATGTAATAAGGACATAACATGTATATTGTACATTAAACGATCTTCCCCATGCATATAAGCATGTATAACGCTTCTATTGGCAGTACATAGTACATTTTACTGCATATTCGTACATGGCACATAGAGT…
235	NCBI	AJ317724	A	France	Europe	NE	AGCCTTCATATAGTTTACTGTATATCTACCCTACACATATGCAGTACTAATCCAGCATAAACGTAATGTATGTACATTACATT-TTATGATCTACTTCATGTGCACGTACATAATATTAATGTAACGAGGACATAGTATGTATATAGTACATTAAACGATTTTCCACATGCATATTAAGCACGTACAT----------------------------------------------------------------------------CAGTATTAATGTAATAAGGACATAGTATGTATATTGTACATTAAACGATCTTCCCCATGCATATAAGCATGTATAATGCCTCTATTGGCAGTACATAGTACATTTTACTGCATACTCGTACATGGCACATAGGGT…
236	NCBI	AJ317725	A	France	Europe	NE	AGCCTTCATATAGTTTACTGTATATCTACCCTACACATACGCAGTACTAATCCAACATAAACGTAATGTATGTACATTACATT-TTATGATCTACTTCATGTGTACGTACATAATATTAATGTAACAAGGACATAGTATGTATATAGTACATTAAACGATTTTCCACATGCATATTAAGCACGTACAT----------------------------------------------------------------------------CAGTATTAATGTAATAAGGACATAACATGTATATTGTACATTAAACGATCTTCCTCATGCATATAAGCATGTATAACGCTTCTATCGACAGTACATAGTACATTTTACTGCATATTCGTACATGGCACATAGAGT…
236	this Study	EF617731	A	France	Europe	NE	AGCCTTCATATAGTTTACTGTATATCTACCCTACACATACGCAGTACTAATCCAACATAAACGTAATGTATGTACATTACATT-TTATGATCTACTTCATGTGTACGTACATAATATTAATGTAACAAGGACATAGTATGTATATAGTACATTAAACGATTTTCCACATGCATATTAAGCACGTACAT----------------------------------------------------------------------------CAGTATTAATGTAATAAGGACATAACATGTATATTGTACATTAAACGATCTTCCTCATGCATATAAGCATGTATAACGCTTCTATCGACAGTACATAGTACATTTTACTGCATATTCGTACATGGCACATAGAGT…
237	NCBI	AJ317628	A	Germany	Europe	NE	AGCCTTCATATAGTTTACTGTATATCTACCCTACACATATGCAGTACTAATCCAGCATAAACGTAATGTATGTACATTACATT-TTATGATCTACTTCATGTGTACGTACATAATATTAATGTAACAAGGACATAGTATGTATATAGTACATTAAACGATTTTCCACATGCATATTAAGCACGTACAT----------------------------------------------------------------------------CAGTATTAATGTAATAAGGACATAACATGTATATTGTACATTAAACGATCTTCCTCATGCATATAAGCATGTATAACGCTTCTATCGGCAGTACATAGTACATTCTACTGCATATTCGTACATAGCACATAGAGT…
238	NCBI	AJ317627	A	Germany	Europe	NE	AGCCTTCATATAGTTTACTGTATATCTACCCTACACATACGCAGTACTAATCCAGCATAAACGTAATGTATGTACATTACATT-TTATGATCTACTTCATGTGTACGTACATAATATTAATGTAACAAGGACATAGTATGTATATAGTACATTAAACGATTTTCCACATGCATATTAAGCACGTACAT----------------------------------------------------------------------------CAGTATTAATGTAATAAGGACATAACATGTATATTGTACATTAAACGATCTTCCTCATGCATATAAGCATGTATAACGCTTCTATCGGCAGTACATAGTACATTTTACTGCATATTCGTACATGGCACATAGAGT…
239	NCBI	AJ317619	A	Switzerland	Europe	NE	AGCCTTCATATAGTTTACTGTATATCTACCCTACACATATGCAGTACTAATCCAGCATAAACGTAATGTATGTACATTACATT-TTATGATCTACTTCATGTGCACGTACATAATATTAATGTAACAGGGACATAGTATGTATATAGTACATTAAACGATTTTCCACATGCATATTAAGCACGTACAT----------------------------------------------------------------------------CAGTATTAATGTAATAAGGACATAATATGTATATTGTACATTAAACGATCTTCCTCATGCATATAAGCATGTATAATATCTCTATTGGCAGTACATGGTACATTTTACTGCATATTCGTACATGGCACATAGAGT…
240	NCBI	AJ317620	A	Switzerland	Europe	NE	AGCCTTCATATAGTTTACTGTATATCTACCCTACACATATGCAGTACTAATCCAGCATAAACGTAATGTATGTACATTACATT-TTATGATCTACTTCATGTGCACGTACATAATATTAATGTAACAAGGACATAGTATGTATATAGTACATTAAACGATTTTCCACATGCATATTAAGCACGTACAT----------------------------------------------------------------------------CAGTATTAATGTAATAAGGACATAATATGTATATTGTACATTAAACGATCTTCCTCATGCATATAAGCATGTATAATGCCTCTATTGACAGTACATAGTACATTTTACTGCATATTCGTACATGGCACATAGAGT…
241	NCBI	AJ317621	A	Switzerland	Europe	NE	AGCCTTCATATAGTTTACTATATATCTACCCTACACATATGCAGTACTAATCCAGCATAAACGTAATGTATGTACATTACATT-TTATGATCTACTTCATGTGCACGTACATAATATTAATGTAACAAGGACATAGTATGTATATAGTACATTAAACGATTTTCCACATGCATATTAAGCACGTACAT----------------------------------------------------------------------------CAATATTAATGTAATAAGGACATAGTATGTATATTGTACATTAAACGATCTTCCTCATGCATATAAGCATGTACAATGCTTCTATCGGCAGTACATAGTACATTTTACTGCATATTCGTACATGGCACATAGAGT…
242	NCBI	AJ317622	A	Switzerland	Europe	NE	AGCCTTCATATAGTTTACTATATATCTACCCTACACATATGCAGTACTAATCCAGCATAAACGTAATGTATGTACATTACATT-TTATGATCTACTTCATGTGCACGTACATAATATTAATGTAACAAGGACATAGTATGTATATAGTACATTAAACGATTTTCCACATGCATATTAAGCACGTACAT----------------------------------------------------------------------------TAGTATTAATGTAATAAGGACATAGTATGTATATTGTACATTAAACGATCTTCCCCATGCATATAAGCATGTACAATGCTTCTATCGGCAGTACATAGTACATTCTACTGCATATTCGTACATGGCACATAGAGT…
243	NCBI	AJ317623	A	Switzerland	Europe	NE	AGCCTTCATATAGTTTACTGTATATCTACCCTACACATATGCAGTACTAATCCAGCATAAACGTAATGTATGTACATTACATT-TTATGATCTACTTCATGTGTACGTACATAATATTAATGTAACAAGGACATAGTATGTATATAGTACATTAAACGATTTTCCGCATGCATATTAAGCACGTACAT----------------------------------------------------------------------------CAGTATTAATGTAATAAGGACATAATATGTATATCGTACATTAAACGATCTTCCTCATGCATATAAGCATGTATAATGCCTCTATTGGCAGTACATAGTACATTTTACTGCATATTCGTACATGGCACATAGAGT…
241	this Study	EF618428	A	Switzerland	Europe	NE	AGCCTTCATATAGTTTACTATATATCTACCCTACACATATGCAGTACTAATCCAGCATAAACGTAATGTATGTACATTACATT-TTATGATCTACTTCATGTGCACGTACATAATATTAATGTAACAAGGACATAGTATGTATATAGTACATTAAACGATTTTCCACATGCATATTAAGCACGTACAT----------------------------------------------------------------------------CAATATTAATGTAATAAGGACATAGTATGTATATTGTACATTAAACGATCTTCCTCATGCATATAAGCATGTACAATGCTTCTATCGGCAGTACATAGTACATTTTACTGCATATTCGTACATGGCACATAGAGT…
244	NCBI	AJ317624	A	Switzerland	Europe	NE	AGCCTTCATATAGTTTACTGTATATCTACCCTACACATATGCAGTACTAATCCAGCATAAACGTAATGTATGTACATTACATT-TTATGATCTACTTCATGTGTACGTACATAATATTAATGTAACAAGGACATAGTATGTATATAGTACATTAAACGATTTTCCACATGCATATTAAGCACGTACAT----------------------------------------------------------------------------CAGTATTAATGTAATAAGGACATAACATGTATATTGTACATTAAACGATCTTCCTCATGCATATAAGCATGTATAACGCTTCCATCGGCAGTACATAGTACATTTTACTGCATACTCGTACATAGCACATAGAGT…
18	NCBI	AJ317625	A	Spain	Europe	SE	AGCCTTCATATAGTTTACTGTATATCTACCCTACACATATGCAGTACTAATCCAGCATAAACGTAATGTATGTACATTACATT-TTATGATCTACTTCATGTGTACGTACATAATATTAATGTAACAAGGACATAATATGTATATAGTACATTAAACGATTTTCCACATGCATATTAAGCACGTACAT----------------------------------------------------------------------------CAGTATTAATGTAATAAGGACATAGTATGTATATTGTACATTAAACGATCTTCCTCATGCATATAAGCATGTATAATGCTTCTATCAGCAGTACATAGTACATTTTACTGCATATTCGTACATAGCACATAGAGT…
245	NCBI	AJ317626	A	Switzerland	Europe	NE	AGCCTTCATACAGTTTACTGTATATCTACCCTATACATATGCAGTACTAATCCAGCATAAACGTAATGTATGTACATTACATT-TTATGATCTACTTCATGTGCACGTACATAATATTAATGTAACAAGGACATAATATGTATATAGTACATTAAACGATTTTCCGCATGCATATTAAGCACGTATAT----------------------------------------------------------------------------CAGTATTAATGTAATAAGGACATAATATGTATATCGTACATTAAACGATCTTCCTCATGCATATAAGCATGTATAATGCTTCCATTGGCAGTACATAGTACATTTTACTGCATATTCGTACATGGCACATAGAGT…
246	NCBI	AJ317629	A	France	Europe	NE	AGCCTTCATATAGTTTACTGTATATCTACCCTACACATATGCAGTACTAATCCAGCATAAACGTAATGTATGTACATTACATT-TTATGATCTACTTCATGTGCACGTACATAATATTAATGTAACAAGGACATAGTATGTATATAGTACATTAAACGATTTTCCACATGCATATTAAGCACGTACAT----------------------------------------------------------------------------TAGTATTAATGTAATAAAGACATAATATGTATATTGTACATTAAACGATCTTCCTCATGCATATAAGCACGTATAATACCTCTATTGGCAGTACATAGTACATTTTACTGCATATTCGTACATAGCACATAGAGT…
247	NCBI	AJ317630	A	France	Europe	NE	AGCCTTCATATAGTTTACTGTATATCTACCCTACACATATGCAGTACTAATCCAGCATAAACGTAATGTATGTACATTACATT-TTATGATCTACTTCATGTGTACGTACATAATATTAATGTAACAAGGACATAGTATGTATATAGTACATTAAACGATTTTCCACATGCATATTAAGCACGTACAT----------------------------------------------------------------------------CAGTATTAATGTAATAAGGACATAACATGTATATTGTACATTAAACGATCTTCCTCATGCATATAAGCATGTATAACGCTTCTATTGGCAGTACATAGTACATTTTACTGCATATTCGTACATGGCACATAGAGT…
248	NCBI	AJ317726	A	Portugal	Europe	SE	AGCCTTCATATAGTTTACTGTATATCTACCCTACACATACGCAGTACTAATCCAGCATAAACGTAATGTATGTACATTACATT-TTATGATCTACTTCATGTGTACGTACATAGTATTAATGTAACAAGGACATAGTATGTATATAGTACATTAAACGATTTTCCACATGCATATTAAGCACGTACAT----------------------------------------------------------------------------CAGTATTAATGTAATAAAGACATAACATGTATATTGTACATTAAACGATCTTCCCCATGCATATAAGCATGTATAACGTTTCTATCAGCAGTACATAGTGCATTTTACTGCATATTCGTACATGGCACATAGAGT…
249	NCBI	AJ317727	A	Portugal	Europe	SE	AGCCTTCATATAGTTTACTGTATATCTACCCTACACATATGCAGTACTAATCCAGCATAAACGTAATGTATGTACATTACATT-TTATGATCTACTTCATGTGCACGTACATAATATTAATGTAACAAGGACATAGTATGTATATAGTACATTAAACGATTTTCCACATGCATATTAAGCACGTACAT----------------------------------------------------------------------------CAGTATTAATGTAATAAGGACATAATATGTATATTGTACATTAAACGATCTTCCTCATGCATATAAGCATGTATAATGCCTCCATTGGCAGTACATAGTACATTTTACTGCATATTCGTACATGGCACATAGAGT…
250	NCBI	AJ317728	A	Portugal	Europe	SE	AGCCTTCATATAGTTTACTGTATATCTACCCTACACATATGCAGTACTAATCCAGCATAAACGTAATGTATGTACATTACATT-TTATGATCTACTTCATGTGTACGTACATAATATTAATGTAACAAGGACATAATATGTATATAGTACATTAAACGATTTTCCACATGCATATTAAGCACGTACAT----------------------------------------------------------------------------CAGTATTAATGTAATAAGGACATAGTATGTATATCGTACATTAAACGATCTTCCTCATGCATATAAGCATGTATAATGCTTCCATCAGCAGTACATAGTACATTTTACTGCATATTCGTACATAGCACATAGAGT…
251	NCBI	AJ317729	A	Portugal	Europe	SE	AGCCTTTATATAGTTTACTGTATATCTACCCTACACATATGCAGTACTAATCCAGCATAAACGTAATGTATGTACATTACATT-TTATGATCTACTTCATGTGCACGTACATAATATTAATGTAACAAGGACATAGTATGTATATAGTACATTAAACGATTTTCCACATGCATATTAAGCACGTACAT----------------------------------------------------------------------------CAGTATTAATGTAATAAGGACATAGTATGTATATTGTACATTAAACGATCTTCCCCATGCATATAAGCATGTACGATGCTTCTATCGACAGTACATAGTACATCTTACTGCATATTCGTACATAGCACATGGAGT…
252	NCBI	AJ317730	A	Portugal	Europe	SE	AGCCTTCATATAGTTTACTGTATATCTACCCTACACATATGCAGTACTAATCCAGCATAAACGTAATGTATGAACATTACATT-TTATGATCTACTTCATGTGTACGTACATAATATTAATGTAACAAGGACATAGTATGTATATAGTACATTAAACGATTTTCCACATGCATGTTAAGCACGTACAT----------------------------------------------------------------------------CAGTATTAATGTAATAAGGACATAGTATGTATATCGTACATTAAACGATCTTCCCCATGCATATAAGCATGTATAATGTTTCTATCGGCAGTACATAGTACATTTTACTGCATATTCGTACATGGCACATAAAGT…
253	NCBI	AJ317812	A	South Africa	Africa	SAF	AGCCTTCATATAGTTTACTGTATATCTACCCTACACATATGCAGTACTAATCTAGCATAAACGTAATGTATGTACATTACATT-TTATGATCTACTTCATGTGTACGTACATAATATTAATGTAACAAGGACATAGTATGTATATAGTACATTAAACGATTTTCCACATGCATATTAAGCACGTACAT----------------------------------------------------------------------------CAGTATTAATGTAATAAGGACATAGTATGTATATTGTACATTAAACGATCTTCCTCATGCATATAAGCATGTATAATGTTTCTACCGGCAGTACATAGTACATTTTACTGCATATTCGTACATGGCACATAGAGT…
254	NCBI	AJ317813	A	South Africa	Africa	SAF	AGCCTTCATATAGTTTACTGTATATCTACCCTACACATATGCAGTACTAATCCAGCATAAACGTAATGTATGTACATTACATT-TTATGATCTACTTCATGTGTACGTACATAATATTAATGTAACAAGGACATAGTATGTATATAGTACATTAAACGATTTTCCGCATGCATATTAAGCACGTACAT----------------------------------------------------------------------------CAGTATTAATGTAATAAGGACATAGTATGTATATTGTACATTAAACGATCTTCCTCATGCATATAAGCATGTATAATGTTTCTACCGGCAGTACATAGTACATTTTACTGCATATTCGTACATGGCACATAGAGT…
255	NCBI	AJ317814	A	South Africa	Africa	SAF	AGCCTTCATATAGTTTACTGTATATCTACCCTACACATATGCAGTACTAATCCAGCATAAACGTAATGTATGTACATTACATT-TTATGATCTACTTCATGTGTACGTACATAATATTAATGTAACAAGGACATAGTATGTATATAGTACATTAAACGATTTTCCACATGCATATTAAGCACGTACAT----------------------------------------------------------------------------CAGTATTAATGTAATAAGGACATAGTATGTATATTGTACATTAAACGATCTTCCTCATGCATATAAGCATGTATAATGTTTCTACTGGCAGTACATAGTACATTTTACTGCATATTCGTACATGGCACATAAAGT…
256	NCBI	AJ317815	A	South Africa	Africa	SAF	AGCCTTCATATAGTTTACTGTATATCTACCCTACACATATGCAGTACTAATCCAGCATAAACGTAATGTATGTACATTACATT-TTATGATCTACTTCATGTGTACGTACATAATATTAATGTAACAAGGACATAGTATGTATATAGTACATTAAACGATTTTCCACATGCATATTAAGCACGTACAT----------------------------------------------------------------------------CAGTATTAATGTAATAAGGACATAGTATGTATATTGTACATTAAACGATCTTCCTCATGCATATAAGCATGTATAATGTTTCTACCAGCAGTACATAGTACATTTTACTGCATATTCGTACATGGCACATAGAGT…
146	this Study	EF618351	A	South Africa	Africa	SAF	AGCCTTCATATAGTTTACTGTATATCTACCCTACACATATGCAGTACTAATCCAGCATAAACGTAATGTATGTACATTACATT-TTATGATCTACTTCATGTGTACGTACATAATATTAATGTAACAAGGACATAGTATGTATATAGTACATTAAACGATTTTCCACATGCATATTAAGCACGTACAT----------------------------------------------------------------------------CAGTATTAATGTAATAAGGACATAGTATGTATATTGTACATTAAACGATCTTCCTCATGCATATAAGCATGTATAATGTTTCTACCGGCAGTACATAGTACATTTTACTGCATATTCGTACATGGCACATAGAGT…
257	NCBI	AJ317631	A	Switzerland	Europe	NE	AGCCTTCATATAGTTTACTGTATATCTACCCTACACATATGCAGTACTAATCCAACATAAACGTAATGTATGTACATTACATT-TTATGATCTACTTCATGTGCACGTACATAATATTAATGTAACAAGGACATAGTATGTATACAGTACATTAAACGATTTTCCACATGCATATTAAGCACGTACAT----------------------------------------------------------------------------TAGTATTAATGTAATAAGGACATAATATGTATATTGTACATTAAACGATCTTCCTCATGCATATAAGCACGTATAATGCCTCTATTGGCAGTACATAGTACATTTTACTGCATATTCGTACATAGCACATAGAGT…
258	NCBI	AJ317632	A	Switzerland	Europe	NE	AGCCTTCATATAGTTTACTGTATATCTACCCTACACATATGCAGTACTAATCCAGCATAAACGTAATGTATGTACATTACATT-TTATGATCTACTTCATGTGCACGTACATAATATTAATGTAACAAGGACATAGTATGTATATAGTACATTAAACGATTTTCCACATGCATATTAAGCACGTACAT----------------------------------------------------------------------------CAGTATTAATGTAATAAGGACATAATATGTATATTGTACATTAAACGATCTTCCTCATGCATATAAGCATGTATAATACTTCTATTGGCAGTACATAGTACATTTTACTGCATATTCGTACATGGCACATAGAGT…
259	NCBI	AJ317633	A	Switzerland	Europe	NE	AGCCTTCATATAGTTTACTGTATATCTACCCTACACATATGCAGTACTAATCCAGCATAAACGTAATGTATGTACATTACATT-TTATGATCTACTTCATGTGCACGTACATAATATTAATGTAACAAGGACATAGTATGTATATAGTACATTAAACGATCTTCCGCATGCATATTAAGCACGTACAT----------------------------------------------------------------------------CAGTATTAATGTAATAAGGACATAATATGTATATTGTACATTAAACGATCTTCCTCATGCATATAAGCATGTATAATGCCTCTATTGGCAGTACATAGTACATTTTACTGTATACTCGTACATAGCACATAGAGT…
260	NCBI	AJ317634	A	Switzerland	Europe	NE	AGCCTTCATATAGTTTACTGTATATCTACCCTACACATATGCAGTACTAATCCAGCATAAACGTAATGTATGTACATTACATT-TTATGATCTACTTCATGTGCACGTACATAATATTAATGTAACAAGGACATAGTATGTATATAGTACATTAAACGATTTTCCGCATGCATATTAAGCACGTACAT----------------------------------------------------------------------------CAGTATTAATGTAATAAGGACATAGTATGTATATCGTACATTAAACGATCTTCCTCATGCATATAAGCATGTATAATGCCTCCATTGGCAGTACATAGTACATTTTACTGCATATTCGTACATGGCACATAGAGT…
261	NCBI	AJ317635	A	Switzerland	Europe	NE	AGCCTTCATATAGTTTACTGTATATCTACCCTACACATATGCAGTACTAATCCAGCATAAACGTAATGTATGTACATTACATT-TTATGATCTACTTCATGTGCACGTACATAATATTAATGTAACAAGGACATAGTATGTATATAGTACATTAAACGATTTTCCACATGCATATTAAGCACGTACAT----------------------------------------------------------------------------CAGTATTAATGTAATAAGGACATAGTATGTATATTGTACATTAAACGATCTTCCTCATGCATATAAGCATGTATAATGCTTCTATCGGCAGTACATAGTACATTTTACTGCATATTCGTACATGGCACATAGAGT…
260	this Study	EF618429	A	Switzerland	Europe	NE	AGCCTTCATATAGTTTACTGTATATCTACCCTACACATATGCAGTACTAATCCAGCATAAACGTAATGTATGTACATTACATT-TTATGATCTACTTCATGTGCACGTACATAATATTAATGTAACAAGGACATAGTATGTATATAGTACATTAAACGATTTTCCGCATGCATATTAAGCACGTACAT----------------------------------------------------------------------------CAGTATTAATGTAATAAGGACATAGTATGTATATCGTACATTAAACGATCTTCCTCATGCATATAAGCATGTATAATGCCTCCATTGGCAGTACATAGTACATTTTACTGCATATTCGTACATGGCACATAGAGT…
262	NCBI	AJ317636	A	Switzerland	Europe	NE	AGCCTTCATATAGTTTACTGTATATCTACCCTACACATATGCAGTACTAATCCAGCATAAACGTAATGTATGTACATTACATT-TTATGATCTACTTCATGTGCACGTACATAATATTAATGTAACAAGGACATAGTATGTATATAGTACATTAAACGATTTTCCGCATGCATATTAAGTACGTACAT----------------------------------------------------------------------------CAGTATTAATGTAATAAGGACATAATATGTATATCGTACATTAAACGATCTTCCCCATGCATATAAGCACGTATAATGCCTCCATCGGCAGTACATAGTACATTTTACTGCATATTCGTACATGGCACATAGAGT…
263	NCBI	AJ317816	A	Senegal	Africa	NAF	AGCCTTCATATAGTTTACTGTATATCTACCCTACACATATGCAGTACTAATCCAGCATAAACGTAATGTATGTACATTACATT-TTATGATCTACTTCATGTGTACGTACATAATATTAATGTAACAAGGACATAGTATGTATATAGTACATTAAACGATTTTCCACATGCATATTAAGCACGTACAT----------------------------------------------------------------------------CAGTATTAATGTAATAAGGACATAGTATGTATATTGTACATTAAACGATCTTCCTCATGCATATAAGCATGTATGATATTTCTATCGGCAGTACATAGTACATTTTACTGCATACTCGTACATGGCACATAGGGT…
264	NCBI	AJ317817	A	Senegal	Africa	NAF	AGCCTTCATATAGTTTACTGTATATCTACCCTACACATATGCAGTACTAGTCCAGCATAAACGTAATGTATGTGCATTACATT-TTATGATCTACTTCATGTGTACGTACATAATATTAATGTAACAAGGACATAGTATGTATATAGTACATTAAACGATTTTCCGCATGCATATTAAGCACGTACAT----------------------------------------------------------------------------CAGTATTAATGTAATAAGGACATAGTATGTATATCGTACATTAAACGATCTTCCCCATGCATATAAGCATGTATAATGTTTCTATCGGCAGTACATAGTACATTTTACTGCATATTCGTACATAGCACATAGAGT…
265	NCBI	AJ317818	A	Senegal	Africa	NAF	AGCCTTCATATAGTTTACTGTATATCTACCCTACACATATGCAGTACTAATCCAGCATAAACATAATGTATGTACATTACATT-TTATGATCTACTTCATGTGTACGTACATAATATTAATGTAACAAGGACATAGTATGTATATAGTACATTAAACGATTTTCCACATGCATATTAAGCACGTACAT----------------------------------------------------------------------------CAATATTAATGTAATAAGGACATAGTATGTATATTGTACATTAAACGATCTTCCTCATGCATATAAGCATGTATAATGCTTCTATTGGCAGTACATAGTACATTTTACTGCATATTCGTACATGGCACATAGAGT…
266	NCBI	AJ317835	C	Slovenia	Europe	NE	AGCCTTCATATAGTTTACTATATATCTACCCTACATATATGCAGTACTAATCCAACATAAACATAATGTATGTACATTACATT-TTATGGTCTACTTCACGTGTACGTACATAACATTAATGTAACAAGGACATAACATGTATATAGTACATTAGATGGTTTCCCACATGCATATTAAGCACGTACAT----------------------------------------------------------------------------CAGTATTAATGTAGTAAGGACATAATATGTATATCGTACATTAAACGATCTTCCCCATGCATATAAGCATGTACAATATCCCTATCGATAGTACATGGTACATTCTATTGTATACCCGTACATAGCGCATGAAGT…
266	this Study	EF618347	C	Slovenia	Europe	NE	AGCCTTCATATAGTTTACTATATATCTACCCTACATATATGCAGTACTAATCCAACATAAACATAATGTATGTACATTACATT-TTATGGTCTACTTCACGTGTACGTACATAACATTAATGTAACAAGGACATAACATGTATATAGTACATTAGATGGTTTCCCACATGCATATTAAGCACGTACAT----------------------------------------------------------------------------CAGTATTAATGTAGTAAGGACATAATATGTATATCGTACATTAAACGATCTTCCCCATGCATATAAGCATGTACAATATCCCTATCGATAGTACATGGTACATTCTATTGTATACCCGTACATAGCGCATGAAGT…
266	this Study	EF618348	C	Slovenia	Europe	NE	AGCCTTCATATAGTTTACTATATATCTACCCTACATATATGCAGTACTAATCCAACATAAACATAATGTATGTACATTACATT-TTATGGTCTACTTCACGTGTACGTACATAACATTAATGTAACAAGGACATAACATGTATATAGTACATTAGATGGTTTCCCACATGCATATTAAGCACGTACAT----------------------------------------------------------------------------CAGTATTAATGTAGTAAGGACATAATATGTATATCGTACATTAAACGATCTTCCCCATGCATATAAGCATGTACAATATCCCTATCGATAGTACATGGTACATTCTATTGTATACCCGTACATAGCGCATGAAGT…
266	this Study	EF618349	C	Slovenia	Europe	NE	AGCCTTCATATAGTTTACTATATATCTACCCTACATATATGCAGTACTAATCCAACATAAACATAATGTATGTACATTACATT-TTATGGTCTACTTCACGTGTACGTACATAACATTAATGTAACAAGGACATAACATGTATATAGTACATTAGATGGTTTCCCACATGCATATTAAGCACGTACAT----------------------------------------------------------------------------CAGTATTAATGTAGTAAGGACATAATATGTATATCGTACATTAAACGATCTTCCCCATGCATATAAGCATGTACAATATCCCTATCGATAGTACATGGTACATTCTATTGTATACCCGTACATAGCGCATGAAGT…
267	NCBI	AJ317731	A	Slovenia	Europe	NE	AGCCTTCATATAGTTTACTGTATATCTACCCTACACATATGCAGTACTAATCCAGCATAAACGTAATGTATGTACATTACATT-TTATGATCTACTTCATGTGTACGTACATAATATTAATGTAACAAGGACATAGTATGTATATAGTACATTAAACGATTTTCCACATGCATATTAAGCACGTACAT----------------------------------------------------------------------------CAGTATTAATGTAATAAGGACATAATATGTATATCGTACATTAAACGATCTTCCTCATGCATATAAGCATGTATAACACTTCTATCGGCAGTACATAGTACATTTTACTGCATATTCGTACATGGCACATAGAGT…
267	this Study	EF618346	A	Slovenia	Europe	NE	AGCCTTCATATAGTTTACTGTATATCTACCCTACACATATGCAGTACTAATCCAGCATAAACGTAATGTATGTACATTACATT-TTATGATCTACTTCATGTGTACGTACATAATATTAATGTAACAAGGACATAGTATGTATATAGTACATTAAACGATTTTCCACATGCATATTAAGCACGTACAT----------------------------------------------------------------------------CAGTATTAATGTAATAAGGACATAATATGTATATCGTACATTAAACGATCTTCCTCATGCATATAAGCATGTATAACACTTCTATCGGCAGTACATAGTACATTTTACTGCATATTCGTACATGGCACATAGAGT…
268	NCBI	AJ317837	C	Slovenia	Europe	NE	AGCCTTCATATAGTTTACTATATATCTACCCTACATATATGCAGTACTAATCCAACATAAACATAATGTATGTACATTACATT-TTATGGTCTACTTCACGTGTACGTACATAACATTAATGTAACAAGGACATAATATGTATATAGTACATTAGATGGTTTCCCACATGCATATTAAGCACGTACAT----------------------------------------------------------------------------CAGTATTAATGTAGTAAGGACATAATATGTATATTGTACATTAAACGATCTTCCTCATGCATATAAGCATGTACAATATCCCTATCGATAGTACATGGCACATTCTATTGTATACTCGTACATAGCGCATGAAGT…
268	this Study	EF618350	C	Slovenia	Europe	NE	AGCCTTCATATAGTTTACTATATATCTACCCTACATATATGCAGTACTAATCCAACATAAACATAATGTATGTACATTACATT-TTATGGTCTACTTCACGTGTACGTACATAACATTAATGTAACAAGGACATAATATGTATATAGTACATTAGATGGTTTCCCACATGCATATTAAGCACGTACAT----------------------------------------------------------------------------CAGTATTAATGTAGTAAGGACATAATATGTATATTGTACATTAAACGATCTTCCTCATGCATATAAGCATGTACAATATCCCTATCGATAGTACATGGCACATTCTATTGTATACTCGTACATAGCGCATGAAGT…
269	NCBI	AJ317560	A	India	Asia	WA	AGCCTTCATATAGTTTACTGTATATCTACCCTACACATATGCAGTACTAATCCAGCATAAACGTAATGTATGTACATTACATT-TTATGATCTACTTCATGTGTACGTACATAATATTAATGTAACAAGGACATAGTATGTATATAGTACATTAAACGATTTTCCACATGCATATTAAGCACGTACAT----------------------------------------------------------------------------CAGTATTAATGTAATAAGGACATAGTATGTATATCGTACATTAAACGATCTTCCCCATGCATATAAGCATGTATAATGCTTCTATCGGTAGTACATAGTACATTTTACTGCATACTCGTACATGGCACATAGAGT…
270	NCBI	AJ317561	A	India	Asia	WA	AGCCTTCATATAGTTTACTGTATATCTACCCTACACATATGCAGTACTAATCCAGCATAAACGTAATGTATGTACATTACATT-TTATGATCTACTTCATGTGTGCGTACATAATATTAATGTAACAAGGACATAGTATGTATATAGTACATTAAACGATTTTCCACATGCATATTAAGCACGTACAT----------------------------------------------------------------------------CAGTATTAATGTAATAAGGACATAGTATGTATATTGTACATTAAACGATCTTCCTCATGCATATAAGCATGTATAATGCTTCTATCGGCAGTACATAGTACATTCTACTGCATATTCGTACATGGCACATAGAGT…
271	NCBI	AJ317562	A	India	Asia	WA	AGCCTTCATATAGTTTACTGTATATCTACCCTACACATATGCAGTACTAATCCAGCATAAACGTAATGTATGTACATTACATT-TTATGATCTACTTCATGTGTACGTACATAATATTAATGTAACAGGGACATAATATGTATATAGTACATTAAACGATTTTCCACATGCATATTAAGTACGTACAT----------------------------------------------------------------------------CAGTATTAATGTAATAAGGACATAGTATGTATATTGTACATTAAACGATCTTCCTCATGCATATAAGCATGTATAATGCTTCTATCGGTAGTACATAGTACATTTTACTGCATATTCGTACATGGCACATAGAGT…
272	NCBI	AJ317637	A	Sweden	Europe	NE	AGCCTTCATATAGTTTACTGTATATCTACCCTACACATATGCAGTACTAATCCAGCATAAACGTAATGTATGTACATTACATT-TTATGATCTACTTCATGTGCACGTACATAATATTAATGTAACAAGGACATAGTATGTATATAGTACATTAAACGATTTTCCACATGCATATTAAGCACGTACAT----------------------------------------------------------------------------CAGTATTAATGTAATAAGGACATAGTATGTATATTGTACATTAAACGATCTTCCTCATGCATATAAGCATGTACAATGCTTCTATCGGCAGTACATAGTACATTTTACTGCATATTCGTACATGGCACATGGAGT…
272	this Study	EF618415	A	Sweden	Europe	NE	AGCCTTCATATAGTTTACTGTATATCTACCCTACACATATGCAGTACTAATCCAGCATAAACGTAATGTATGTACATTACATT-TTATGATCTACTTCATGTGCACGTACATAATATTAATGTAACAAGGACATAGTATGTATATAGTACATTAAACGATTTTCCACATGCATATTAAGCACGTACAT----------------------------------------------------------------------------CAGTATTAATGTAATAAGGACATAGTATGTATATTGTACATTAAACGATCTTCCTCATGCATATAAGCATGTACAATGCTTCTATCGGCAGTACATAGTACATTTTACTGCATATTCGTACATGGCACATGGAGT…
273	NCBI	AJ317563	A	Pakistan	Asia	ME	AGCCTTCATATAGTTTACTGTATATCTACCCTACACATATGCAGTACTAATCCAGCATAAACGTAATGTATGTACATTACATT-TTATGATCTACTTCATGTGTACGTACATAATATTAATGTAACAGGGACATAGTATGTATATAGTACATTAAACGATTTTCCGCATGCATATTAAGTACGTACAT----------------------------------------------------------------------------CAGTATTAATGTAATAAGGACATAGTATGTATATTGTACATTAAACGATCTTCCTCATGCATATAAGCATGTATAATGCTTCTATCGGCAGTACATAGTACATTTTACTGCATATTCGTACATGGCACATAAAGT…
39	this Study	EF618260	B1	Pakistan	Asia	ME	AGCCTTCATATAGTTTACTATATATCTACCCTACACATGTGCAGTACTAATCCAGCATAAACGTAATGTATGTACATTACATT-TTATGATCTACTTCACGTGTACGTACATAATATTAATGTAACAAGGACATAATATGTATATAGTACATTAAACGATTTTCCACATGCATATTAAGCACGTATAT----------------------------------------------------------------------------CAGTATTAATGTAATAAAGACATAATATGTATATCGTACATTAAACGATCTCCCTCATGCATATAAGCACGTACAATGTCCTTATTAGCAGTACATGGTACATTTTACTGTATACCCGTACATAGCACATAAAGT…
39	this Study	EF618261	B1	Pakistan	Asia	ME	AGCCTTCATATAGTTTACTATATATCTACCCTACACATGTGCAGTACTAATCCAGCATAAACGTAATGTATGTACATTACATT-TTATGATCTACTTCACGTGTACGTACATAATATTAATGTAACAAGGACATAATATGTATATAGTACATTAAACGATTTTCCACATGCATATTAAGCACGTATAT----------------------------------------------------------------------------CAGTATTAATGTAATAAAGACATAATATGTATATCGTACATTAAACGATCTCCCTCATGCATATAAGCACGTACAATGTCCTTATTAGCAGTACATGGTACATTTTACTGTATACCCGTACATAGCACATAAAGT…
39	this Study	EF618262	B1	Pakistan	Asia	ME	AGCCTTCATATAGTTTACTATATATCTACCCTACACATGTGCAGTACTAATCCAGCATAAACGTAATGTATGTACATTACATT-TTATGATCTACTTCACGTGTACGTACATAATATTAATGTAACAAGGACATAATATGTATATAGTACATTAAACGATTTTCCACATGCATATTAAGCACGTATAT----------------------------------------------------------------------------CAGTATTAATGTAATAAAGACATAATATGTATATCGTACATTAAACGATCTCCCTCATGCATATAAGCACGTACAATGTCCTTATTAGCAGTACATGGTACATTTTACTGTATACCCGTACATAGCACATAAAGT…
39	this Study	EF618263	B1	Pakistan	Asia	ME	AGCCTTCATATAGTTTACTATATATCTACCCTACACATGTGCAGTACTAATCCAGCATAAACGTAATGTATGTACATTACATT-TTATGATCTACTTCACGTGTACGTACATAATATTAATGTAACAAGGACATAATATGTATATAGTACATTAAACGATTTTCCACATGCATATTAAGCACGTATAT----------------------------------------------------------------------------CAGTATTAATGTAATAAAGACATAATATGTATATCGTACATTAAACGATCTCCCTCATGCATATAAGCACGTACAATGTCCTTATTAGCAGTACATGGTACATTTTACTGTATACCCGTACATAGCACATAAAGT…
274	NCBI	AJ317564	A	Pakistan	Asia	ME	AGCCTTCATATAGTTTACTGTATATCTACCCTACACATATGCAGTACTAATCCAGCATAAACGTAATGTATGTACATTACATT-TTATGATCTACTTCATGTGTACGTACATAATATTAATGTAACAAGGACATAGTATGTACATAGTACATTAAACGATTTTCCACATGCATATTAAGCACGTACAT----------------------------------------------------------------------------CAGTATTAATGTAATAAGGACATAGTATGTATATCGTACATTAAACGATCTTCCCCATGCATATAAGCATGTATAATGTTTCTATCGGCAGTACATAGTACATTTTACTGCATATTCGTACATGGCACATAGAGT…
275	NCBI	AJ317565	A	Pakistan	Asia	ME	AGCCTTCATATAGTTTACTGTATATCTACCCTACACATATGCAGTACTAATCCAGCATAAACGTAATGTATGTACATTACATT-TTATGATCTACTTCATGTGTACGTACATAATATTAATGTAACAGGGACATAGTATGTATATAGTACATTAAACGATTTTCCGCATGCATATTAAGTACGTACAT----------------------------------------------------------------------------CAGTATTAATGTAATAAGGACATAGTATGTATATTGTACATTAAACGATCTTCCTCATGCATATAAGCATGTATAATGCTTCTATCGACAGTACATAGTACATTTTACTGCATATTCGTACATGGCACATAGAGT…
276	NCBI	AJ317732	A	Portugal	Europe	SE	AGCCTTCATATAGTTTACTGTATATTTACCCTACACATATGCAGTACTAATCCAGCATAAACGTAATGTATGTACATTACATT-TTATGGTCTACTTCATGTGTACGTACATAATATTAATGTAACAAGGACATAGTATGTATATAGTACATTAAACGATTTTCCACATGCATATTAAGCACGTACAT----------------------------------------------------------------------------CAGTATTAATGTAATAAGGACATAATATGTATATTGTACATTAAACGATCTTCCTCATGCATATAAGCATGTGTAATACCTCTATTGGCAGTACATAGTACATTTTACTGCATATTCGTACATGGCACATAGAGT…
277	NCBI	AJ317733	A	Portugal	Europe	SE	AGCCTTCATATAGTTTACTGTATATCTACCCTACACATATGCAGTACTAATCCAGCATAAACGTAATGTATGTACATTACATT-TTATGATCTACTTCATGTGCACGTACATAATATTAATGTAACAAGGACATAATATGTATATAGTACATTAAACGATTTTCCACATGCATATTAAGCACGTACAT----------------------------------------------------------------------------CAGTATTAATGTAATAAGGACATAGTATGTATATTGTACATTAAACGATCTTCCTCATGCATATAAGCATGTACAATGCTTCTATCGGCAGTACATAGTACATTTTACTGCATATTCGTACATGGCACATGGAGT…
278	NCBI	AJ317734	A	Portugal	Europe	SE	AGCCTTCATATAGTTTACTGTATATCTACCCTACACATATGCAGTACTAATCCAGCATAAACGTAATGTATGTACATTACATT-TTATGATCTACTTCATGTGTACGTACATAATATTAATGTAACAAGGACATAGTATGTATATAGTACATTAAACGATTTTCCACATGCATATTAAGCACGTACAT----------------------------------------------------------------------------CAGTATTAATGTAATAAGGACATAGTATGTATATTGTACATTAAACGATCTTCCTCATGCATATAAGCATGTATAATGTTTCTATCGGCAGTACATAGTACATTTTACTGCATATTCGTACATGGCACATAGGGT…
279	NCBI	AJ317735	A	Portugal	Europe	SE	AGCCTTCATATAGTTTACTGTATATCTACCCTACACATATGCAGTACTAATCCAGCATAAACGTAATGTATGTACATTACATT-TTATGATCTACTTCATGTGCACGTACATAATATTAATGTAACAAGGACATAGTATGTATATAGTACATTAAACGATTTTCCACATGCATATTAAGCACGTACAT----------------------------------------------------------------------------CAGTATTAATGTAATAAGGACATAATATGTATATTGTACATTAAACGATCTTCCTCATGCATATAAGCATGTATAATGCCTCTATTGGCAGTACATAGTACATTTTACTGCATATTCGTACATGGCACATAGAGT…
280	NCBI	AJ317649	A	Germany	Europe	NE	AGCCTTCATATAGTTTACTGTATATCTACCCTACACATATGCAGTACTAATCCAGCATAAACGTAATGTATGTACATTACATT-TTATGATCTACTTCATGTGTACGTGCATAATATTAATGTAACAAGGACATAATATGTATATAGTACATTAAACGATTTTCCACATGCATATTAAGCACGTACAT----------------------------------------------------------------------------CAGTATTAATGTAATAAGGACATAGTATGTATATTGTACATTAAACGATCTTCCCCATGCATATAAGCATGTATAATGCTTCTATCAGCAGTACATAGTACATTTTACTGCATATTCGTACATAGCACATAGAGT…
281	NCBI	AJ317638	A	Switzerland	Europe	NE	AGCCTTCATATAGTTTACTGTATATCTACCCTACACATATGCAGTACTAATCCAGCATAAACGTAATGTATGTACATTACATT-TTATGATCTACTTCATGTGTACGTACATAATATTAATGTAACAAGGACATAATATGTATATAGTACATTAAACGATTTTCCACATGCATATTAAGCACGTACAT----------------------------------------------------------------------------CAGTATTAATGTAATAAGGACATAATATGTATATCGTACATTAAACGATCTTCCTCATGCATATAAGCATGTATAATGTCTCCATCAGCAGTACATAGTACATTTTACTGCATATTCGTACATAGCACATAGAGT…
281	this Study	EF618430	A	Switzerland	Europe	NE	AGCCTTCATATAGTTTACTGTATATCTACCCTACACATATGCAGTACTAATCCAGCATAAACGTAATGTATGTACATTACATT-TTATGATCTACTTCATGTGTACGTACATAATATTAATGTAACAAGGACATAATATGTATATAGTACATTAAACGATTTTCCACATGCATATTAAGCACGTACAT----------------------------------------------------------------------------CAGTATTAATGTAATAAGGACATAATATGTATATCGTACATTAAACGATCTTCCTCATGCATATAAGCATGTATAATGTCTCCATCAGCAGTACATAGTACATTTTACTGCATATTCGTACATAGCACATAGAGT…
282	NCBI	AJ317639	A	Switzerland	Europe	NE	AGCCTTCATATAGTTTACTGTATATCTACCCTACACATATGCAGTACTAATCCAGCATAAACGTAATGTATGTACATTACATT-TTATGATCTACTTCATGTGTACGTACATAATATTAATGTAACAAGGACATAGTATGTATATAGTACATTAAACGATTTTCCGCATGCATATTAAGCACGTACAT----------------------------------------------------------------------------CAGTATTAATGTAATAAGGACATAACATGTATATTGTACATTAAACGATCTTCCCCATGCATATAAGCATGTATAACGCTTCCATCGACAGTACATAGTACATTTTACTGCATACTCGTACATGGCACATAGAGT…
283	NCBI	AJ317640	A	Switzerland	Europe	NE	AGCCTTCATATAGTTTACTGTATATCTACCCTACACATATGCAGTACTAATCCAGCATAAACGTAATGTATGTACATTACATT-TTATGATCTACTTCATGTGTACGTACATAATATTAATGTAACAAGGACATAGTATGTATATAGTACATTAAACGATTTTCCACATGCATATTAAGCACGTACAT----------------------------------------------------------------------------CAGTATTAATGTAATAAGGACATAACATGTATATTGTACATTAAACGATCTTCCTCATGCATATAAGCATGTATAACGCTTCTATCGGCAGTACATAGTACATTTTACTGCATATTCGTACATGGCACATAGAGT…
283	this Study	EF618431	A	Switzerland	Europe	NE	AGCCTTCATATAGTTTACTGTATATCTACCCTACACATATGCAGTACTAATCCAGCATAAACGTAATGTATGTACATTACATT-TTATGATCTACTTCATGTGTACGTACATAATATTAATGTAACAAGGACATAGTATGTATATAGTACATTAAACGATTTTCCACATGCATATTAAGCACGTACAT----------------------------------------------------------------------------CAGTATTAATGTAATAAGGACATAACATGTATATTGTACATTAAACGATCTTCCTCATGCATATAAGCATGTATAACGCTTCTATCGGCAGTACATAGTACATTTTACTGCATATTCGTACATGGCACATAGAGT…
284	NCBI	AJ317838	C	Switzerland	Europe	NE	AGCCTTCATATAGTTTACTATATATCTACCCTACATATATGCAGTACTAATCCAACATAAACATAATGTATGTACATTACATT-TTATGGTCTACTTCACGTGTGCGTACATAACATTAATGTAACAAGGACATAATATGTATATAGTACATTAGATGGTTTCCCACATGCATATTAAGCACGTACAT----------------------------------------------------------------------------CAGTATTAATGTAATAAGGACATAATATGTATATTGTACATTAAACGATCTTCCCCATGCATATAAGCATGTACAATATCCCTATCGATAGTACATGGCACATTCTATTGTATAACCGTACATAGCGCATGAAGT…
285	NCBI	AJ317641	A	Switzerland	Europe	NE	AGCCTTCATATAGTTTACTGTATATCTACCCTACACATATGCAGTACTAATCCAGCATAAACGTAATGTATGTACATTACATT-TTATGATCTACTTCATGTGTACGTACATAATATTAATGTAACAAGGACATAGTATGTATATAGTACATTAAACGATTTTCCACATGCATATTAAGCACGTACAT----------------------------------------------------------------------------CAGTATTAATGTAATAAGGACATAATATGTATATTGTACATTAAACGATCTTCCTCATGCATATAAGCATGTATAACGCCTCTATCGGCAGTACATGGTACATTTTACTGCATATTCGTACATGGCACATAGAGT…
286	NCBI	AJ317642	A	Switzerland	Europe	NE	AGCCTTCATATAGTTTACTATATATCTACCCTACACATATGCAGTACTAATCCAGCATAAACGTAATGTATGTACATTACATT-TTATGATCTACTTCATGTGCACGTACATAATATTAATGTAACAAGGACATAGTATGTATATAGTACATTAAACGATTTTCCACATGCATATTAAGCACGTACAT----------------------------------------------------------------------------CAGTATTAATGTAATAAGGACATAGTATGTATATTGTACATTAAACGATCTTCCTCATGCATATAAGCATGTACAATACTTCTATCGGCAGTACATAGTACATTTTACTGCATATTCGTACATAGCACATAGAGT…
287	NCBI	AJ317643	A	Switzerland	Europe	NE	AGCCTTCATATAGTTTACTGTATATCTACCCTACACATATGCAGTACTAATCCAGCATAAACGTAATGTATGTATATTACATT-TTATGATCTACTTCATGTGTACGTACATAATATTAATGTAACAAGGACATAGTATGTATATAGTACATTAAACGATTTTCCACATGCATATTAAGCACGTACAT----------------------------------------------------------------------------CAGTATTAATGTAATAAGGACATAACATGTATATTGTACATTAAACGATCTTCCTCATGCATATAAGCATGTATAACGCTTCTATTGACAGTACATAGTACATTTTACTGCATATTCGTACATGGCACATAGAGT…
288	NCBI	AJ317644	A	Switzerland	Europe	NE	AGCCTTCATATAGTTTACTGTATATCTACCCTACACATATGCAGTACTAATCCAGCATAAACGTAATGTATGTACATTACATT-TTATGATCTACTTCATGTGCACGTACATAATATTAATGTAACAAGGACATAGTATGTATATAGTACATTAAACGATTTTCCGCATGCATATTAAGCACGTACAT----------------------------------------------------------------------------CAGTATTAATGTAATAAGGACATAGTATGTATATTGTACATTAAACGATCTTCCTCATGCATATAAGCATGTACAATGCTTCTATCGGCAGTACATAGTACATTTTACTGCATATTCGTACATGGCACATGAGGT…
286	this Study	EF618432	A	Switzerland	Europe	NE	AGCCTTCATATAGTTTACTATATATCTACCCTACACATATGCAGTACTAATCCAGCATAAACGTAATGTATGTACATTACATT-TTATGATCTACTTCATGTGCACGTACATAATATTAATGTAACAAGGACATAGTATGTATATAGTACATTAAACGATTTTCCACATGCATATTAAGCACGTACAT----------------------------------------------------------------------------CAGTATTAATGTAATAAGGACATAGTATGTATATTGTACATTAAACGATCTTCCTCATGCATATAAGCATGTACAATACTTCTATCGGCAGTACATAGTACATTTTACTGCATATTCGTACATAGCACATAGAGT…
289	NCBI	AJ317839	C	Switzerland	Europe	NE	AGCCTTCATATAGTTTACTATATATCTACCCTACATATATGCAGTACTAATCCAACATAAACATAATGTATGTACATTACATT-TTATGGTCTACTTCACGTGTACGTACATAACATTAATGTAACAAGGACATAATATGTATATAGTACATTAGATGGTTTCCCACATGCATATTAAGCACGTACAT----------------------------------------------------------------------------CAGTATTAATGTAATAAGGACATAATATGTATATTGTACATTAAACGATCTTCCCCATGCATATAAGCATGTACAATATCCCTATCGATAGTACATGGCACATTCTATTGTATACCCGTACATAGCGCATGAAGT…
290	NCBI	AJ317836	C	Switzerland	Europe	NE	AGCCTTCATATAGTTTACTATATATCTACCCTACATATATGCAGTACTAATCCAACATAAACATAATGTATGTACATTACATT-TTATGGTCTACTTCACGTGTACGTACATAACATTAATGTAACAAGGACATAATATGTATATAGTACATTAGATGGTTTCCCACATGCATATTAAGCACGTACAT----------------------------------------------------------------------------CAGTATTAATGTAGTAAGGACATAATATGTATATTGTACATTAAACGATCTTCCCCATGCATATAAGCATGTACAATATCCCTATCGATAGTACATGGCACATTTTATTGTATACCCGTACATAGCGCATGAAGT…
244	this Study	EF618433	A	Switzerland	Europe	NE	AGCCTTCATATAGTTTACTGTATATCTACCCTACACATATGCAGTACTAATCCAGCATAAACGTAATGTATGTACATTACATT-TTATGATCTACTTCATGTGTACGTACATAATATTAATGTAACAAGGACATAGTATGTATATAGTACATTAAACGATTTTCCACATGCATATTAAGCACGTACAT----------------------------------------------------------------------------CAGTATTAATGTAATAAGGACATAACATGTATATTGTACATTAAACGATCTTCCTCATGCATATAAGCATGTATAACGCTTCCATCGGCAGTACATAGTACATTTTACTGCATACTCGTACATAGCACATAGAGT…
291	NCBI	AJ317645	A	Switzerland	Europe	NE	AGCCTTCATATAGTTTACTGTATATCTACCCTACACATATGCAGTACTAATCCAGCATAAACGTAATGTATGTACATTACACT-TTATGATCTACTTCATGTGCACGTACATAATATTAATGTAACAAGGACATAATATGTATATAGTACATTAAACGATTTTCCGCATGCATATTAAGCACGTATAT----------------------------------------------------------------------------CAGTATTAATGTAATAAGGACATAATATGTATATCGTACATTAAACGATCTTCCTCATGCATATAAGCATGTATAATGCTTCCATTGGCAGTACATAGTACATTTTACTGCATATTCGTACATGGCACATAGAGT…
292	NCBI	AJ317840	C	Switzerland	Europe	NE	AGCCTTCATATAGTTTACTATATATCTACCCTACATATATGCAGTACTAATCCAACATAAACATAATGTATGTACATTACATT-TTATGGTCTACTTCACGTGTACGTACATAACATTAATGTAACAAGGACATAATATGTATATAGTACATTAGATGGTTTCCCACATGCATATTAAGCACGTACAT----------------------------------------------------------------------------CAGTATTAATGTAATAAGGACATAATATGTATATTGTACATTAAACGATCTTCCCCATGCATATAAGCATGTACAATATCCCTATCGATAGTACATGGCACATTCTATTGTATACCCGTACATAGCGCATGAAGT…
63	this Study	EF618434	A	Switzerland	Europe	NE	AGCCTTCATATAGTTTACTGTATATCTACCCTACACATATGCAGTACTAATCCAGCATAAACGTAATGTATGTACATTACATT-TTATGATCTACTTCATGTGCACGTACATAATATTAATGTAACAAGGACATAGTATGTATATAGTACATTAAACGATTTTCCACATGCATATTAAGCACGTACAT----------------------------------------------------------------------------CAGTATTAATGTAATAAGGACATAATATGTATATTGTACATTAAACGATCTTCCCCATGCATATAAGCATGTATAATGCCTCTATTGGCAGTACATGGTACATTTTACTGCATATTCGTACATGGCACATAGAGT…
293	NCBI	AJ317646	A	Switzerland	Europe	NE	AGCCTTCATATAGTTTACTGTATATCTACCCTACACATATGCAGTACTAATCCAGCATAAACGTAATGTATGTACATTACATT-TTATGATCTACTTCATGTGCACGTACATAATATTAATGTAACAAGGACATAGTATGTATATAGTACATTAAACGATTTTCCACATGCATATTAAGCACGTACAT----------------------------------------------------------------------------CAGTATTAATGTAATAAGGACATAATATGTATATCGTACATTAAACGATCTTCCTCATGCATATAAGCATGTATAATGCCTCTATTGGCAGTACATAGTACATTTTACTGCATATTCGTACATGGCACATAGAGT…
294	NCBI	AJ317647	A	Switzerland	Europe	NE	AGCCTTCATATAGTTTACTGTATATCTACCCTACACATATGCAGTACTAATCCAGCATAAACGTAATGTATGTACATTACATT-TTATGATCTACTTCATGTGCACGTACATAATATTAATGTAACAAGGACATAGTATGTATATAGTACATTAAACGATTTTCCACATGCATATTAAGCACGTACAT----------------------------------------------------------------------------CAGTATTAATGTAATAAGGACATAATATGTATATTGTACATTAAACGATCTTCCCCATGCATATAAGCATGTATAATGCCTCTATTGGCAGTACATAGTACATTTTACTGCATATTCGTACATGGCACATAGAGT…
295	NCBI	AJ317648	A	Switzerland	Europe	NE	AGCCTTCATATAGTTTACTGTATATCTACCCTACACATACGCAGTACTAATCCAGCATAAACGTAATGTATGTACATTACATT-TTATGATCTACTTCATGTGTACGTACATAATATTAATGTAACAAGGACATAGTATGTATATAGTACATTAAACGATTTTCCACATGCATATTAAGCACGTACAT----------------------------------------------------------------------------CAGTATTAATGTAATAAGGACATAATATGTATATTGTACATTAAACGATCTTCCCCATGCATATAAGCATGTATAACACTTCTATCGGCAGTACATAGTACATTTTACTGCATATTCGTACATGGCACATAGAGT…
296	NCBI	AJ317819	A	South Africa	Africa	SAF	AGCCTTCATATAGTTTACTGTATATCTACCCTACACATATGCAGTACTAATCCAGCATAAACGTAATGTATGTACATTACATT-TTATGATCTACTTCATGTGTACGTACATAATATTAATGTAACAAGGACATAGTATGTATATAGTACATTAAACGATTTTCCACATGCATATTAAGCACGTACAT----------------------------------------------------------------------------CAGTATTAATGTAATAAGGACATAGTATGTATATTGTACATTAAACGATCTTCCTCATGCATATAAGCATGTATAATGTTTCTACCGGCAGTACATAGCACATTTTACTGCATATTCGTACATGGCACATAGAGT…
146	this Study	EF618352	A	South Africa	Africa	SAF	AGCCTTCATATAGTTTACTGTATATCTACCCTACACATATGCAGTACTAATCCAGCATAAACGTAATGTATGTACATTACATT-TTATGATCTACTTCATGTGTACGTACATAATATTAATGTAACAAGGACATAGTATGTATATAGTACATTAAACGATTTTCCACATGCATATTAAGCACGTACAT----------------------------------------------------------------------------CAGTATTAATGTAATAAGGACATAGTATGTATATTGTACATTAAACGATCTTCCTCATGCATATAAGCATGTATAATGTTTCTACCGGCAGTACATAGTACATTTTACTGCATATTCGTACATGGCACATAGAGT…
297	NCBI	AJ317820	A	South Africa	Africa	SAF	AGCCTTCATATAGTTTACTGTATATCTACCCTACACATATGCAGTACTAATCCAGCATAAACGTAATGTATGTACATTACATT-TTATGATCTACTTCATGTGTACGTACATAATATTAATGTAACAAGGACATAGTATGTATATAGTACATTAAACGATTTTCCACATGCATATTAAGCACGTACAT----------------------------------------------------------------------------CAGTATTAATGTAATAAGGACATAGTATGTATATTGTACATTAAACGATCTTCCTCATGCATATAAGCATGTATAATGTTTCTACCGGCAGTACATAGTACATTTTACTGCATATTCGTACATGGCACATAAAGT…
298	NCBI	AJ317844	B1	South Africa	Africa	SAF	AGCCTTCATATAGTTTACTATATATCTACCCTACACATGTGCAGTACTAATCCAGCATAAACGTAATGTATGTACATTACATT-TTATGATCTACTTCACGTGTACGTACATAATATTAATGTAACAAGGACATAATATGTATATAGTACATTAAACGATTTTCCGCATGCATATTAAGCACGTATAT----------------------------------------------------------------------------CAGTATTAATGTAATAAAGACATAATATGTATATCGTACATTAAACGATCT-CCCCATGCATATAAGCACGTATAATGTCCTTATTAGCAGTACATGGTACATTTTACTGTATACCCGTACATAGCACATAAAGT…
299	NCBI	AJ317791	A	Tunisia	Africa	NAF	AGCCTTCATATAGTTTACTGTATATCTACCCTACACATATGCAGTACTAATCCAACATAAACGTAATGTATGTACATTACATT-TTATGATCTACTTCATGTGCACGTACATAATATTAATGTAACAAGGACATAGTATGTATATAGTACATTAAACGATTTTCCGCATGCATATTAAGCACGTACAT----------------------------------------------------------------------------CAGTATTAATGTAATAAGGACATAGTATGTATATCGTACATTAAACGATCTTCCTCATGCATATAAGCATGTACAATGCTTCTATCGGCAGTACATAGTACATTTTACTGCATATTCGTACATGGCACATAGAGT…
300	NCBI	AJ317789	A	Tunisia	Africa	NAF	AGCCTTCATATAGTTTACTATATATCTACCCTACACATATGCAGTACTAATCCAGCATAAACGTAATGTATGTACATTACATT-TTATGATCTACTTCATGTGCACGTACATAATATTAATGTAACAAGGACATAGTATGTATATAGTACATTAAACGATTTTCCGCATGCATATTAAGCACGTACAT----------------------------------------------------------------------------CAGTATTAATGTAATAAGGACATAGTATGTATATCGTACATTAAACGATCTTCCTCATGCATATAAGCATGTACAATGCTTCTATCGGCAGTACATAGTACATTTTACTGCATATTCGTACATGGCACATAGAGT…
301	NCBI	AJ317790	A	Tunisia	Africa	NAF	AGCCTTCATATAGTTTACTGTATATCTACCCTACACATATGCAGTACTAATCCAGCATAAACGTAATGTATGTACATTACATT-TTATGATCTACTTCATGTGCACGTACATAATATTAATGTAACAAGGACATAATATGTATATAGCACATTAAACGATTTTCCACATGCATATTAAGCACGTACAT----------------------------------------------------------------------------CAGTATTAATGTAATAAGGACATAATATGTATATTGTACATTAAACGATTTTCCTCATGCATATAAGCATGTATAATGCCTCTATTGGCAGTACATAGTACATTTTACTGCATATTCGTACATGGCACATAGAGT…
302	NCBI	AJ317792	A	Tunisia	Africa	NAF	AGCCTTCATATAGTTTACTGTATATCTACCCTACACATATGCAGTACTAATCCAGCATGAACGTAATGTATGTACATTACATT-TTATGATCTACTTCATGTGTACGTACATAATATTAATGTAACAAGGACATAGTATGTATATAGTACATTAAACGATTTTCCACATGCATATTAAGCACGTACAT----------------------------------------------------------------------------CAGTATTAATGTAACAAGGACATAGTATGTATATCGTACATTAAACGATCTTCCTCATGCATATAAGCATGTATAATGTTTCTACCGGCAGTACATAGTACATTTTACTGCATATTCGTACATGGCACATAGAGT…
303	NCBI	AJ317793	A	Tunisia	Africa	NAF	AGCCTTCATATAGTTTACTGTATATCTACCCTACACATATGCAGTACTAATCCAGCATAAACGTAATGTATGTACATTACATT-TTATGATCTACTTCATGTGCACGTACATAATATTAATGTAACAAGGACATAGTATGTATATAGTACATTAAACGATTTTCCACATGCATATTAAGCACGTACAT----------------------------------------------------------------------------CAGTATTAATGTAATAAGGACATAATATGTATATTGTACATTAAACGATTTTCCCCATGCATATAAGCATGTATAATGCCTCTATTGACAGTACATAGTACATTCTACTGCATGTTCGTACATGGCACATAGAGT…
13	NCBI	AJ317794	A	Tunisia	Africa	NAF	AGCCTTCATATAGTTTACTGTATATCTACCCTACACATATGCAGTACTAATCCAGCATAAACGTAATGTATGTACATTACATT-TTATGATCTACTTCATGTGCACGTACATAATATTAATGTAACAAGGACATAATATGTATATAGTACATTAAACGATTTTCCACATGCATATTAAGCACGTACAT----------------------------------------------------------------------------CAGTATTAATGTAACAAGGACATAATATGTATATTGTACATTAAACGATCTTCCCCATGCATATAAGCACGTATAATGCTTCTATTGACAGTACATAGTACATTTTACTGCATATTCGTACATGGCACATAGAGT…
304	NCBI	AJ317822	A	South Africa	Africa	SAF	AGCCTTCATATAGTTTACTGTATATCTACCCTACACATATGCAGTACTAATCCAGCATAAACGTAATGTATGTACATTACATT-TTATGATCTACTTCATGTGTACGTACATAATATTAATGTAACAAGGACATAGTATGTATATAGTACATTAAACGATTTTCCACATGCATATTAAGCACGTACAT----------------------------------------------------------------------------CAGTATTAATGTAATAAGGACATAATATGTATATTGTACATTAAACGATCTTCCTCATGCATATAAGCATGTATAATGTTTCTACCGGCAGTACATAGTACATTTTACTGCATATTCGTACATGGCACATAGAGT…
146	this Study	EF618353	A	South Africa	Africa	SAF	AGCCTTCATATAGTTTACTGTATATCTACCCTACACATATGCAGTACTAATCCAGCATAAACGTAATGTATGTACATTACATT-TTATGATCTACTTCATGTGTACGTACATAATATTAATGTAACAAGGACATAGTATGTATATAGTACATTAAACGATTTTCCACATGCATATTAAGCACGTACAT----------------------------------------------------------------------------CAGTATTAATGTAATAAGGACATAGTATGTATATTGTACATTAAACGATCTTCCTCATGCATATAAGCATGTATAATGTTTCTACCGGCAGTACATAGTACATTTTACTGCATATTCGTACATGGCACATAGAGT…
146	this Study	EF618354	A	South Africa	Africa	SAF	AGCCTTCATATAGTTTACTGTATATCTACCCTACACATATGCAGTACTAATCCAGCATAAACGTAATGTATGTACATTACATT-TTATGATCTACTTCATGTGTACGTACATAATATTAATGTAACAAGGACATAGTATGTATATAGTACATTAAACGATTTTCCACATGCATATTAAGCACGTACAT----------------------------------------------------------------------------CAGTATTAATGTAATAAGGACATAGTATGTATATTGTACATTAAACGATCTTCCTCATGCATATAAGCATGTATAATGTTTCTACCGGCAGTACATAGTACATTTTACTGCATATTCGTACATGGCACATAGAGT…
305	NCBI	AJ317821	A	South Africa	Africa	SAF	AGCCTTCATATAGTTTACTGTATATCTACCCTACACATATGCAGTACTAATCCAGCATAAACGTAATGTATGTACATTACATT-TTATGATCTACTTCATGTGTACGTACATAATATTAATGTAACAAGGACATAGTATGTATATAGTACATTAAACGATTTTCCACATGCATATTAAGCACGTACAT----------------------------------------------------------------------------CAGTATTAATGTAACAAGGACATAGTATGTATATTGTACATTAAACGATCTTCCTCATGCATATAAGCATGTATAATGTTTCTACCGGCAGTACATAGTACATTTTACTGCATATTCGTACATGGCACATAGAGT…
306	NCBI	AJ317566	A	Vietnam	Asia	EA	AGCCTTCATATAGTTTACTGTATATCTACCCTACACATATGCAGTACTAATCCAACATAAACGTAATGTATGTACATTACATT-TTATGATCTACTTCATGTGTACGTACATAATATTAATGTAACAAGGACATAATATGTATATAGTACATTAAACGATTTTCCACATGCATATTAAGCACGTACAT----------------------------------------------------------------------------CAGTATTAATGTAATAAGGACATAGTATGTATATTGTACATTAAACGATCTTCCTCATGCATATAAGCATGTATAATGCTTCTATCAGCAGTACATAGTACATTTTACTGCATATTCGTACATAGCACATAGAGT…
307	NCBI	AJ317567	A	Vietnam	Asia	EA	AGCCTTCATATAGTTTACTGTATATCTACCCTACACATATGCAGTACTAATCCAGCATAAACGTAATGTATGTACATTACATT-TTATGATCTACTTCATGTGTACGTACATAATATTAATGTAACGAGGACATAATATGTATATAGTACATTAAACGATTTTCCACATGCATATTAAGCACGTACAT----------------------------------------------------------------------------CAGTATTAATGTAATAAGGACATAATATGTATATTGTACATTAAACGATCTTCCTCATGCATATAAGCATGTATAATTCTTCTATTAGCAGTACATAGTACATTTTACTGCATATTCGTACATAGCACATAGAGT…
308	NCBI	AJ317568	A	Vietnam	Asia	EA	AGCCTTCATATAGTTTACTGTATATCTACCCTACACATATGCAGTACTAATCCAGCATAAACGTAATGTATGTACATTACATT-TTATGATCTACTTCATGTGTACGTACATAATATTAATGTAACAAGGACATAATATGTATATAGTACATTAAACGATTTTCCACATGCATATTAAGCACGTACAT----------------------------------------------------------------------------CAGTATTAATGTAATAAAGACATAGTATGTATATTGTACATTAAACGATCTTCCTCATGCATATAAGCATGTATAATGCTTCTATTAGCAGTACATAGTACATTTTACTGCATATTCGTACATAGCACATAGAGT…
306	this Study	EF618541	A	Vietnam	Asia	EA	AGCCTTCATATAGTTTACTGTATATCTACCCTACACATATGCAGTACTAATCCAACATAAACGTAATGTATGTACATTACATT-TTATGATCTACTTCATGTGTACGTACATAATATTAATGTAACAAGGACATAATATGTATATAGTACATTAAACGATTTTCCACATGCATATTAAGCACGTACAT----------------------------------------------------------------------------CAGTATTAATGTAATAAGGACATAGTATGTATATTGTACATTAAACGATCTTCCTCATGCATATAAGCATGTATAATGCTTCTATCAGCAGTACATAGTACATTTTACTGCATATTCGTACATAGCACATAGAGT…
309	NCBI	AJ317650	A	Denmark	Europe	NE	AGCCTTCATATAGTTTACTGTATATCTACCCTACACATATGCAGTACTAATCCAGCATAAACGTAATGTATGTACATTACATT-TTATGATCTACTTCATGTGTACGTACATAATATTAATGTAACAAGGACATAGTATGTATATAGTACATTAAACGATTTTCCGCATGCATATTAAGCACGTACAT----------------------------------------------------------------------------CAGTATTAATGTAATAAGGACATAATATGTATATTGTACATTAAACGATCTTCCTCATGCATATAAGCATGTATAACGCTTCTATCGGCAGTACATAGTACATTTTACTGCATATTCGTACATGGCACATAGAGT…
279	this Study	EF617710	A	Denmark	Europe	NE	AGCCTTCATATAGTTTACTGTATATCTACCCTACACATATGCAGTACTAATCCAGCATAAACGTAATGTATGTACATTACATT-TTATGATCTACTTCATGTGCACGTACATAATATTAATGTAACAAGGACATAGTATGTATATAGTACATTAAACGATTTTCCACATGCATATTAAGCACGTACAT----------------------------------------------------------------------------CAGTATTAATGTAATAAGGACATAATATGTATATTGTACATTAAACGATCTTCCTCATGCATATAAGCATGTATAATGCCTCTATTGGCAGTACATAGTACATTTTACTGCATATTCGTACATGGCACATAGAGT…
310	NCBI	AJ317823	A	Nigeria	Africa	NAF	AGCCTTCATATAGTTTACTGTATATCTACCCTACACATATGCAGTACTAATCCAGCATAAACGTAATGTATGTACATTACATT-TTATGATCTACTTCATGTGTACGTACATAATATTAATGTAACAAGGACATAGTATGTATATAGTACATTAAACGATTTTCCACATGCATATTAAGCACGTACAT----------------------------------------------------------------------------TAGTATTAATGTAATAAGGACATAGTATGTATATTGTACATTAAACGATCTTCCTCATGCATATAAGCATGTATAATGTTTCTACCGGCAGTACATAGTACATTTTACTGCATATTCGTACATAGCACATAGAGT…
311	NCBI	AJ317824	A	Nigeria	Africa	NAF	AGCCTTCATATAGTTTACTGTATATCTACCCTACACATATGCAGTACTAATCCAGCATAAACGTAATGTATGTACATTACATT-TTATGATCTACTTCATGTGTACGTACATAATATTAATGTAACAAGGACATAGTATGTATATAGTACATTAAACGATTTTCCACATGCATATTAAGCACGTACAT----------------------------------------------------------------------------CAGTATTAATGTAATAAGGACATAGTATGTATATTGTACATTAAACGATCTTCCTCATGCATATAAGCATGTATAATGTTTCTACCGGCAGTACATAGTACATTTTACTGCATATTCGTACATGGCACATAGAGT…
312	NCBI	AJ317825	A	Nigeria	Africa	NAF	AGCCTTCATATAGTTTACTGTATATCTACCCTACACATATGCAGTACTAATCCAGCATAAACGTAATGTATGTACATTACATT-TTATGATCTACTTCATGTGTACGTACATAATATTAATGTAACAAGGACATAGTATGTATATAGTACATTAAACGATTTTCCACATGCATATTAAGCACGTACAT----------------------------------------------------------------------------TAGTATTAATGTAATAAGGACATAGTATGTATATTGTACATTAAACGATCTTCCTCATGCATATAAGCATGTATAATGTTTCTACCGGCAGTACATAGTACATTTTACTGCATATTCGTACATAGCACATAGAGT…
313	NCBI	AJ317651	A	Poland	Europe	NE	AGCCTTCATATAGTTTACTGTATATCTACCCTACACATATGCAGTACTAATCCAGCATAAACGTAATGTATGTACATTACATT-TTATGATCTACTTCATGTGCACGTACATAATATTAATGTAACAAGGACATAGTATGTATATAGTACATTAAACGATTTTCCACATGCATATTAAGCACGTACAT----------------------------------------------------------------------------CAGTATTAATGTAATAAGGACATAATATGTATATTGTACATTAAACGATCTTCCCCATGCATATAAGCATGTATAATGCCTCTATTGACAGTACATAGTACATTTTACTGCATATTCGTACATGGCACATAGAGT…
314	NCBI	AJ317652	A	Poland	Europe	NE	AGCCTTCATATAGTTTACTGTATATCTACCCTACACATATGCAGTACTAATCCAGCATAAACGTAATGTATGTACATTACATT-TTATGATCTACTTCATGTGCACGTACATAATATTAATGTAACAAGGACATAATATGTATATAGTACATTAAACGATTTTCCGCATGCATATTAAGCACGTATAT----------------------------------------------------------------------------CAGTATTAATGTAATAAGGACATAATATGTATATCGTACATTAAACGATCTTCCTCATGCATATAAGCATGTATAATGCTTCTATTGGCAGTACATAGTACATTTTACTGCATATTCGTACATGGCACATAGAGT…
315	NCBI	AJ317653	A	Slovakia	Europe	NE	AGCCTTCATATAGTTTACTGTATATCTACCCTACACATATGCAGTACTAATCCAGCATAAACGTAATGTATGTACATTACATT-TTATGATCTACTTCATGTGCACGTACATAATATTAATGTAACAAGGACATAGTATGTATATAGTACATTAAACGATTTTCCACATGCATATTAAGCACGTACAT----------------------------------------------------------------------------CAGTATTAATGTAATAAGGACATAATATGTATATTGTACATTAAACGATCTTCCTCATGCATATAAGCATGTATAATGCTTCTATCGGCAGTACATAGTACATTTTACTGCATATTCGTACATAGCACATAGAGT…
316	NCBI	AJ317654	A	Slovakia	Europe	NE	AGCCTTCATATAGTTTACTGTATATCTACCCTACACATATGCAGTACTAATCCAGCATAAACGTAATGTATGTACATTACATT-TTATGATCTACTTCATGTGCACGTACATAATATTAATGTAACAAGGACATAGTATGTATATAGTACATTAAACGATTTTCCGCATGCATATTAAGCACGTACAT----------------------------------------------------------------------------CAGTATTAATGTAATAAGGACATAGTATGTATATTGTACATTAAACGATTTTCCTCATGCATATAAGCATGTATAATGCCTCTATTGGCAGTACATAGTACATTTTACTGCATACTCGTACATGGCACATAAAGT…
317	NCBI	AJ317569	A	China	Asia	EA	AGCCTTCATATAGTTTACTGTATATCTACCCTACACATATGCAGTACTAATCCAGCATAAACGTAATGTATGTACATTACATT-TTATGATCTACTTCATGTGTACGTACATAATATTAATGTAACAAGGACATAGTATGTATATAGTACATTAAACGATTTTCCACATGCATATTAAGCACGTACAT----------------------------------------------------------------------------CAGTATTAATGTAATAAGGACATAGTATGTATATTGTACATTAAACGATCTTCCTCATGCATATAAGCATGTATAATGTTTCTATCGGCAGTACATAGTACATTTTACTGCATATTCGTACATGGCACATAGAGT…
318	NCBI	AJ317795	A	Egypt	Africa	NAF	AGCCTTCATATAGTTTACTGTATATCTACCCTACACATATGCAGTACTAATCCAGCATAAACGTAATGTATGTACATTACATT-TTATGATCTACTTCATGTGTACGTACATAATATTAATGTAACAAGGACATAGTATGTATATAGTACATTAAACGATTTTCCGCATGCATATTAAGCACGTATAT----------------------------------------------------------------------------CAGTATTAATGTAATAAGGACATAGTATGTATATTGTACATTAAACGATCTTCCTCATGCATATAAGCATGTATAATGTTTCTATCGACAGTACATAGTACATTTTACTGCATATTCGTACATGGCACATAGAGT…
319	NCBI	AJ317800	A	Egypt	Africa	NAF	AGCCTTCATATAGTTTACTGTATATCTACCCTACACATATGCAGTACTAATCCAGCATAAACGTAATGTATGTACATTACATT-TTATGATCTACTTCATGTGTACGTACATAATATTAATGTAACAAGGACATAGTATGTATATAGTACATTAAACGATTTTCCGCATGCATATTAAGCACGTACAT----------------------------------------------------------------------------CAATATTAATGTAATAAGGACATAGTATGTATATTGTACATTAAACGATCTTCCTCATGCATATAAGCATGTATAATGTTTCTATCGGCAGTACATAGTACATTCTACTGCATATTCGTACATGGCACATAGAGT…
320	NCBI	AJ317796	A	Egypt	Africa	NAF	AGCCTTCATATAGTCTACTGTATATCTACCCTACACATATGCAGTACTAATCCAGCATAAACGTAATGTATGTACATTACATT-TTATGATCTACTTCATGTGTACGTACATAATATTAATGTAACAAGGACATAGTATGTATATAGTACATTAAATGATTTTCCACATGCATATTAAGTACGTACAT----------------------------------------------------------------------------CAATATTAATGTAATAAGGACATAGTATGTATATTGTACATTGAACGATCTTCCCCATGCATATAAGCATGTATAATGTTTCTATCGGCAGTACATAGTACATTTTACTGCATATTCGTACATAGCACATAGAGT…
34	NCBI	AJ317797	A	Egypt	Africa	NAF	AGCCTTCATATAGTTTACTGTATATCTACCCTACACATATGCAGTACTAATCCAGCATAAACGTAATGTATGTACATTACATT-TTATGATCTACTTCATGTGTACGTACATAATATTAATGTAACAAGGACATAATATGTATATAGTACATTAAACGATTTTCCACATGCATATTAAGCACGTACAT----------------------------------------------------------------------------TAGTATTAATGTAATAAGGACATAGTATGTATATTGTACATTAAACGATCTTCCTCATGCATATAAGCATGTATAATGTTTCTATCGGCAGTACATAGTACATTTTACTGCATATTCGTACATGGCACATAGAGT…
321	NCBI	AJ317798	A	Egypt	Africa	NAF	AGCCTTCATATAGTTTACTGTATATCTACCCTACACATATGCAGTACTAATCCAGCATAAACGTAATGTATGTACATTACATT-TTATGATCTACTTCATGTGCACGTACATAATATTAATGTAACAAGGACATAGTATGTATATAGTACATTAAACGATTTTCCACATGCATATTAAGTACGTACAT----------------------------------------------------------------------------CAGTATTAATGTAATAAGGACATAGTATGTATATCGTACATTAAACGATCTTCCCCATGCATATAAGCATGTATAATGCTTCTATTGACAGTACATAGTACATTTTACTGCATATTCGTACATGGCACATAGAGT…
322	NCBI	AJ317799	A	Egypt	Africa	NAF	AGCCTTCATATAGTTTACTGTATATCTACCCTACACATATGCAGTACTAATCCAGCATAAACGTAATGTATGTACATTACATT-TTATGATCTACTTCATGTGTACGTACATAATATTAATGTAACAAGGACATAGTATGTATATAGTACATTAAACGATTTTCCACATGCATATTAAGCACGTACAT----------------------------------------------------------------------------CAGTATTAATGTAATAAGGACATAGTATGTATATTGTACATTAAACGATCTTCCTCATGCATATAAGCATGTATAATACTCCTATCGGCAGTACATAGTACATTTTACTGCATATTCGTACATAGCACATAGAGT…
323	NCBI	AJ317801	A	Egypt	Africa	NAF	AGCCTTCATATAGTTTACTGTATATCTACCCTACATATATGCAGTACTAATCCAGCATAAACGTAATGTATGTACATTACATT-TTATGATCTACTTCATGTGTACGTACATAATATTAATGTAACAAGGACATAGTATGTATATAGTACATTAAACGATTTTCCACATGCATATTAAGCACGTACAT----------------------------------------------------------------------------CAGTATTAATGTAATAAGGACATAGTATGTATATTGTACATTAAACGATCTTCCTCATGCATATAAGCATGTATAATGCTTCTATCGACAGTACATAGTACATTTTACTGCATATTCGTACATGGCACATAGAGT…
324	NCBI	AJ317655	A	Wales	Europe	NE	AGCCTTCATATAGTTTACTGTATATCTACCCTACACATATGCAATACTAATCCAGCATAAACGTAATGTATGTACATTACATT-TTATGATCTACTTCATGTGCACGTACATAATATTAATGTAACAAGGACATGGTATGTATATAGTACATTAAACGATTTTCCACATGCATATTAAGCACGTACAT----------------------------------------------------------------------------CAGTATTAATGTAATAAGGACATAGTATGTATATTGTACATTAAACGATCTTCCTCATGCATATAAGCATGTATAATGTTTCTATCGGCAGTACATAGTACATTTTACTGCATATTCGTACATGGTACATAGAGT…
325	NCBI	AJ317656	A	Wales	Europe	NE	AGCCTTCATATAGTTTACTGTATATCTACCCTACACATATGCAATACTAATCCAGCATAAACGTAATGTATGTACATTACATT-TTATGATCTACTTCATGTGCACGTACATAATATTAATGTAACAAGGACATGGTATGTATATAGTACATTAAACGATTTTCCACATGCATATTAAGCACGTACAT----------------------------------------------------------------------------CAGTATTAATGTAATAAGGACATAATATGTATATTGTACATTAAACGATCTTCCTCATGCATATAAGCATGTATAATGTTTCTATCGGCAGTACATAGTACATTTTACTGCATATTCGTACATGGCACATAGAGT…
326	NCBI	AJ317657	A	Wales	Europe	NE	AGCCTTCATATAGTTTACTGTATATCTACCCTACACATATGCAGTACTAATCCAGCATAAACGTAATGTATGTACATTACATT-TTATGATCTACTTCATGTGCACGTACATAATATTAATGTAACAAGGACATAGTATGTATATAGTACATTAAACGATTTTCCACATGCATATTAAGCACGTACAT----------------------------------------------------------------------------CAGTATTAATGTAATAAAGACATAATATGTATATTGTACATTAAACGATCTTCCCCATGCATATAAGCATGTACAATGCCTCTATTGACAGTACATAGTACATTTTACTGCATATTCGTACATGGCACATAGAGT…
325	this Study	EF618542	A	Wales	Europe	NE	AGCCTTCATATAGTTTACTGTATATCTACCCTACACATATGCAATACTAATCCAGCATAAACGTAATGTATGTACATTACATT-TTATGATCTACTTCATGTGCACGTACATAATATTAATGTAACAAGGACATGGTATGTATATAGTACATTAAACGATTTTCCACATGCATATTAAGCACGTACAT----------------------------------------------------------------------------CAGTATTAATGTAATAAGGACATAATATGTATATTGTACATTAAACGATCTTCCTCATGCATATAAGCATGTATAATGTTTCTATCGGCAGTACATAGTACATTTTACTGCATATTCGTACATGGCACATAGAGT…
327	NCBI	AJ317658	A	Wales	Europe	NE	AGCCTTCATATAGTTTACTGTATATCTACCCTACACATATGCAGTACTAATCCAGCATAAACGTAATGTATGTACATTACATT-TTATGATCTACTTCATGTGTACGTACATAATATTAATGTAACAAGGACATAGTATGTATATAGTACATTAAACGATTTTCCACATGCATATTAAGCACGTACAT----------------------------------------------------------------------------CAGTATTAATGTAATAAGGACATAACATGTATATTGTACATTAAACGATCTTCCCCATGCATATAAGCATGTATAACGCTTCTATCGGCAGTACATAGTACATTTTACTGCATATTCGTACATGGCACATAGAGT…
327	this Study	EF618543	A	Wales	Europe	NE	AGCCTTCATATAGTTTACTGTATATCTACCCTACACATATGCAGTACTAATCCAGCATAAACGTAATGTATGTACATTACATT-TTATGATCTACTTCATGTGTACGTACATAATATTAATGTAACAAGGACATAGTATGTATATAGTACATTAAACGATTTTCCACATGCATATTAAGCACGTACAT----------------------------------------------------------------------------CAGTATTAATGTAATAAGGACATAACATGTATATTGTACATTAAACGATCTTCCCCATGCATATAAGCATGTATAACGCTTCTATCGGCAGTACATAGTACATTTTACTGCATATTCGTACATGGCACATAGAGT…
327	this Study	EF618544	A	Wales	Europe	NE	AGCCTTCATATAGTTTACTGTATATCTACCCTACACATATGCAGTACTAATCCAGCATAAACGTAATGTATGTACATTACATT-TTATGATCTACTTCATGTGTACGTACATAATATTAATGTAACAAGGACATAGTATGTATATAGTACATTAAACGATTTTCCACATGCATATTAAGCACGTACAT----------------------------------------------------------------------------CAGTATTAATGTAATAAGGACATAACATGTATATTGTACATTAAACGATCTTCCCCATGCATATAAGCATGTATAACGCTTCTATCGGCAGTACATAGTACATTTTACTGCATATTCGTACATGGCACATAGAGT…
328	NCBI	AJ317570	A	China	Asia	EA	AGCCTTCATATAGTTTACTGTATATCTACCCTACACATATGCAGTACTAATCCAGCATAAACGTAATGTATGTACATTACATT-TTATGATCTACCTCATGTGTACGTACATAATATTAATGTAACAAGGACATAGTATGTATATAGTACATTAAACGATTTTCCACATGCATATTAAGCACGTACAT----------------------------------------------------------------------------CAGTATTAATGTAATAAGGACATGGTATGTATATCGTACATTAAACGATCTTCCTCATGCATATAAGCATGTATAATATTTCTATCGGCAGTACATAGTACATTTTACTGCATATTCGTACATGGCACATAGAGT…
329	NCBI	AB110552	A	Pakistan	Asia	ME	AGCCTTCATATAGTTTACTGTATATCTACCCTACACATATGCAGTACTAATCCAGCATAAACGTAATGTATGTACATTACATT-TTATGATCTACTTCATGTGTACGTACATAATATTAATGTAACAGGGACATAGTATGTATATAGTACATTAAACGATTTTCCACATGCATATTAAGTACGTACAT----------------------------------------------------------------------------CAGTATTAATGTAATAAGGACATAGTATGTATATTGTACATTAAACGATTTTCCTCATGCATATAAGCATGTATAATGCTTCTATCGACAGTACATAGTACATTTTACTGCATATTCGTACATGGCACATAGAGT…
330	NCBI	AB110553	A	Pakistan	Asia	ME	AGCCTTCATATAGTTTACTGTATATCTACCCTACACATATGCAGTACTAATCCAGCATAAACGTAATGTATGTACATTACATT-TTATGATCTACTTCATGTGTACGTACATAATATTAATGTAACAGGGACATAGTATGTATATAGTACATTAAACGATTTTCCACATGCATATTAAGTACGTACAT----------------------------------------------------------------------------CAGTATTAATGTAATAAGGACATAGTATGTATATTGTACATTAAACGATCTTCCTCATGCATATAAGCATGTATAATGCTTCTATCGGCAGTACATAGTACATTTTACTGCATATTCGTACATGGCACATAGAGT…
331	NCBI	AB110554	B1	Pakistan	Asia	ME	AGCCTTCATATAGTTTACTATATATCTACCCTACACATGTGCAGTACTAATCCAGCATAAACGTAATGTATGTACATTACATT-TTATGATCTACTTCACGTGTACGTACATAATATTAATGTAACAAGGACATAATATGTATATAGTACATTAAACGATTTTCCACATGCATATTAAGCACGTATAT----------------------------------------------------------------------------CAGTATTAATGTAATAAAGACATAATATGTATATCGTACATTAAACGATCTCCCTCATGCATATAAGCACGTACAATGTCCTTATTAGCAGTACATGGTACATTTTACTGTATACCCGTACATAGCACATGAAGT…
332	NCBI	AB110555	C	Pakistan	Asia	ME	AGCCTTCATATAGTTTACTATATATCTACCCTACATATATGCAGCACTAATCCAACATAAACGTAATGTATGTACATTACATT-TTATGGTCTACTTCACGTGTACGTACATAACATTAATGTAACAAGGACATAATATGTATATAGTACATTAGATGGTTTCCCACATGCATATTAAGCACGTACAT----------------------------------------------------------------------------TAGTATTAATGTAGTAAGGACATAATATGTATATTGTACATTAAACGATCTTCCCCATGCATATAAGCATGTACAATATCTCTATCGATAGTACATGGCACATTTTATTGTATACTCGTACATAGCGCATGAAGT…
333	NCBI	AB110556	B1	Pakistan	Asia	ME	AGCCTTCATATAGTTTACTATATATCTACCCTACACATGTGCAGTACTAATCCAGCATAAACGTAATGTATGTACATTACATT-TTATGATCTACTTCACGTGTACGTACATAATATTAATGTAACAAGGACATAATATGTATATAGTACATTAAACGATTTTCCACATGCATATTAAGCACGTATAT----------------------------------------------------------------------------CAGTATTAATGTAATAAAGACATAATATGTATATCGTACATTAAACGATCTCCCTCATGCATATAAGCACGTACAATGTCCCTATTAGCAGTACATGGTACATTTTACTGTATACCCGTACATAGCACATAAAGT…
334	NCBI	AB110557	A	Pakistan	Asia	ME	AGCCTTCATATAGTTTACTGTATATCTACCCTACACATATGCAGTACTAATCCAGCATAAACGTAATGTATGTACATTACATT-TTATGATCTACTTCATGTGTACGTACATAATATTAATGTAACAAGGACATAGTATGTATATAGTACATTAAACGATTTTCCACATGCATATTAAGCACGTACAT----------------------------------------------------------------------------CAGTATTAATGTAATAAGGACATAGTATGTATATTGTACATTAAACGATCTTCCTCATGCATATAAGCATGTATAATGTTTCTATCGGCAGTACATAGTACATTCTACTGTATATTCGTACATAGCACATAGAGT…
335	NCBI	AB110558	A	Pakistan	Asia	ME	AGCCTTCATATAGTTTACTGTATATCTACCCTACACATATGCAGTACTAATCCAGCATAAACGTAATGTATGTACATTACATT-TTATGATCTACTTCATGTGTACGTACATAATATTAATGTAACAGGGACATAGTATGTATATAGTACATTAAACGATTTTCCACATGCATATTAAGTACGTACAT----------------------------------------------------------------------------CAGTATTAATGTAATAAGGACATAGTATGTATATTGTACATTAAACGATCTTCCTCATGCATATAAGCATGTATAATGCTTCTATTGACAGTACATAGTACATTTTACTGCATATTCGTACATGGCACATAGAGT…
332	NCBI	AB110559	C	Pakistan	Asia	ME	AGCCTTCATATAGTTTACTATATATCTACCCTACATATATGCAGCACTAATCCAACATAAACGTAATGTATGTACATTACATT-TTATGGTCTACTTCACGTGTACGTACATAACATTAATGTAACAAGGACATAATATGTATATAGTACATTAGATGGTTTCCCACATGCATATTAAGCACGTACAT----------------------------------------------------------------------------TAGTATTAATGTAGTAAGGACATAATATGTATATTGTACATTAAACGATCTTCCCCATGCATATAAGCATGTACAATATCTCTATCGATAGTACATGGCACATTTTATTGTATACTCGTACATAGCGCATGAAGT…
336	NCBI	AB110560	A	Pakistan	Asia	ME	AGCCTTCATATAGTTTACTGCATATCTACCCTACACATATGCAGTACTAATCCAACATAAACGTAATGTATGTACATTACATT-TTATGATCTACTTCATGTGTACGTACATAATATTAATGTAACAGGGACATAGTATGTATATAGTACATTAAACGATTTTCCACATGCATATTAAGTACGTACAT----------------------------------------------------------------------------CAGTATTAATGTAATAAGGACATAATATGTATATTGTACATTAAACGACCTTCCTCATGCATATAAGCATGTATAATACTTCTATCGGCAGTACATAGTACATTTTACTGCATATTCGTACATGGCACATAGAGT…
337	NCBI	AB110561	A	Pakistan	Asia	ME	AGCCTTCATATAGTTTACTGTATATCTACCCTACACATATGCAGTACTAATCCAGCATAAACGTAATGTATGAACATTACATT-TTATGATCTACTTCATGTGTACGTACATAATATTAATGTAACAAGGACATAGTATGTATATAGTACATTAAACGATTTTCCACATGCATGTTAAGCACGTACAT----------------------------------------------------------------------------CAGTATTAATGTAATAAGGACATAGTATGTATATCGTACATTAAACGATCTTCCTCATGCATATAAGCATGTACAATGTTTCTATCGGCAGTACATAGTACATTTTGCTGCATATTCGTACATGGCACATAGAGT…
338	NCBI	AB110562	A	Pakistan	Asia	ME	AGCCTTCATATAGTTTACTGTATATCTACCCTACACATATGCAGTACTAATCCAGCATAAACGTAATGTATGTACATTACATT-TTATGATCTACTTCATGTGTACGTACATAATATTAATGTAACAGGGACATAGTATGTATATAGTACATTAAACGATTTTCCACATGCATATTAAGTACGTACAT----------------------------------------------------------------------------TAGTATTAATGTAATAAGGACATAGTATGTATATTGTACATTAAACGATCTCCCCCATGCATATAAGCATGTATAATACTTCTATCGGCAGTACATAGTACATTTTACTGCATATTCGTACATGGCACATAGAGT…
339	NCBI	AB110563	A	Pakistan	Asia	ME	AGCCTTCATATAGTTTACTGTATATCTACCCTACACATATGCAGTACTAATCCAGCATAAACGTAATGTATGTACATTACATT-TTATGATCTACTTCATGTGTACGTACATAATATTAATGTAACAGGGACATAGTATGTATATAGTACATTAAACGATTTTCCACATGCATATTAAGTACGTACAT----------------------------------------------------------------------------CAGTATTAATGTAATAAGGACATAATATGTATATTGTACATTAAACGATCTTCCTCATGCATATAAGCATGTATAATGCTTCCATTGGCAGTACATAGTACATTTTATTGCATATTCGTACATGGCACATAAAGT…
340	NCBI	AB110564	B1	Pakistan	Asia	ME	AGCCTTCATATAGTTTACTATATATCTACCCTACACATGTGCAGTACTAATCCAGCATAAACGTAATGTATGTACATTACATT-TTATGATCTACTTCACGTGTACGTACATAATATTAATGTAACAAGGACATAATATGTATATAGTACATTAAACGATTTTCCACATGCATATTAAGCACGTATAT----------------------------------------------------------------------------CAGTATTAATGTAATAAAGACATAATATGTATATCGTACATTAAACGATCTTCCCCATGCATATAAGCACGTACAATGTCCTTATTAGCAGTACATGGTACATTTTACTGTATACCCGTACATAGCACATAAAGT…
187	NCBI	AB110565	A	Pakistan	Asia	ME	AGCCTTCATATAGTTTACTGTATATCTACCCTACACATATGCAGTACTAATCCAGCATAAACGTAATGTATGTACATTACATT-TTATGATCTACTTCATGTGTACGTACATAATATTAATGTAACAGGGACATAGTATGTATATAGTACATTAAACGATTTTCCACATGCATATTAAGTACGTACAT----------------------------------------------------------------------------CAGTATTAATGTAATAAGGACATAGTATGTATATTGTACATTAAACGATCTTCCTCATGCATATAAGCATGTATAATGCTCCTATTGGCAGTACATAGTACATTTTACTGCATATTCGTACATGGCACATAGAGT…
341	NCBI	AB110566	A	Pakistan	Asia	ME	AGCCTTCATATAGTTTACTGTATATCTACCCTACACATATGCAGTACTAATCCAGCATAAACGTAATGCATGTACATTACATT-TTATGATCTACTTCATGTGTACGTACATAATATTAATGTAACAGGGACATAGTATGTATATAGTACATTAAACGATTTTCCACATGCATATTAAGTACGTACAT----------------------------------------------------------------------------CAGTATTAATGTAATAAGGACATAGTATGTATATTGTACATTAAACGATTTTCCCCATGCATATAAGCATGTATAATGCTTCTATCGGCAGTACATAGTACATTTTACTGCACATTCGTACATGGCACATAGAGT…
342	NCBI	AB110567	A	Pakistan	Asia	ME	AGCCTTCATATAGTTTACTGTATATCTACCCTACACATATGCAGTACTAATCCAGCATAAACGTAATGTATGTACATTACATT-TTATGATCTACTTCATGTGTACGTACATAATATTAATGTAACAAGGACATAGTATGTATATAGTACATTAAACGATTTTCCACATGCATATTAAGCACGTACAT----------------------------------------------------------------------------CAGTATTAATGTAATAAGGACATAGTATGTATATTGTACATTAAACGATCTTCCTCATGCATATAAGCATGTATAATGCTTCTATCGGCAGTACATAGTACATCTTACTGCATATTCGTACATGGCACATAGAGT…
343	NCBI	AB110568	A	Pakistan	Asia	ME	AGCCTTCATATAGTTTACTGTATATCTACCCTACACATATGCAGTACTAATCCAGCATAAACGTAATGCATGTACATTACATT-TTATGATCTACTTCATGTGTACGTACATAATATTAATGTAACAGGGACATAATATGTATATAGTACATTAAACGATTTTCCACATGCATATTAAGTACGTACAT----------------------------------------------------------------------------CAGTATTAATGTAATAAGGACATAGTATGTATATTGTACATTAAACGATCTTCCCCATGCATATAAGCATGTATAATGCTTCTATTGGCAGTACATAGTACATTTTACTGCACATTCGTACATGGCACATAGAGT…
330	NCBI	AB110569	A	Pakistan	Asia	ME	AGCCTTCATATAGTTTACTGTATATCTACCCTACACATATGCAGTACTAATCCAGCATAAACGTAATGTATGTACATTACATT-TTATGATCTACTTCATGTGTACGTACATAATATTAATGTAACAGGGACATAGTATGTATATAGTACATTAAACGATTTTCCACATGCATATTAAGTACGTACAT----------------------------------------------------------------------------CAGTATTAATGTAATAAGGACATAGTATGTATATTGTACATTAAACGATCTTCCTCATGCATATAAGCATGTATAATGCTTCTATCGGCAGTACATAGTACATTTTACTGCATATTCGTACATGGCACATAGAGT…
341	NCBI	AB110570	A	Pakistan	Asia	ME	AGCCTTCATATAGTTTACTGTATATCTACCCTACACATATGCAGTACTAATCCAGCATAAACGTAATGCATGTACATTACATT-TTATGATCTACTTCATGTGTACGTACATAATATTAATGTAACAGGGACATAGTATGTATATAGTACATTAAACGATTTTCCACATGCATATTAAGTACGTACAT----------------------------------------------------------------------------CAGTATTAATGTAATAAGGACATAGTATGTATATTGTACATTAAACGATTTTCCCCATGCATATAAGCATGTATAATGCTTCTATCGGCAGTACATAGTACATTTTACTGCACATTCGTACATGGCACATAGAGT…
52	NCBI	AB110571	B1	Pakistan	Asia	ME	AGCCTTCATATAGTTTACTATATATCTACCCTACACATGTGCAGTACTAATCCAGCATAAACGTAATGTATGTACATTACATT-TTATGATCTACTTCACGTGTACGTACATAATATTAATGTAACAAGGACATAATATGTATATAGTACATTAAACGATTTTCCACATGCATATTAAGCACGTATAT----------------------------------------------------------------------------CAGTATTAATGTAATAAAGACATAATATGTATATCGTACATTAAACGATCTCCCCCATGCATATAAGCACGTACAATGTCCTTATTAGCAGTACATGGTACATTTTACTGTATACCCGTACATAGCACATAAAGT…
344	NCBI	AB110572	A	Pakistan	Asia	ME	AGCCTTCATATAGTTTACTGTATATCTACCCTACACATATGCAGTACTAATCCAGCATAAACGTAATGTATGTACATTACATT-TTATGATCTACTTCATGTGTACGTACATAATATTAATGTAACAGGGACATAGTATGTATATAGTACATTAAACGATTTTCCACATGCATATTAAGTACGTACAT----------------------------------------------------------------------------CAGTATTAATGTAATAAGGACATAATATGTATATTGTACATTAAACGATCTTCCTCATGCATATAAGCATGTATAATGCTTCTATCGGCAGTACATAGTACATTCTACTGCATATTCGTACATGGCACATAGAGT…
345	NCBI	AB110573	A	Pakistan	Asia	ME	AGCCTTCATATAGTTTACTGTATATCTACCCTACACATATGCAGTACTAATCCAGCATAAACGTAATGTATGTACATTACATT-TTATGATCTACTTCATGTGTACGTACATAATATTAATGTAACAGGGACATAGTATGTATATAGTACATTAAACGATTTTCCACATGCATATTAAGTACGTACAT----------------------------------------------------------------------------CAGTATTAATGTAATAAAGACATAGTATGTATATCGTACATTAAACGATTTTCCTCATGCATATAAGCATGTATAATGTTTCTATCGGCAGTACATAGTACATTTTACTGCATATTCGTACATGGCACATAGAGT…
346	NCBI	AB110574	A	Pakistan	Asia	ME	AGCCTTCATATAGTTTACTGTATATCTACCCTACACATATGCAGTACTAATCCAGCATAAACGTAATGTATGTACATTACATT-TTATGATCTACTTCATGTGTACGTACATAATATTAATGTAACAGGGACATAGTATGTATATAGTACATTAAACGATTTTCCACATGCATATTAAGTACGTACAT----------------------------------------------------------------------------TAGTATTAATGTAATAAGGACATAATATGTATATTGTACATTAAACGATCTTCCTCATGCATATAAGCATGTATAATGCTTCTATCGGCAGTACATAGTACATTTTACTGCATATTCGTACATGGCACATAGAGT…
347	NCBI	AB110575	A	Pakistan	Asia	ME	AGCCTTCATATAGTTTACTGTATATCTACCCTACACATATGCAGTACTAATCCAGCATAAACGTAATGTATGTACATTACATT-TTATGATCTACTTCATGTGTATGTACATAATATTAATGTAACAAGGACATAGTATGTATATAGTACATTAAACGATTTTCCACATGCATATTAAGCACGTACAT----------------------------------------------------------------------------CAGTATTAATGTAATAAGGACATAGTATGTATATCGTACATTAAACGATCTTCCTCATGCATATAAGCATGTATAATGCTTCTATCGGTAGTACATAGTACATTTTACTGCATATTCGTACATGGCACATAGAGT…
348	NCBI	AB110576	A	Pakistan	Asia	ME	AGCCTTCATATAGTTTACTGTATATCTACCCTACACATATGCAGTACTAATCCAGCATAAACGTAATGTATGTACATTACATT-TTATGATCTACTTCATGTGTACGTACATAATATTAATGTAACAAGGACATAGTATGTATATAGTACATTAAACGATTTTCCACATGCATATTAAGCACGTACAT----------------------------------------------------------------------------CAGTATTAATGTAATAAGGACATAGTATGTATATTGTACATTAAACGATCTTCCTCATGCATATAAGCATGTATAATGCTTCTATCGGCAGTACATAGTACATTTTACTGCATATTCGTACATGGCACATAGAGT…
349	NCBI	AB110577	A	Pakistan	Asia	ME	AGCCTTCATATAGTTTACTGTATATCTACCCTACACATATGCAGTACTAATCCAGCATAAACGTAATGTATGTACATTACATT-TTATGATCTACTTCATGTGTACGTACATAATATTAATGTAACAAGGACATAGTATGTATATAGTACATTAAACGATTTTCCACATGCATATTAAGCACGTACAT----------------------------------------------------------------------------CAGTATTAATGTAATAAGGACATAGTATGTATATTGTACATTAAACGATCTTCCCCATGCATATAAGCATGTATAATGCTTCTATCGGCAGTACATAGTACATTCTACTGCATATTCGTACATGGCACATAGAGT…
350	NCBI	AB110578	A	Pakistan	Asia	ME	AGCCTTCATATAGTTTACTGTATATCTACCCTACACATATGCAGTACTAATCCAGCATAAACGTAATGTATGTACATTACATT-TTATGATCTACTTCATGTGTACGTACATAATATTAATGTAACAAGGACATAGTATGTATATAGTACATTAAACGATTTTCCACATGCATATTAAGTACGTACAT----------------------------------------------------------------------------CAGTATTAATGTAATAAGGACATAATATGTATATTGTACATTAAACGATCTTCCTCATGCATATAAGCATGTATAATGCTTCTATCGGCAGTACATAGTGCATTTTACTGCATATTCGTACATGGCACATAGAGT…
351	NCBI	AB110579	A	Pakistan	Asia	ME	AGCCTTCATATAGTTTACTGTATATCTACCCTACACATATGCAGTACTAATCCAGCATAAACGTAATGTATGTACATTACATT-TTATGATCTACTTCATGTGTACGTACATAATATTAATGTAACAAGGACATAGTATGTATATAGTACATTAAACGATTTTCCACATGCATATTAAGCACGTACAT----------------------------------------------------------------------------CAGTATTAATGTAATAAGGACATAGTATGTATATTGTACATTAAACGATCTTCCTCATGCATATAAGCATGTATAATGCTTCTATCGACAGTACATAGTACATTCTACTGCATATTCGTACATAGCACATAGAGT…
86	NCBI	AB110580	A	Pakistan	Asia	ME	AGCCTTCATATAGTTTACTGTATATCTACCCTACACATATGCAGTACTAATCCAGCATAAACGTAATGTATGTACATTACATT-TTATGATCTACTTCATGTGTACGTACATAATATTAATGTAACAAGGACATAGTATGTATATAGTACATTAAACGATTTTCCACATGCATATTAAGCACGTACAT----------------------------------------------------------------------------CAGTATTAATGTAATAAGGACATAGTATGTATATTGTACATTAAACGATCTTCCTCATGCATATAAGCATGTATAATGCTTCTATCGGCAGTACATAGTACATTTTACTGCATATTCGTACATGGCACATAGAGT…
352	NCBI	AB110581	A	Pakistan	Asia	ME	AGCCTTCATATAGTTTACTGTATATCTACCCTACACATATGCAGTACTAATCCAGCATAAACGTAATGTATGTACATTACATT-TTATGATCTACTTCATGTGTACGTACATAATATTAATGTAACAAGGACATAGTATGTATATAGTACATTAAACGATTTTCCACATGCATATTAAGCACGTACAT----------------------------------------------------------------------------CAGTATTAATGTAATAAGGACATAGTATGTATATTGTACATTAAACGATCTTCCCCATGCATATAAGCATGTATAATGTTTCTATTGGCAGTACATAGTACATTTTACTGCATATTCGTACATGGCACATAGAGT…
85	NCBI	AB110582	A	Pakistan	Asia	ME	AGCCTTCATATAGTTTACTGTATATCTACCCTACACATATGCAGTACTAATCCAGCATAAACGTAATGTATGTACATTACATT-TTATGATCTACTTCATGTGTGCGTACATAATATTAATGTAACAGGGACATAGTATGTATATAGTACATTAAACGATTTTCCACATGCATATTAAGCACGTACAT----------------------------------------------------------------------------CAGTATTAATGTAATAAGGACATAATATGTATATTGTACATTAAACGATCTTCCTCATGCATATAAGCATGTATAATGCTTCTATCGGCAGTACATAGTACATTTTACTGCATATTCGTACATGGCACATAGAGT…
353	NCBI	AB110583	A	Pakistan	Asia	ME	AGCCTTCATATAGTTTACTGTATATCTACCCTACACATATGCAGTACTAATCCAGCATAAACGTAATGTATGTACATTACATT-TTATGATCTACTTCATGTGTACGTACATAATATTAATGTAACAGGGACATAATATGTATATAGTACATTAAACGATTTTCCACATGCATATTAAGTACGTACAT----------------------------------------------------------------------------CAGTATTAATGTAATAAGGACATAGTATGTATATTGTACATTAAACGATCTTCCCCATGCATATAAGCATGTATAATGCTTCTATCGGTAGTACATAGCACATTTTACTGCATACTCGTACATGGCACATAAAGT…
354	NCBI	AB110584	A	Pakistan	Asia	ME	AGCCTTCATATAGTTTACTGTATATCTACCCTACACATATGCAGTACTAATCCAGCATAAACGTAATGTATGTACATTACATT-TTATGATCTACTTCATGTGTACGTACATAATATTAATGTAACAAGGACATAGTATGTATATAGTACATTAAACGATTTTCCACATGCATATTAAGCACGTACAT----------------------------------------------------------------------------CAGTATTAATGTAATAAGGACATAGTATGTATATTGTACATTAAACGATCTTCCTCATGCATATAAGCATGTATAACGCTTCTATCGGCAGTACATAGTACATTTTACTGCATATTCGTACATGGCACATAGAGT…
355	NCBI	AB110585	A	Pakistan	Asia	ME	AGCCCTCATATAGTTTACTGTATATCTACCCTACACATATGCAGTACTAATCCAGCATAAACGTAATGTATGTACATTACATT-TTATGATCTACTTCATGTGTACGTACATAATATTAATGTAACAGGGACATAGTATGTATATAGTACATTAAACGATTTTCCACATGCATATTAAGTACGTACAT----------------------------------------------------------------------------CAGTATTAATGTAATAAGGACATAGTATGTATATCGTACATTAAACGATCTTCCTCATGCATATAAGCATGTATAATGCTTCCATCGGCAGTACATAGTACATTTTACTGCATATTCGTACATGGCACATAGAGT…
356	NCBI	AB110586	A	Pakistan	Asia	ME	AGCCTTCATATAGTTTACTGTATATCTACCCTACACATATGCAGTACTAATCCAGCATAAACGTAATGTATGTACATTACATT-TTATGATCTACTTCATGTGTACGTACATAATATTAATGTAACAGGGACATAGTATGTATATAGTACATTAAACGATTTTCCACATGCATATTAAGCACGTACAT----------------------------------------------------------------------------CAGTATTAATGTAATAAGGACATAATATGTATATTGTACATTAAACGATCTTCCCCATGCATATAAGCATGTATAATGCTTCTATCGGCAGTACATAGTACATTTTACTGCATATTCGTACATAGCACATAGAGT…
357	NCBI	AB110587	D	Pakistan	Asia	ME	AGCCTTCATATAGTTTACTGTATATCTACCCTACACATATGCAGTACTAATCCAGCATAAACATAATGTATGTACATTACATT-TTATGATCTACTTCACGTATACGTACATAATATTAATGTAACAAGGACATAGTATGTATATAGTACATTAAACGATTTTCCGCATGCATATTAAGCATGTACAT----------------------------------------------------------------------------CAATATTAATGTAATGAAGACATAATATGTATATCGTACATTAAACGATCTTCCCCATGCATATAAGCATGTACAATACTTCCATCGACAGTACATAGTACATTTTGCTGTATATTCGTACATAGCACATAAAGT…
358	NCBI	AB110588	D	Pakistan	Asia	ME	AGCCTTCATATAGTTTACTGTATATCTACCCTACACATATGCAGTACTAATCCAGCATAAACATAATGTATGTACATTACATT-TTATGATCTACTTCACGTATACGTACATAATATTAATGTAACAAGGACATAGTATGTATATAGTACATTAAACGATTTTCCGCATGCATATTAAGCATGTACAT----------------------------------------------------------------------------CAATATTAATGTAATGAAGACATAATATGTATATCGTACATTAAACGATCTTCCCCATGCATATAAGCATGTACAATACTTCCATCGACAGTACATAGTACATTTTGCTGTATATTCGTACATAGCACATAGAGT…
359	NCBI	AB110589	D	Pakistan	Asia	ME	AGCCTTCATATAGTTTACTGTATATCTACCCTACACATATGCAGTACTAATCCAGCATAAACATAATGTATGTACATTACATT-TTATGATCTACTTCACGTATACGTACATAATATTAATGTAACAAGGACATAGTATGTATATAGTACATTAAACGGTTTTCCGCATGCATATTAAGCATGTACAT----------------------------------------------------------------------------CAGTATTAATGTAATGAAGACATAATATGTATATCGTACATTAAACGATCTTCCTCATGCATATAAGCATGTACAATACTTCCATTGATAGTACATAGTACATTTTACTGTATATTCGTACATAGCACATAAAGT…
360	NCBI	AB044295	A	Laos	Asia	EA	AGCCTTCATATAGTTTACTGTATATCTACCCTACACATATGCAGTACTAACCCAGCATAAACGTAATGTATGTACATTACATT-TTATGATCTACTTCATGTGTACGTACATAATATTAATGTAACAAGGACATAGTATGTATATAGTACATTAAACGATTTTCCACATGCATATTAAGCACGTACAT----------------------------------------------------------------------------CAGTATTAATGTAATAAGGACATAGTATGTATATCGTACATTAAACGATCTTCCCCATGCATATAAGCATGTATAATGCTCCTATCGGCAGTACATAGTACATTTTACTGCATATTCGTACATAGCACATAGAGT…
361	NCBI	AB044296	A	Laos	Asia	EA	AGCCTTCATATAGTTTACTGTATATCTACCCTACACATATGCAGTACTAATCCAGCATAAACGTAATGTATGTACATTACATT-TTATGATCTACTTCATGTGTACGTACATAATATTAATGTAACAAGGACATAGTATGTATATAGTACATTAAACGATTTTCCACATGCATATTAAGCACGTACAT----------------------------------------------------------------------------CAGTATTAATGTAATAAGGACATAGTATGTATATCGTACATTAAACGATCTTCCCCATGCATATAAGCATGTATAATGCTCCTATCGGCAGTACATAGTACATTTTACTGCATATTCGTACATGGCACATAGAGT…
306	NCBI	AB044297	A	Laos	Asia	EA	AGCCTTCATATAGTTTACTGTATATCTACCCTACACATATGCAGTACTAATCCAACATAAACGTAATGTATGTACATTACATT-TTATGATCTACTTCATGTGTACGTACATAATATTAATGTAACAAGGACATAATATGTATATAGTACATTAAACGATTTTCCACATGCATATTAAGCACGTACAT----------------------------------------------------------------------------CAGTATTAATGTAATAAGGACATAGTATGTATATTGTACATTAAACGATCTTCCTCATGCATATAAGCATGTATAATGCTTCTATCAGCAGTACATAGTACATTTTACTGCATATTCGTACATAGCACATAGAGT…
362	NCBI	AB044298	A	Laos	Asia	EA	AGCCTTCATATAGTTTACTGTATATCTACCCTACACATATGCAGTACTAATCCAACATAAACGTAATGTATGTACATTACATT-TTATGATCTACTTCATGTGTACGTACATAATATTAATGTAACAAGGACATAATATGTATATAGTACATTAAACGATTTTCCACATGCATATTAAGCACGTACAT----------------------------------------------------------------------------CAGTATTAATGTAATAAGGACATAGTATGTATATTGTACATTAAACGATCTTCCTCATGCATATAAGCATGTATAATGCTTCTATCAGCAGTACATAGTACATTTTACTGCATATTCGTACATAGCACATAGAGT…
52	NCBI	AB044299	B1	Laos	Asia	EA	AGCCTTCATATAGTTTACTATATATCTACCCTACACATGTGCAGTACTAATCCAGCATAAACGTAATGTATGTACATTACATT-TTATGATCTACTTCACGTGTACGTACATAATATTAATGTAACAAGGACATAATATGTATATAGTACATTAAACGATTTTCCACATGCATATTAAGCACGTATAT----------------------------------------------------------------------------CAGTATTAATGTAATAAAGACATAATATGTATATCGTACATTAAACGATCTCCCCCATGCATATAAGCACGTACAATGTCCTTATTAGCAGTACATGGTACATTTTACTGTATACCCGTACATAGCACATAAAGT…
363	NCBI	AB044300	B1	Laos	Asia	EA	AGCCTTCATATAGTTTACTATATATCTACCCTACACATGTGCAGTACTAATCCAGCATAAACGTAATGTATGTACATTACATT-TTATGATCTACTTCACGTGTACGTACATAATATTAATGTAACAAGGACATAATATGTATATAGTACATTAAACGATTTTCCACATGCATATTAGGCACGTATAT----------------------------------------------------------------------------CAGTATTAATGTAATAAAGACATAATATGTATATCGTACATTAAACGATCTCCCCCATGCATATAAGCACGTACAATGTCCTTATTAGCAGTACATGGTACATTTTACTGTATACCCGTACATAGCACATAAAGT…
52	NCBI	AB044301	B1	Laos	Asia	EA	AGCCTTCATATAGTTTACTATATATCTACCCTACACATGTGCAGTACTAATCCAGCATAAACGTAATGTATGTACATTACATT-TTATGATCTACTTCACGTGTACGTACATAATATTAATGTAACAAGGACATAATATGTATATAGTACATTAAACGATTTTCCACATGCATATTAAGCACGTATAT----------------------------------------------------------------------------CAGTATTAATGTAATAAAGACATAATATGTATATCGTACATTAAACGATCTCCCCCATGCATATAAGCACGTACAATGTCCTTATTAGCAGTACATGGTACATTTTACTGTATACCCGTACATAGCACATAAAGT…
364	NCBI	AB044302	B1	Laos	Asia	EA	AGCCTTCATATAGTTTACTATATATCTACCCTACACATGTGCAGTACTAATCCAGCATAAACGTAATGTATGTACATTACATT-TTATGATCTACTTCACGTGTACGTACATAATATTAATGTAACAAGGACATAATATGTATATAGTACATTAAACGATTTTCCACATGCATATTAAGCACGTATAT----------------------------------------------------------------------------CAGTATTAATGTAATAAAGACATAATATGTATATCGTACATTAAACGATCTCCCCCATGCATATAAGCACGTACAATGTCCTTATTAGCAGTACATGGTACATTTTACTGTATACCCGTACATAGCACATAAAGT…
365	NCBI	AB044303	B1	Laos	Asia	EA	AGCCTTCATATAGTTTACTATATATCTACCCTACACATGTGCAGTACTAATCCAGCATAAACGTAATGTATGTACATTACATT-TTATGATCTACTTCACGTGTACGTACATAATATTAATGTAATAAGGACATAATATGTATATAGTACATTAAACGATTTTCCACATGCATATTAAGCACGTATAT----------------------------------------------------------------------------CAGTATTAATGTAATAAAGACATAATATGTATATCGTACATTAAACGATCTCCCCCATGCATATAAGCACGTACAATGTCCTTATTAGCAGTACATGGTACATTTTACTGTATACCCGTACATAGCACATAAAGT…
366	NCBI	AB044304	B1	Laos	Asia	EA	AGCCTTCATATAGTTTACTATATATCTACCCTACACATGTGCAGTACTAATCCAGCATAAACGTAATGTATGTACATTACATT-TTATGATCTACTTCACGTGTACGTACATAATATTAATGTAATAAGGACATAATATGTATATAGTACATTAAACGATTTTCCACATGCATATTAAGCACGTATAT----------------------------------------------------------------------------CAGTATTAATGTAATAAAGACATAATATGTATATCGTACATTAAACGATCTCCCCCATGCATATAAGCACGTACAATGTCCTTATTAGCAGTACATGGTACATTTTACTGTATACCCGTACATAGCACATAAAGT…
367	NCBI	AY155674	A	India	Asia	WA	????????????????????????????CCCTACACATATGCAGTACTAATCCAGCATAAACGTAATGTATGTACATTACATT-TTATGATCTACTTCATGTGTACGTACATAATATTAATGTAACAAGGACATAGTATGTATATAGTACATTAAACGATTTTCCACATGCATATTAAGTACGTACAT----------------------------------------------------------------------------CAGTATTAATGTAATAAGGACATAGTATGTATATTGTACATTAAACGATCTTCCTCATGCATATAAGCATGTATAATGCTTCTATCGGCAGTACATAGTACATTTTACTGCATATTCGTACATAGCACATAGAGT…
368	NCBI	AY155675	A	India	Asia	WA	????????????????????????????CCCTACACATATGCAGTACTAATCCAGCATAAACGTAATGTATGTACATTACATT-TTATGATCTACTTCATGTGTACGTACATAATATTAATGTAACAAGGACATAGTATGTATATAGTACATTAAACGATTTTCCGCATGCATATTAAGCGCGTACAT----------------------------------------------------------------------------CAGTATTAATGTAATAAGGGCATAGTATGTATATCGTACATTAAACGATCTTCCTCATGCATATAAGCATGTACAATGCCTCTATCGACAGTACATAGTACATTTTACTGCATATTCGTACATGGCACATAGAGT…
369	NCBI	AY155676	A	India	Asia	WA	????????????????????????????CCCTACACATATGCAGTACTAATCCAGCATAAACGTAATGTATGTACATTACATT-TTATGATCTACTTCATGTGTACGTACATAATATTAATGTAACAGGGACATAATATGTATATAGTACATTAAACGATTTTCCACATGCATATTAAGTACGTACAT----------------------------------------------------------------------------CAATATTAATGTAATAAGGACATAGTATGTATATTGTACATTAAACGATCTTCCCCATGCATATAAGCATGTATAATGCTTCCATCGGCAGTACATAGTACATTTTACTGCATATTCGTACATGGCACATAGAGT…
370	NCBI	AY155677	A	India	Asia	WA	????????????????????????????CCCTACACATATGCAGTACTAATCCAGCATAAACGTAATGTATGTACATTACATT-TTATGATCTACTTCATGTGTACGTACATAATATTAATGTAACAGGGACATAGTATGTATATAGTACATTAAACGATTTTCCACATGCATATTAAGTACGTACAT----------------------------------------------------------------------------CAGTATTAATGTAATAAGGACATAATATGTATATTGTACATTAAACGATCTTCCTCATGCATATAAGCATGTATAATGCTTCTATCGGTAGTACATAGTACATTTTATTGCATATTCGTACATGGCACATAGAGT…
371	NCBI	AY155678	A	India	Asia	WA	????????????????????????????CCCTACACATATGCAGTACTAATCCAGCATAAACGTAATGTATGTACATTACATT-TTATGATCTACTTCATGTGTACGTACATAATATTAATGTAACAGGGACATAGTATGTATATAGTACATTAAACGATTTTCCACATGCATATTAAGCACGTACAT----------------------------------------------------------------------------CAGTATTAATGTAATAAGGACATAGTATGTATATCGTACATTAAACGATCTTCCTCATGCATATAAGCATGTATAATGCTTCTATCGACAGTACATAGTACATTTTACTGCATATTCGTACATGGCACATAGAGT…
372	NCBI	AY155679	A	India	Asia	WA	????????????????????????????CCCTACACATATGCAGTACTAATCCAGCATAAACGTAATGTATGTACATTACATT-TTATGATCTACTTCATGTGTACGTACATAATATTAATGTAACAAGGACATAGTATGTATATAGTACATTAAACGATTTTCCACATGCATATTAAGCACGTACAT----------------------------------------------------------------------------CAGTATTAATGTAATAAGGACATAGTATGTATATCGTACATTAAACGATCTTCCTCATGCATATAAGCATGTATAATACTTCTATCGGCAGTACATAGTACATTTTACTGCATATTCGTACATAGCGCATAGAGT…
373	NCBI	AY155680	A	India	Asia	WA	????????????????????????????CCCTACACATATGCAGTACTAATCCAGCATAAACGTAATGTATGTACATTACATT-TTATGATCTACTTCATGTGTACGTACATAATATTAATGTAACAAGGACATAGTATGTATATAGTACATTAAACGATTTTCCACATGCATATTAAGCACGTACAT----------------------------------------------------------------------------CAGTATTAATGTAATAAGGACATAGTATGTATATCGTACATTAAACGATCTTCCTCATGCATATAAGCATGTATAATATTTCTATCGGCAGTACATAGTACATTTTACTGCATATTCGTACATAGCGCATAGAGT…
374	NCBI	AY155681	A	India	Asia	WA	????????????????????????????CCCTACACATATGCAGTACTAATCCAGCATAAACGTAATGTATGTACATTACATT-TTATGATCTACTTCATGTGTACGTACATAATATTAATGTAACAAGGACATAGTATGTATATAGTACATTAAACGATTTCCCACATGCATATTAAGCACGTACAT----------------------------------------------------------------------------CAGTATTAATGTAATAAGGACATAGTATGTATATTGTACATTAAACGATCTTCCTCATGCATATAAGCATGTACAATGCCTCTATTGGCAGTACATAGTACATTTTACTGCATATTCGTACATGGCACATAGAGT…
375	NCBI	AY155682	B1	India	Asia	WA	????????????????????????????CCCTACACATGTGCAGTACTAATCCAGCATAAACGTAATGTATGTACATTACATT-TTATGATCTACTTCACGTGTACGTACATAATATTAATGTAACAAGGACATAATATGTATATAGTACATTAAACGATTTTCCACATGCATATTAAGTACGTATAT----------------------------------------------------------------------------CAGTATTAATGTAATAAAGACATAATATGTATATCGTACATTAAACGATCTTCCCCATGCATATAAGCACGTACAATGTCTTTATTAGCAGTACATGGTACATTTTACTGTATACCCGTACATAGCACATAAAGT…
370	NCBI	AY155683	A	India	Asia	WA	????????????????????????????CCCTACACATATGCAGTACTAATCCAGCATAAACGTAATGTATGTACATTACATT-TTATGATCTACTTCATGTGTACGTACATAATATTAATGTAACAGGGACATAGTATGTATATAGTACATTAAACGATTTTCCACATGCATATTAAGTACGTACAT----------------------------------------------------------------------------CAGTATTAATGTAATAAGGACATAATATGTATATTGTACATTAAACGATCTTCCTCATGCATATAAGCATGTATAATGCTTCTATCGGTAGTACATAGTACATTTTATTGCATATTCGTACATGGCACATAGAGT…
376	NCBI	AY155684	A	India	Asia	WA	????????????????????????????CCCTACACATATGCAGTACTAATCCAGCATAAACGTAATGTATGTACATTACATT-TTATGATCTACTTCATGTGTACGTACATAATATTAATGTAACAAGGACATAATATGTATATAGTACATTAAACGATTTTCCACATGCATATTAAGCGCGTATAT----------------------------------------------------------------------------CAGTATTAATGTAATAAGGACATAGTATGTATATTGTACATTAAACGATCTTCCTCATGCATATAAGCATGTATAATGCTTCTATTGGTAGTACATAGTACATTTTACTGCATATTCGTACATGGCACATAGAGT…
377	NCBI	AY155685	A	India	Asia	WA	????????????????????????????CCCTACACATATGCAGTACTAATCCAGCATAAACGTAATGTATGTACATTACATT-TTATGATCTACTTCATGTGTACGTACATAGTATTAATGTAACAAGGACATAGTATGTATATAGTACATTAAACGATTTTCCACATGCATATTAAGCACGTACAT----------------------------------------------------------------------------CAGTATTAATGTAATAAGGACATAGTATGTATATTGTACATTAAACGATCTTCCTCATGCATATAAGCATGTATAATGCTTCTATCGGCAGTACATGGTACATTTTACTGCATATTCGTACATGGCACATAGAGT…
378	NCBI	AY155686	A	India	Asia	WA	????????????????????????????CCCTACACATATGCAGTACTAATCCAGCATAAACGTAATGTATGTACATTACATT-TTATGATCTACTTCATGTGTACGTACATAATATTAATGTAACAAGGACATAGTATGTATATAGTACATTAAACGATTTTCCGCATGCATATTAAGCACGTACAT----------------------------------------------------------------------------CAGTATTAATGTAATAAGGACATAGTATGTATATTGTACATTAAACGATCTTCCTCATGCATATAAGCATGTATAATACTTCTATTGGCAGTACATAGTACATTTTACTGCATATTCGTACATGGCACATAGAGT…
379	NCBI	AY155687	A	India	Asia	WA	????????????????????????????CCCTACACATATGCAGTACTAATCCAGCATAAACGTAATGTATGTACATTACATT-TTATGATCTACTTCATGTGTACGTACATAATATTAATGTAACAGGGACATAGTATGTATATAGTACATTAAACGATTTTCCACATGCATATTAAGTACGTACAT----------------------------------------------------------------------------CAGTATTAATGTAATAAGGACATAGTATGTATATTGTACATTAAACGATCTTCCTCATGCATATAAGCATGTATAATGTTTCTATCGGCAGTACATAGTACATTTTACTGCATATTCGTACATGGCACATAGAGT…
380	NCBI	AY155688	A	India	Asia	WA	????????????????????????????CCCTACACATATGCAGTACTAATCCAGCATAAACGTAATGTATGTACATTACATT-TTATGATCTACTTCATGTGTACGTACATAATATTAATGTAACAAGGACATAGTATGTATATAGTACATTAAACGATTTTCCACATGCATATTAAGCACGTACAT----------------------------------------------------------------------------CAGTATTAATGTAATAAGGACATAGTATGTATATTGTACATTAAACGATCTTCCTCATGCATATAAGCATGTACAATGCCTCTATTGGCAGTACATAGTACATTTTACTGCATATTCGTACATGGCACATAGAGT…
381	NCBI	AY155689	A	India	Asia	WA	????????????????????????????CCCTACACATATGCAGTACTAATCCAGCATAAACGTAATGTATGTACATTACATT-TTATGATCTACTTCATGTGTACGTACATAATATTAATGTAACAGGGACATAGTATGTATATAGTACATTAAACGATTTTCCACATGCATATTAAGTACGTACAT----------------------------------------------------------------------------CAGTATTAATGTAATAAGGACATAGTATGTATATTGTACATTAAACGATCTTCCCCATGCATATAAGCATGTATAATGCTTCTATCGACAGTACATAGTACATTTTACTGCATATTCGTACATGGCACATAGAGT…
381	NCBI	AY155690	A	India	Asia	WA	????????????????????????????CCCTACACATATGCAGTACTAATCCAGCATAAACGTAATGTATGTACATTACATT-TTATGATCTACTTCATGTGTACGTACATAATATTAATGTAACAGGGACATAGTATGTATATAGTACATTAAACGATTTTCCACATGCATATTAAGTACGTACAT----------------------------------------------------------------------------CAGTATTAATGTAATAAGGACATAGTATGTATATTGTACATTAAACGATCTTCCCCATGCATATAAGCATGTATAATGCTTCTATCGACAGTACATAGTACATTTTACTGCATATTCGTACATGGCACATAGAGT…
382	NCBI	AY155691	A	India	Asia	WA	????????????????????????????CCCTACACATATGCAGTACTAATCCAGCATAAACGTAATGTATGTACATTACATT-TTATGATCTACTTCATGTGTACGTACATAATATTAATGTAACAGGGACATAGTATGTATATAGTACATTAAACGATTTTCCACATGCATATTAAGCACGTACAT----------------------------------------------------------------------------CAGTATTAATGTAATAAGGACATAGTATGTATATCGTACATTAAACGATCTTCCTCATGCATATAAGCATGTATAATGCTTCTATCGACAGTACATAGTACATTTTACTGCATATTCGTACATGGCACATAGAGT…
376	NCBI	AY155692	A	India	Asia	WA	????????????????????????????CCCTACACATATGCAGTACTAATCCAGCATAAACGTAATGTATGTACATTACATT-TTATGATCTACTTCATGTGTACGTACATAATATTAATGTAACAAGGACATAATATGTATATAGTACATTAAACGATTTTCCACATGCATATTAAGCGCGTATAT----------------------------------------------------------------------------CAGTATTAATGTAATAAGGACATAGTATGTATATTGTACATTAAACGATCTTCCTCATGCATATAAGCATGTATAATGCTTCTATTGGTAGTACATAGTACATTTTACTGCATATTCGTACATGGCACATAGAGT…
383	NCBI	AY155693	A	India	Asia	WA	????????????????????????????CCCTACACATATGCAGTACTAATCCAGCATAAACGTAATGTATGTACATTACATT-TTATGATCTACTTCATGTGTACGTACATAATATTAATGTAACAGGGACATAGTATGTATATAGTACATTAAACGATTTTCCACATGCATATTAGGTACGTACAT----------------------------------------------------------------------------CAGTATTAATGTAACAAGGACATAGTATGTATATTGTACATTAAACGATCTTCCCCATGCATATAAGCATGTATAATACTTCTATTGACAGTACATAGTACATTTTACTGCATACTCGTACATGGTACATAGAGT…
384	NCBI	AY155694	A	India	Asia	WA	????????????????????????????CCCTACACATATGCAGTACTAATCCAGCATAAACGTAATGTATGTACATTACATT-TTATGATCTACTTCATGTGTACGTACATAATATTAATGTAACAAGGACATAGTATGTATATAGTACATTAAACGATTTTCCACATGCATATTAAGCACGTACAT----------------------------------------------------------------------------CAGTATTAATGTAATAAGGACATAGTATGTATATCGTACATTAAACGATCTTCCCCATGCATATAAGCATGTATAATGTCTCTATCGGCAGTACATAGTACATTTTACTGCATACTCGTACATGGCACATAGAGT…
372	NCBI	AY155696	A	India	Asia	WA	????????????????????????????CCCTACACATATGCAGTACTAATCCAGCATAAACGTAATGTATGTACATTACATT-TTATGATCTACTTCATGTGTACGTACATAATATTAATGTAACAAGGACATAGTATGTATATAGTACATTAAACGATTTTCCACATGCATATTAAGCACGTACAT----------------------------------------------------------------------------CAGTATTAATGTAATAAGGACATAGTATGTATATCGTACATTAAACGATCTTCCTCATGCATATAAGCATGTATAATACTTCTATCGGCAGTACATAGTACATTTTACTGCATATTCGTACATAGCGCATAGAGT…
385	NCBI	AY155697	A	India	Asia	WA	????????????????????????????CCCTACACATATGCAGTACTAATCCAGCATAAACGTAATGTATGTACATTACATT-TTATGATCTACTTCATGTGTACGTACATAATATTAATGTAACAGGGACATAGTATGTATATAGTACATTAAACGATTTTCCACATGCATATTAAGTACGTACAT----------------------------------------------------------------------------CAGTATTAATGTAATAAGGACATAGTATGTATATTGTACATTAAACGATCTTCCTCATGCATATAAGCATGTATAATGCTTCTATCGGCAGTACATAGTACATTTCACTGCATATTCGTACATGGCACATAGAGT…
385	NCBI	AY155698	A	India	Asia	WA	????????????????????????????CCCTACACATATGCAGTACTAATCCAGCATAAACGTAATGTATGTACATTACATT-TTATGATCTACTTCATGTGTACGTACATAATATTAATGTAACAGGGACATAGTATGTATATAGTACATTAAACGATTTTCCACATGCATATTAAGTACGTACAT----------------------------------------------------------------------------CAGTATTAATGTAATAAGGACATAGTATGTATATTGTACATTAAACGATCTTCCTCATGCATATAAGCATGTATAATGCTTCTATCGGCAGTACATAGTACATTTCACTGCATATTCGTACATGGCACATAGAGT…
385	NCBI	AY155699	A	India	Asia	WA	????????????????????????????CCCTACACATATGCAGTACTAATCCAGCATAAACGTAATGTATGTACATTACATT-TTATGATCTACTTCATGTGTACGTACATAATATTAATGTAACAGGGACATAGTATGTATATAGTACATTAAACGATTTTCCACATGCATATTAAGTACGTACAT----------------------------------------------------------------------------CAGTATTAATGTAATAAGGACATAGTATGTATATTGTACATTAAACGATCTTCCTCATGCATATAAGCATGTATAATGCTTCTATCGGCAGTACATAGTACATTTCACTGCATATTCGTACATGGCACATAGAGT…
386	NCBI	AY155700	A	India	Asia	WA	????????????????????????????CCCTACACATATGCAGTACTAATCCAGCATAAACGTAATGTATGTACATTACATT-TTATGATCTACTTCATGTGTACGTACATAATATTAATGTAACAAGGACATAGTATGTATATAGTACATTAAACGATTTTCCGCATGCATATTAAGCACGTACAT----------------------------------------------------------------------------CAGTATTAATGTAATAAGGACATAGTATGTATATTGTACATTAAACGATCTTCCCCATGCATATAAGCATGTATAATGCTTCTATCGGCAGTACATGGTACATTTTACTGCATATTCGTACATGGCACATAGAGT…
386	NCBI	AY155701	A	India	Asia	WA	????????????????????????????CCCTACACATATGCAGTACTAATCCAGCATAAACGTAATGTATGTACATTACATT-TTATGATCTACTTCATGTGTACGTACATAATATTAATGTAACAAGGACATAGTATGTATATAGTACATTAAACGATTTTCCGCATGCATATTAAGCACGTACAT----------------------------------------------------------------------------CAGTATTAATGTAATAAGGACATAGTATGTATATTGTACATTAAACGATCTTCCCCATGCATATAAGCATGTATAATGCTTCTATCGGCAGTACATGGTACATTTTACTGCATATTCGTACATGGCACATAGAGT…
386	NCBI	AY155702	A	India	Asia	WA	????????????????????????????CCCTACACATATGCAGTACTAATCCAGCATAAACGTAATGTATGTACATTACATT-TTATGATCTACTTCATGTGTACGTACATAATATTAATGTAACAAGGACATAGTATGTATATAGTACATTAAACGATTTTCCGCATGCATATTAAGCACGTACAT----------------------------------------------------------------------------CAGTATTAATGTAATAAGGACATAGTATGTATATTGTACATTAAACGATCTTCCCCATGCATATAAGCATGTATAATGCTTCTATCGGCAGTACATGGTACATTTTACTGCATATTCGTACATGGCACATAGAGT…
386	NCBI	AY155703	A	India	Asia	WA	????????????????????????????CCCTACACATATGCAGTACTAATCCAGCATAAACGTAATGTATGTACATTACATT-TTATGATCTACTTCATGTGTACGTACATAATATTAATGTAACAAGGACATAGTATGTATATAGTACATTAAACGATTTTCCGCATGCATATTAAGCACGTACAT----------------------------------------------------------------------------CAGTATTAATGTAATAAGGACATAGTATGTATATTGTACATTAAACGATCTTCCCCATGCATATAAGCATGTATAATGCTTCTATCGGCAGTACATGGTACATTTTACTGCATATTCGTACATGGCACATAGAGT…
386	NCBI	AY155704	A	India	Asia	WA	????????????????????????????CCCTACACATATGCAGTACTAATCCAGCATAAACGTAATGTATGTACATTACATT-TTATGATCTACTTCATGTGTACGTACATAATATTAATGTAACAAGGACATAGTATGTATATAGTACATTAAACGATTTTCCGCATGCATATTAAGCACGTACAT----------------------------------------------------------------------------CAGTATTAATGTAATAAGGACATAGTATGTATATTGTACATTAAACGATCTTCCCCATGCATATAAGCATGTATAATGCTTCTATCGGCAGTACATGGTACATTTTACTGCATATTCGTACATGGCACATAGAGT…
386	NCBI	AY155705	A	India	Asia	WA	????????????????????????????CCCTACACATATGCAGTACTAATCCAGCATAAACGTAATGTATGTACATTACATT-TTATGATCTACTTCATGTGTACGTACATAATATTAATGTAACAAGGACATAGTATGTATATAGTACATTAAACGATTTTCCGCATGCATATTAAGCACGTACAT----------------------------------------------------------------------------CAGTATTAATGTAATAAGGACATAGTATGTATATTGTACATTAAACGATCTTCCCCATGCATATAAGCATGTATAATGCTTCTATCGGCAGTACATGGTACATTTTACTGCATATTCGTACATGGCACATAGAGT…
386	NCBI	AY155706	A	India	Asia	WA	????????????????????????????CCCTACACATATGCAGTACTAATCCAGCATAAACGTAATGTATGTACATTACATT-TTATGATCTACTTCATGTGTACGTACATAATATTAATGTAACAAGGACATAGTATGTATATAGTACATTAAACGATTTTCCGCATGCATATTAAGCACGTACAT----------------------------------------------------------------------------CAGTATTAATGTAATAAGGACATAGTATGTATATTGTACATTAAACGATCTTCCCCATGCATATAAGCATGTATAATGCTTCTATCGGCAGTACATGGTACATTTTACTGCATATTCGTACATGGCACATAGAGT…
387	NCBI	AY155707	A	India	Asia	WA	????????????????????????????CCCTACACATATGCAGTACTAATCCAGCATAAACGTAATGTATGTACATTACATT-TTATGATCTACTTCATGTGTACGTACATAGTATTAATGTAACAAGGACATAGTATGTATATAGTACATTAAATGATTTTCCGCATGCATATTAAGCACGTACAT----------------------------------------------------------------------------CAGTATTAATGTAACAAGGACATAGTATGTATATTGTACATTAAACGATCTTCCTCATGCATATAAGCATGTATAATGCTTCTATCGGCAGTACATGGTACATTTTACTGCATATTCGTACATGGCACATAGAGT…
388	NCBI	AY155708	C	India	Asia	WA	????????????????????????????CCCTACACATATGCAGTACTAATCCAACATAAACGTAATGTATGTACATTACATT-TTATGGTCTACTTCACGTGTACGTACATAACATTAATGTAACAAGGACATAATATGTATATAGTACATTAGATGGTTTCCCACATGCATATTAAGCACGTACAT----------------------------------------------------------------------------TAGTATTAATGTAGTAAGGACATAATATGTATATCGTACATTAAACGATCTTCCCCATGCATATAAGCATGTACAATATCCCTATTGATAGTACATGGCACATTTTATTGTATACTCGTACATAGCGCATGAAGT…
389	NCBI	AY155709	A	India	Asia	WA	????????????????????????????CCCTACACATATGCAGTACTAATCCAGCATAAACGTAATGTATGTACATTACATT-TTATGATCTACTTCATGTGTACGTACATAATATTAATGTAACAGGGACATAGTATGTATATAGTACATTAAACGATTTTCCACATGCATATTAAGTACGTACAT----------------------------------------------------------------------------CAGTATTAATGTAATAAGGACATAGTATGTATATTGTACATTAAACGATCTTCCTCATGCATATAAGCATGTATAATGCTTCTATCGGCAGTACATAGTACATTTTACTGCATATTCGTACATGGCACATAGAGT…
390	NCBI	AY155710	A	India	Asia	WA	????????????????????????????CCCTACACATATGCAGTACTAATCCAGCATAAACGTAATGTATGTACATTACATT-TTATGATCTACTTCATGTGTACGTACATAGTATTAATGTAACAAGGACATAGTATGTATATAGTACATTAAACGATTTTCCGCATGCATATTAAGCACGTACAT----------------------------------------------------------------------------CAGTATTAATGTAATAAGGACATAGTATGTATATTGTACATTAAACGATTTTCCTCATGCATATAAGCATGTATAATACTTCTATCGGCAGTACATGGTACATTTTACTGCATATTCGTACATGGCACATAGAGT…
390	NCBI	AY155711	A	India	Asia	WA	????????????????????????????CCCTACACATATGCAGTACTAATCCAGCATAAACGTAATGTATGTACATTACATT-TTATGATCTACTTCATGTGTACGTACATAGTATTAATGTAACAAGGACATAGTATGTATATAGTACATTAAACGATTTTCCGCATGCATATTAAGCACGTACAT----------------------------------------------------------------------------CAGTATTAATGTAATAAGGACATAGTATGTATATTGTACATTAAACGATTTTCCTCATGCATATAAGCATGTATAATACTTCTATCGGCAGTACATGGTACATTTTACTGCATATTCGTACATGGCACATAGAGT…
391	NCBI	AY155712	A	India	Asia	WA	????????????????????????????CCCTACACATATGCAGTACTAATCCAACATAAACGTAATGTATGTACATTACATT-TTATGATCTACTTCATGTGTACGTACATAATATTAATGTAACAGGGACATAGTATGTATATAGTACATTAAACGATTTTCCACATGCATATTAAGTACGTACAT----------------------------------------------------------------------------CAGTATTAATGTAATAAGGACATAGTATGTATATTGTACATTAAACGATCTTCCTCATGCATATAAGCATGTATAATGTTTCTATCGGCAGTACATAGTACATTTTACTGCATATTCGTACATGGCACATAGAGT…
392	NCBI	AY155713	A	India	Asia	WA	??????????????????????????????????????????????????????GCATAAACGTAATGTATGTACATTACATT-TTATGATCTACTTCATGTGTACGTACATAATATTAATGTAACAGGGACATAGTATGTATATAGTACATTAAACGATTTTCCACATGCATATTAAGCACGTACAT----------------------------------------------------------------------------CAGTATTAATGTAATAAGGACATAGTATGTATATTGTACATTAAACGATCTTCCTCATGCATATAAGCATGTATAATGCTTCTATCGGCAGTACATAGTACATTTTACTGCATATTCGTACATGGCACATAGAGT…
393	NCBI	AY155714	A	India	Asia	WA	??????????????????????????????????????????????????????GCATAAACGTAATGTTTTTACATTACATT-TTATGATCTACTTCATGTGTACGTACATAATATTAATGTAACA?GGACATAGTATGTATATAGTACATTAAACGATTTTCCGCATGCATATTAAGCACGTACAT----------------------------------------------------------------------------CAGTATTAATGTAATAAGGACATAGTATGTATATTGTACATTAAACGATCTTCCCCATGCATATAAGCATGTATAATGCTTCTATCGGCAGTACATGGTACATTTTACTGCATATTCGTACATGGCACATAGAGT…
394	NCBI	AY155715	A	India	Asia	WA	??????????????????????????????????????????????????????GCATAAACGTAATGTATGTACACTACATT-TTATGATCTACTTCATGTGTACGTACATAATATTAATGTAACAAGGACATAGTATGTATATAGTACATTAAACGATTTCCCACATGCATATTAAGCACGTACAT----------------------------------------------------------------------------CAGTATTAATGTAATAAGGACATAATATGTATATCGTACATTAAACGATCTTCCTCATGCATATAAGCATGTATAATGCTTCTATCGACAGTACATAGTACATTTTACTGCATATTCGTACATGGCACATAGAGG…
395	NCBI	AY155716	A	India	Asia	WA	????????????????????????????CCCTACACATATGCAGTACTAATCCAGCATAAACGTAATGTATGTACATTACATT-TTATGATCTACTTCATGTGTACGTACATAATATTAATGTAACAAGGACATAGTATGTATATAGTACATTAAACGATTTTCCACATGCATATTAAGCACGTACAT----------------------------------------------------------------------------CAGTATTAATGTAATAAGGACATAGTATGTATATCGTACATTAAACGATCTCCCTCATGCATATAAGCATGTATAATACTTCTATCGGCAGTACATAGTACATTTTACTGCATATTCGTACATAGCGCATAGAGT…
386	NCBI	AY155717	A	India	Asia	WA	????????????????????????????CCCTACACATATGCAGTACTAATCCAGCATAAACGTAATGTATGTACATTACATT-TTATGATCTACTTCATGTGTACGTACATAATATTAATGTAACAAGGACATAGTATGTATATAGTACATTAAACGATTTTCCGCATGCATATTAAGCACGTACAT----------------------------------------------------------------------------CAGTATTAATGTAATAAGGACATAGTATGTATATTGTACATTAAACGATCTTCCCCATGCATATAAGCATGTATAATGCTTCTATCGGCAGTACATGGTACATTTTACTGCATATTCGTACATGGCACATAGAGT…
395	NCBI	AY155718	A	India	Asia	WA	????????????????????????????CCCTACACATATGCAGTACTAATCCAGCATAAACGTAATGTATGTACATTACATT-TTATGATCTACTTCATGTGTACGTACATAATATTAATGTAACAAGGACATAGTATGTATATAGTACATTAAACGATTTTCCACATGCATATTAAGCACGTACAT----------------------------------------------------------------------------CAGTATTAATGTAATAAGGACATAGTATGTATATCGTACATTAAACGATCTCCCTCATGCATATAAGCATGTATAATACTTCTATCGGCAGTACATAGTACATTTTACTGCATATTCGTACATAGCGCATAGAGT…
396	NCBI	AY155719	A	India	Asia	WA	????????????????????????????CCCTACACATATGCAGTACTAATCCAGCATAAACGTAATGTATGTACATTACATT-TTATGATCTACTTCATGTGTACGTACATAATATTAATGTAACAGGGACATAGTATGTATATAGTACATTAAACGATTTTCCGCATGCATATTAAGTACGTACAT----------------------------------------------------------------------------CAGTATTAATGTAATAAGGACATAGTATGTATATTGTACATTAAACGATCTTCCTCATGCATATAAGCATGTATAATGCTTCTATCGGCAGTACATAGTACATTTTACTGCATATTCGTACATGGCACATAAAGT…
379	NCBI	AY155720	A	India	Asia	WA	????????????????????????????CCCTACACATATGCAGTACTAATCCAGCATAAACGTAATGTATGTACATTACATT-TTATGATCTACTTCATGTGTACGTACATAATATTAATGTAACAGGGACATAGTATGTATATAGTACATTAAACGATTTTCCACATGCATATTAAGTACGTACAT----------------------------------------------------------------------------CAGTATTAATGTAATAAGGACATAGTATGTATATTGTACATTAAACGATCTTCCTCATGCATATAAGCATGTATAATGTTTCTATCGGCAGTACATAGTACATTTTACTGCATATTCGTACATGGCACATAGAGT…
397	NCBI	AY155721	A	India	Asia	WA	????????????????????????????CCCTACACATATGCAGTACTAATCCAGCATAAACGTAATGTATGTACATTACATT-TTATGATCTACTTCATGTGTACGTACATAATATTAATGTAACAAGGACATAATATGTATATAGTACATTAAACGATTTTCCACATGCATATTAAGCACGTACAT----------------------------------------------------------------------------TAGTATTAATGTAATAAGGACATAGTATGTATATCGTACATTAAACGATCTTCCTCATGCATATAAGCATGTATAATGCTTCTACCGGCAGTACATAGTACATTCTACTGCATATTCGTACATGGCACATAGAGT…
398	NCBI	AY155722	A	India	Asia	WA	????????????????????????????CCCTACACATATGCAGTACTAATCCAGCATAAACGTAATGTATGTACATTACATT-TTATGATCTACTTCATGTGTACGTGCATAATATTAATGTAACAAGGACATAATATGTATATAGTACATTAAACGATTTTCCACATGCATATTAAGCACGTACAT----------------------------------------------------------------------------TAGTATTAATGTAATAAGGACATAATATGTATATCGTACATTAAACGATCTTCCTCATGCATATAAGCATGTATAATGCTTCTACCGGCAGTACATAGTACATTCTACTGCACATTCGTACATGGCACATAGAGT…
396	NCBI	AY155723	A	India	Asia	WA	????????????????????????????CCCTACACATATGCAGTACTAATCCAGCATAAACGTAATGTATGTACATTACATT-TTATGATCTACTTCATGTGTACGTACATAATATTAATGTAACAGGGACATAGTATGTATATAGTACATTAAACGATTTTCCGCATGCATATTAAGTACGTACAT----------------------------------------------------------------------------CAGTATTAATGTAATAAGGACATAGTATGTATATTGTACATTAAACGATCTTCCTCATGCATATAAGCATGTATAATGCTTCTATCGGCAGTACATAGTACATTTTACTGCATATTCGTACATGGCACATAAAGT…
399	NCBI	AY155724	A	India	Asia	WA	????????????????????????????CCCTACACATATGCAGTACTAATCCAGCATAAACGTAATGTATGTACATTACATT-TTATGATCTACTTCATGTGTACGTACATAATATTAATGTAACAGGGACATAGTATGTATATAGTACATTAAACGATTTTCCGCATGCATATTAAGTACGTACAT----------------------------------------------------------------------------CAGTATTAATGTAATAAGGACATAGTATGTATATTGTACATTAAACGATCTTCCTCATGCATATAAGCATGTATAATGCTTCTATCGGCAGTACATAGTACATTTTACTGCATATTCGTACATGGCACATAAAGT…
396	NCBI	AY155725	A	India	Asia	WA	????????????????????????????CCCTACACATATGCAGTACTAATCCAGCATAAACGTAATGTATGTACATTACATT-TTATGATCTACTTCATGTGTACGTACATAATATTAATGTAACAGGGACATAGTATGTATATAGTACATTAAACGATTTTCCGCATGCATATTAAGTACGTACAT----------------------------------------------------------------------------CAGTATTAATGTAATAAGGACATAGTATGTATATTGTACATTAAACGATCTTCCTCATGCATATAAGCATGTATAATGCTTCTATCGGCAGTACATAGTACATTTTACTGCATATTCGTACATGGCACATAAAGT…
400	NCBI	AY155726	A	India	Asia	WA	????????????????????????????CCCTACACACCTGCAGTACTAATCCAGCATAAACGTAATGTATGTACATTACATT-TTATGATCTACTTCATGTGTACGTACATAATATTAATGTAACAAGGACATAGTATGTATATAGTACATTAAACGATTTTCCACATGCATATTAAGCACGTACAT----------------------------------------------------------------------------CAGTATTAATGTAATAAGGACATAGTATGTATATCGTACATTAAACGATCTTTCTCATGCATATAAGCATGTATAATACTTCTATCGGCAGTACATAGTACATTTTACTGCATATTCGTACATAGCGCATAGAGT…
399	NCBI	AY155727	A	India	Asia	WA	????????????????????????????CCCTACACATATGCAGTACTAATCCAGCATAAACGTAATGTATGTACATTACATT-TTATGATCTACTTCATGTGTACGTACATAATATTAATGTAACAGGGACATAGTATGTATATAGTACATTAAACGATTTTCCGCATGCATATTAAGTACGTACAT----------------------------------------------------------------------------CAGTATTAATGTAATAAGGACATAGTATGTATATTGTACATTAAACGATCTTCCTCATGCATATAAGCATGTATAATGCTTCTATCGGCAGTACATAGTACATTTTACTGCATATTCGTACATGGCACATAAAGT…
399	NCBI	AY155728	A	India	Asia	WA	????????????????????????????CCCTACACATATGCAGTACTAATCCAGCATAAACGTAATGTATGTACATTACATT-TTATGATCTACTTCATGTGTACGTACATAATATTAATGTAACAGGGACATAGTATGTATATAGTACATTAAACGATTTTCCGCATGCATATTAAGTACGTACAT----------------------------------------------------------------------------CAGTATTAATGTAATAAGGACATAGTATGTATATTGTACATTAAACGATCTTCCTCATGCATATAAGCATGTATAATGCTTCTATCGGCAGTACATAGTACATTTTACTGCATATTCGTACATGGCACATAAAGT…
401	NCBI	AY155729	A	India	Asia	WA	????????????????????????????CCCTACACATATGCAGTACTAATCCAGCATAAACGTAATGTATGTACATTACATT-TTATGATCTACTTCATGTGTACGTACATAATATTAATGTAACAGGGACATAATATGTATATAGTACATTAAACGATTTTCCGCATGCATATTAAGTACGTACAT----------------------------------------------------------------------------CAGTATTAATGTAATAAGGACATAGTATGTATATTGTACATTAAACGATCTTCCTCATGCATATAAGCATGTATAATGCTTCTATCGGCAGTACATAGTACATTTTACTGCATATTCGTACATGGCACATAAAGT…
402	NCBI	AY155730	A	India	Asia	WA	????????????????????????????CCCTACACATATGCAGTACTAATCCAGCATAAACGTAATGTATGTACATTACATT-TTATGATCTACTTCATGTGTACGTACATAATATTAATGTAACAGGGACATAATATGTATATAGTACATTAAACGATTTTCCACATGCATATTAAGTACGTACAT----------------------------------------------------------------------------CAGTATTAATGTAATAAGGACATAGTATGTATATTGTACATTAAACGATCTTCCTCATGCATATAAGCATGTATAATGCTTCTATCGGTAGTACATAGTACATTTTACTGCATATTCGTACATGGCACATAGAGT…
403	NCBI	AY155731	A	India	Asia	WA	????????????????????????????CCCTACACATATGCAGTACTAATCCAGCATAAACGTAATGTATGTACATTACATT-TTATGATCTACTTCATGTGTACGTACATAATATTAATGTAACAGGGACATAGTATGTATATAGTACATTAAACGATTTTCCGCATGCATATTAAGTACGTACAT----------------------------------------------------------------------------CAGTATTAATGTAATAAGGACATAGTATGTATATTGTACATTAAACGATCTTCCTCATGCATATAAGCATGTATAATGCTTCTATCGGCAGTACATAGTACATTTTACTGCATATTCGTACATGGCACATAAAGT…
399	NCBI	AY155732	A	India	Asia	WA	????????????????????????????CCCTACACATATGCAGTACTAATCCAGCATAAACGTAATGTATGTACATTACATT-TTATGATCTACTTCATGTGTACGTACATAATATTAATGTAACAGGGACATAGTATGTATATAGTACATTAAACGATTTTCCGCATGCATATTAAGTACGTACAT----------------------------------------------------------------------------CAGTATTAATGTAATAAGGACATAGTATGTATATTGTACATTAAACGATCTTCCTCATGCATATAAGCATGTATAATGCTTCTATCGGCAGTACATAGTACATTTTACTGCATATTCGTACATGGCACATAAAGT…
404	NCBI	AY155733	A	India	Asia	WA	????????????????????????????CCCTACACATATGCAGTACTAATCCAGCATAAACGTAATGTATGTACATTACATT-TTATGATCTACTTCATGTGTACGTACATAATATTAATGTAACAGGGACATAGTATGTATATAGTACATTAAACGATTTTCCGCATGCATATTAAGTACGTACAT----------------------------------------------------------------------------CAGTATTAATGTAATAAGGACATAGTATGTATATTGTACATTAAACGATCTTCCTCATGCATATAAGCATGTATAATGCTTCTATCGGCAGTACATAGTACATTTTACTGCATATTCGTACATGGCACATAGAGT…
405	NCBI	AY155734	A	India	Asia	WA	????????????????????????????CCCTACACATATGCAGTACTAATCCAGCATAAACGTAATGTATGTACATTACATT-TTATGATCTACTTCATGTGTACGTACATAATATTAATGTAACAGGGACATAGTATGTATATAGTACATTAAACGATTTTCCGCATGCATATTAAGTACGTACAT----------------------------------------------------------------------------CAGTATTAATGTAATAAGGACATAGTATGTATATTGTACATTAAACGATCTTCCTCATGCATATAAGCATGTATAATGCTTCTATCGGCAGTACATAGTACATTTTACTGCATATTCGTACATGGCACATAGAGT…
405	NCBI	AY155735	A	India	Asia	WA	????????????????????????????CCCTACACATATGCAGTACTAATCCAGCATAAACGTAATGTATGTACATTACATT-TTATGATCTACTTCATGTGTACGTACATAATATTAATGTAACAGGGACATAGTATGTATATAGTACATTAAACGATTTTCCGCATGCATATTAAGTACGTACAT----------------------------------------------------------------------------CAGTATTAATGTAATAAGGACATAGTATGTATATTGTACATTAAACGATCTTCCTCATGCATATAAGCATGTATAATGCTTCTATCGGCAGTACATAGTACATTTTACTGCATATTCGTACATGGCACATAGAGT…
399	NCBI	AY155736	A	India	Asia	WA	????????????????????????????CCCTACACATATGCAGTACTAATCCAGCATAAACGTAATGTATGTACATTACATT-TTATGATCTACTTCATGTGTACGTACATAATATTAATGTAACAGGGACATAGTATGTATATAGTACATTAAACGATTTTCCGCATGCATATTAAGTACGTACAT----------------------------------------------------------------------------CAGTATTAATGTAATAAGGACATAGTATGTATATTGTACATTAAACGATCTTCCTCATGCATATAAGCATGTATAATGCTTCTATCGGCAGTACATAGTACATTTTACTGCATATTCGTACATGGCACATAAAGT…
406	NCBI	AY155737	A	India	Asia	WA	????????????????????????????CCCTACACATATGCAGTACTAATCCAGCATAAACGTAATGTATGTACATTACATT-TTATGATCTACTTCATGTGTACGTACATAATATTAATGTAACAGGGACATAGTATGTATATAGTACATTAAACGATTTTCCACATGCATATTAAGCACGTACAT----------------------------------------------------------------------------TAGTATTAATGTAATAAGGACATAGTATGTATATCGTACATTAAACGATCTTCCTCATGCATATAAGCATGTATAATGCTTCTATCGGCAGTACATAGTACATTCTACTGCATATTCGTACATGGCACATAGAGT…
407	NCBI	AY155738	A	India	Asia	WA	????????????????????????????CCCTACACATATGCAGTACTAATCCAGCATAAACGTAATGTATGTACATTACATT-TTATGATCTACTTCATGTGTACGTACATAATATTAATGTAACAGGGACATAGTATGTATATAGTACATTAAACGATTTTCCGCATGCATATTAAGTACGTACAT----------------------------------------------------------------------------CAGTATTAATGTAATAAGGACATAGTATGTATATTGTACATTAAACGATCTTCCTCATGCATATAAGCATGTATAATGCTTCTATCGGCAGTACATAGTACATTTTACTGCATATTCGTACATGGCACATAGAGT…
408	NCBI	AY155739	A	India	Asia	WA	????????????????????????????CCCTACACATATGCAGTACTAATCCAGCATAAACGTAATGTATGTACATTACATT-TTATGATCTACTTCATGTGTACGTACATAATATTAATGTAACAGGGACATAGTATGTATATAGTACATTAAACGATTTTCCACATGCATATTAAGTACGTACAT----------------------------------------------------------------------------CAGTATTAATGTAATAGGGACATAGTATGTATATTGTACATTAAACGATCTTCCCCATGCATATAAGCATGTATAATGCTTCTATCGGCAGTACATAGTACATTTTACTGCATATTCGTACATGGCACATAGAGT…
409	NCBI	AY155740	A	India	Asia	WA	????????????????????????????CCCTACACATATGCAGTACTAATCCAGCATAAACGTAATGTATGTACATTACATT-TTATGATCTACTTCATGTGTACGTACATAATATTAATGTAACAAGGACATAGTATGTATATAGTACATTAAACGATTTTCCACATGCATATTAAGCACGTACAT----------------------------------------------------------------------------CAGTATTAATGTAATAAGGACATAATATGTATATTGTACATTAAACGATCTTCCTCATGCATATAAGCATGTATAATGCTTCTATCGACAGTACATAGTACATTCTACTGCATATTCGTACATGGCACATAGAGT…
405	NCBI	AY155741	A	India	Asia	WA	????????????????????????????CCCTACACATATGCAGTACTAATCCAGCATAAACGTAATGTATGTACATTACATT-TTATGATCTACTTCATGTGTACGTACATAATATTAATGTAACAGGGACATAGTATGTATATAGTACATTAAACGATTTTCCGCATGCATATTAAGTACGTACAT----------------------------------------------------------------------------CAGTATTAATGTAATAAGGACATAGTATGTATATTGTACATTAAACGATCTTCCTCATGCATATAAGCATGTATAATGCTTCTATCGGCAGTACATAGTACATTTTACTGCATATTCGTACATGGCACATAGAGT…
410	NCBI	AY155742	A	India	Asia	WA	????????????????????????????CCCTACACATATGCAGTACTAATCCAGCATAAACGTAATGTATGTACATTACATT-TTATGATCTACTTCATGTGTACGTACATAATATTAATGTAACAAGGACATAATATGTATATAGTACATTAAACGATTTTCCACATGCATATTAAGCACGTACAT----------------------------------------------------------------------------TAGTATTAATGTAATAAGGACATAGTATGTATATCGTACATTAAACGATCTTCCTCATGCATATAAGCATGTATAATGCTTCTACCGGCAGTACATAGTACATTCTACTGCATATTCGTACATGGCACATAGAGT…
395	NCBI	AY155743	A	India	Asia	WA	????????????????????????????CCCTACACATATGCAGTACTAATCCAGCATAAACGTAATGTATGTACATTACATT-TTATGATCTACTTCATGTGTACGTACATAATATTAATGTAACAAGGACATAGTATGTATATAGTACATTAAACGATTTTCCACATGCATATTAAGCACGTACAT----------------------------------------------------------------------------CAGTATTAATGTAATAAGGACATAGTATGTATATCGTACATTAAACGATCTCCCTCATGCATATAAGCATGTATAATACTTCTATCGGCAGTACATAGTACATTTTACTGCATATTCGTACATAGCGCATAGAGT…
404	NCBI	AY155744	A	India	Asia	WA	????????????????????????????CCCTACACATATGCAGTACTAATCCAGCATAAACGTAATGTATGTACATTACATT-TTATGATCTACTTCATGTGTACGTACATAATATTAATGTAACAGGGACATAGTATGTATATAGTACATTAAACGATTTTCCGCATGCATATTAAGTACGTACAT----------------------------------------------------------------------------CAGTATTAATGTAATAAGGACATAGTATGTATATTGTACATTAAACGATCTTCCTCATGCATATAAGCATGTATAATGCTTCTATCGGCAGTACATAGTACATTTTACTGCATATTCGTACATGGCACATAGAGT…
407	NCBI	AY155745	A	India	Asia	WA	????????????????????????????CCCTACACATATGCAGTACTAATCCAGCATAAACGTAATGTATGTACATTACATT-TTATGATCTACTTCATGTGTACGTACATAATATTAATGTAACAGGGACATAGTATGTATATAGTACATTAAACGATTTTCCGCATGCATATTAAGTACGTACAT----------------------------------------------------------------------------CAGTATTAATGTAATAAGGACATAGTATGTATATTGTACATTAAACGATCTTCCTCATGCATATAAGCATGTATAATGCTTCTATCGGCAGTACATAGTACATTTTACTGCATATTCGTACATGGCACATAGAGT…
411	NCBI	AY155746	A	India	Asia	WA	????????????????????????????CCCTACACATATGCAGTACTAATCCAGCATAAACGTAATGTATGTACATTACATT-TTATGATCTACTTCATGTGTACGTACATAATATTAATGTAACAAGGACATAGTATGTATATAGTACATTAAACGATTTTCCGCATGCATATTAAGCACGTACAT----------------------------------------------------------------------------CAGTATTAATGTAATAAGGACATAGTATGTATATCGTACATTAAACGATCTTCCCCATGCATATAAGCATGTATAATGCTTCTATCGGCAGTACATAGTACATTTTACTGCATATTCGTACATGGCACATAGAGT…
412	NCBI	AY155747	A	India	Asia	WA	????????????????????????????CCCTACACATATGCAGTACTAATCCAGCATAAACGTAATGTATGTACATTACATT-TTATGATCTACTTCATGTGTACGTACATAATATTAATGTAACAGGGACATAATATGTATATAGTACATTAAACGATTTTCCACATGCATATTAAGTACGTACAT----------------------------------------------------------------------------CAGTATTAATGTAATAAGGACATAGCATGTATATTGTACATTAAACGATCTTCCTCATGCATATAAGCATGTATAATGCTTCTATCGGCAGTACATAGTACATTTTACTGCATATTCGTACATGGCACATAGAGT…
413	NCBI	AY155748	A	India	Asia	WA	????????????????????????????CCCTACACATATGCAGTACTAATCCAGCATAAACGTAATGTATGTACATTACATT-TTATGATCTACTTCATGTGTACGTACATAATATTAATGTAACAAGGACATAGTATGTATATAGTACATTAAACGATTTTCCACATGCATATTAAGCACGTACAT----------------------------------------------------------------------------CAGTATTAATGTAATAAGGACATAATATGTATATTGTACATTAAACGATCTTCCTCATGCATATAAGCATGTATAATGCTTCTATCGGCAGTACATAGTACATTCTACTGCATATTCGTACATAGCACATAGAGT…
401	NCBI	AY155749	A	India	Asia	WA	????????????????????????????CCCTACACATATGCAGTACTAATCCAGCATAAACGTAATGTATGTACATTACATT-TTATGATCTACTTCATGTGTACGTACATAATATTAATGTAACAGGGACATAATATGTATATAGTACATTAAACGATTTTCCGCATGCATATTAAGTACGTACAT----------------------------------------------------------------------------CAGTATTAATGTAATAAGGACATAGTATGTATATTGTACATTAAACGATCTTCCTCATGCATATAAGCATGTATAATGCTTCTATCGGCAGTACATAGTACATTTTACTGCATATTCGTACATGGCACATAAAGT…
396	NCBI	AY155750	A	India	Asia	WA	????????????????????????????CCCTACACATATGCAGTACTAATCCAGCATAAACGTAATGTATGTACATTACATT-TTATGATCTACTTCATGTGTACGTACATAATATTAATGTAACAGGGACATAGTATGTATATAGTACATTAAACGATTTTCCGCATGCATATTAAGTACGTACAT----------------------------------------------------------------------------CAGTATTAATGTAATAAGGACATAGTATGTATATTGTACATTAAACGATCTTCCTCATGCATATAAGCATGTATAATGCTTCTATCGGCAGTACATAGTACATTTTACTGCATATTCGTACATGGCACATAAAGT…
379	NCBI	AY155751	A	India	Asia	WA	????????????????????????????CCCTACACATATGCAGTACTAATCCAGCATAAACGTAATGTATGTACATTACATT-TTATGATCTACTTCATGTGTACGTACATAATATTAATGTAACAGGGACATAGTATGTATATAGTACATTAAACGATTTTCCACATGCATATTAAGTACGTACAT----------------------------------------------------------------------------CAGTATTAATGTAATAAGGACATAGTATGTATATTGTACATTAAACGATCTTCCTCATGCATATAAGCATGTATAATGTTTCTATCGGCAGTACATAGTACATTTTACTGCATATTCGTACATGGCACATAGAGT…
414	NCBI	AY155752	A	India	Asia	WA	????????????????????????????CCCTACACATATGCAGTACTAATCCAGCATAAACGTAATGTATGTACATTACATT-TTATGATCTACTTCATGTGTACGTACATAATATTAATGTAACAGGGACATAGTATGTATATAGTACATTAAACGATTTTCCGCATGCATATTAAGTACGTACAT----------------------------------------------------------------------------CAGTATTAATGTAATAAGGACATAGTATGTATATTGTACATTAAACGATCTTCCCCATGCATATAAGCATGTATAATGCTTCTATCGGCAGTACATAGTACATTTTACTGCATATTCGTACATGGCACATAAGGT…
415	NCBI	AY155753	A	India	Asia	WA	????????????????????????????CCCTACACATATGCAGTACTAATCCAGCATAAACGTAATGTATGTACATTACATT-TTATGATCTACTTCATGTGTACGTACATAATATTAATGTAACAAGGACATAGTATGTATATAGTACATTAAACGATTTTCCACATGCATATTAAGCACGTACAT----------------------------------------------------------------------------CAGTATTAATGTAATAAGGACATAGTATGTATATCGTACATTAAACGATCTTCCTCATGCATATAAGCATGTATAATGCTTCTATCGGCAGTACATAGTACATTCTACTGCATATTCGTACATGGCACATAGAGT…
408	NCBI	AY155754	A	India	Asia	WA	????????????????????????????CCCTACACATATGCAGTACTAATCCAGCATAAACGTAATGTATGTACATTACATT-TTATGATCTACTTCATGTGTACGTACATAATATTAATGTAACAGGGACATAGTATGTATATAGTACATTAAACGATTTTCCACATGCATATTAAGTACGTACAT----------------------------------------------------------------------------CAGTATTAATGTAATAGGGACATAGTATGTATATTGTACATTAAACGATCTTCCCCATGCATATAAGCATGTATAATGCTTCTATCGGCAGTACATAGTACATTTTACTGCATATTCGTACATGGCACATAGAGT…
399	NCBI	AY155755	A	India	Asia	WA	????????????????????????????CCCTACACATATGCAGTACTAATCCAGCATAAACGTAATGTATGTACATTACATT-TTATGATCTACTTCATGTGTACGTACATAATATTAATGTAACAGGGACATAGTATGTATATAGTACATTAAACGATTTTCCGCATGCATATTAAGTACGTACAT----------------------------------------------------------------------------CAGTATTAATGTAATAAGGACATAGTATGTATATTGTACATTAAACGATCTTCCTCATGCATATAAGCATGTATAATGCTTCTATCGGCAGTACATAGTACATTTTACTGCATATTCGTACATGGCACATAAAGT…
410	NCBI	AY155756	A	India	Asia	WA	????????????????????????????CCCTACACATATGCAGTACTAATCCAGCATAAACGTAATGTATGTACATTACATT-TTATGATCTACTTCATGTGTACGTACATAATATTAATGTAACAAGGACATAATATGTATATAGTACATTAAACGATTTTCCACATGCATATTAAGCACGTACAT----------------------------------------------------------------------------TAGTATTAATGTAATAAGGACATAGTATGTATATCGTACATTAAACGATCTTCCTCATGCATATAAGCATGTATAATGCTTCTACCGGCAGTACATAGTACATTCTACTGCATATTCGTACATGGCACATAGAGT…
372	NCBI	AY155757	A	India	Asia	WA	????????????????????????????CCCTACACATATGCAGTACTAATCCAGCATAAACGTAATGTATGTACATTACATT-TTATGATCTACTTCATGTGTACGTACATAATATTAATGTAACAAGGACATAGTATGTATATAGTACATTAAACGATTTTCCACATGCATATTAAGCACGTACAT----------------------------------------------------------------------------CAGTATTAATGTAATAAGGACATAGTATGTATATCGTACATTAAACGATCTTCCTCATGCATATAAGCATGTATAATACTTCTATCGGCAGTACATAGTACATTTTACTGCATATTCGTACATAGCGCATAGAGT…
416	NCBI	AY155758	A	India	Asia	WA	????????????????????????????CCCTACACATATGCAGTACTAATCCAGCATAAACGTAATGTATGTACATTACATT-TTATGATCTACTTCATGTGTACGTACATAATATTAATGTAACAAGGACATAGTATGTATATAGTACATTAAACGATTTTCCACATGCATATTAAGCACGTACAT----------------------------------------------------------------------------CAGTATTAATGTAATAAGGACATAGTATGTATATCGTACATTAAACGATCTTCCTCATGCATATAAGCATGTATAATACTTCTATCGACAGTACATAGTACATTTTACTGCATATTCGTACATAGCGCATAGAGT…
395	NCBI	AY155759	A	India	Asia	WA	????????????????????????????CCCTACACATATGCAGTACTAATCCAGCATAAACGTAATGTATGTACATTACATT-TTATGATCTACTTCATGTGTACGTACATAATATTAATGTAACAAGGACATAGTATGTATATAGTACATTAAACGATTTTCCACATGCATATTAAGCACGTACAT----------------------------------------------------------------------------CAGTATTAATGTAATAAGGACATAGTATGTATATCGTACATTAAACGATCTCCCTCATGCATATAAGCATGTATAATACTTCTATCGGCAGTACATAGTACATTTTACTGCATATTCGTACATAGCGCATAGAGT…
399	NCBI	AY155760	A	India	Asia	WA	????????????????????????????CCCTACACATATGCAGTACTAATCCAGCATAAACGTAATGTATGTACATTACATT-TTATGATCTACTTCATGTGTACGTACATAATATTAATGTAACAGGGACATAGTATGTATATAGTACATTAAACGATTTTCCGCATGCATATTAAGTACGTACAT----------------------------------------------------------------------------CAGTATTAATGTAATAAGGACATAGTATGTATATTGTACATTAAACGATCTTCCTCATGCATATAAGCATGTATAATGCTTCTATCGGCAGTACATAGTACATTTTACTGCATATTCGTACATGGCACATAAAGT…
417	NCBI	AY155761	A	India	Asia	WA	????????????????????????????CCCTACACATATGCAGTACTAATCCATCATAAACGTAATGTATGTACATTACATT-TTATGATCTACTTCATGTGTACGTACATAATATTAATGTAACAGGGACATAATATGTATATAGTACATTAAACGATTTTCCACATGCATATTAAGCACGTACAT----------------------------------------------------------------------------CAGTATTAATGTAATAAGGACATAGTATGTATATTGTACATTAAACGATCTTCCTCATGCATATAAGCATGTATAATGCTTCTATCGGTAGTACATAGTACATTTTACTGCATATTCGTACATGGCACATAGAGT…
418	NCBI	AY155762	A	India	Asia	WA	????????????????????????????CCCTACACATATGCAGTACTAATCCAGCATAAACGTAATGTATGTACATTACATT-TTATGATCTACTTCATGTGT-CGTACATAATATTAATGTAACAGGGACATAGTATGTATATAGTACATTAAACGATTTTCCGCATGCATATTAAGTACGTACAT----------------------------------------------------------------------------CAGTATTAATGTAATAAGGACATAGTATGTATATTGTACATTAAACGATCTTCCTCATGCATATAAGCATGTATAATGCTTCTATCGGCAGTACATAGTACATTTTACTGCATATTCGTACATGGCACATAAAGT…
419	NCBI	AY155763	A	India	Asia	WA	????????????????????????????CCCTACACATATGCAGTACTAATCCAGCATAAACGTAATGTATGTACATTACATT-TTATGATCTACTTCATGTGT-CGTACATAATATTAATGTAACAGGGACATAATATGTATATAGTACATTAAACGATTTTCCGCATGCATATTAAGTACGTACAT----------------------------------------------------------------------------CAGTATTAATGTAATAAGGACATAGTATGTATATTGTACATTAAACGATCTTCCTCATGCATATAAGCATGTATAATGCTTCTATCGGCAGTACATAGTACATTTTACTGCATATTCGTACATGGCACATAAAGT…
396	NCBI	AY155764	A	India	Asia	WA	????????????????????????????CCCTACACATATGCAGTACTAATCCAGCATAAACGTAATGTATGTACATTACATT-TTATGATCTACTTCATGTGTACGTACATAATATTAATGTAACAGGGACATAGTATGTATATAGTACATTAAACGATTTTCCGCATGCATATTAAGTACGTACAT----------------------------------------------------------------------------CAGTATTAATGTAATAAGGACATAGTATGTATATTGTACATTAAACGATCTTCCTCATGCATATAAGCATGTATAATGCTTCTATCGGCAGTACATAGTACATTTTACTGCATATTCGTACATGGCACATAAAGT…
405	NCBI	AY155765	A	India	Asia	WA	????????????????????????????CCCTACACATATGCAGTACTAATCCAGCATAAACGTAATGTATGTACATTACATT-TTATGATCTACTTCATGTGTACGTACATAATATTAATGTAACAGGGACATAGTATGTATATAGTACATTAAACGATTTTCCGCATGCATATTAAGTACGTACAT----------------------------------------------------------------------------CAGTATTAATGTAATAAGGACATAGTATGTATATTGTACATTAAACGATCTTCCTCATGCATATAAGCATGTATAATGCTTCTATCGGCAGTACATAGTACATTTTACTGCATATTCGTACATGGCACATAGAGT…
420	NCBI	AY155766	A	India	Asia	WA	????????????????????????????CCCTACACATATGCAGTACTAATCCAGCATAAACGTAATGTATGTACACTACATT-TTATGATCTACTTCATGTGTACGTACATAATATTAATGTAACAAGGACATAGTATGTATATAGTACATTAAACGATTTTCCACATGCATATTAAGCACGTACAT----------------------------------------------------------------------------CAGTATTAATGTAATAAGGACATAATATGTATATTGTACATTAAACGATCTTCCTCATGCATATAAGCATGTATAATGCTTCTATCGACAGTACATAGTGCATTTTACTGCATATTCGTACATGGCACATAGAGT…
421	NCBI	AY155767	A	India	Asia	WA	????????????????????????????CCCTACACATATGCAGTACTAATCCAGCATAAACGTAATGTATGTACATTACATT-TTATGATCTACTTCATGTGTACGTACATAATATTAATGTAACAGGGACATAGTATGTATATAGTACATTAAACGATTTTCCACATGCATATTAAGTACGTACAT----------------------------------------------------------------------------CAGTATTAATGTAATAAGGACATAGTATGTATATTGTACATTAAACGATCTTCCCCATGCATATAAGCATGTATAATGCTTCTATCGGCAGTACATAGTACATTTTACTGCATATTCGTACATGGCACATAGAGT…
422	NCBI	AY155768	A	India	Asia	WA	????????????????????????????CCCTACACATATGCAGTACTAATCCAGCATAAACGTAATGTATGTACATTACATT-TTATGATCTACTTCATGTGTACGTACATAATATTAATGTAACAGGGACATAGTATGTATATAGTACATTAAACGATTTTCCACATGCATATTAAGTACGTACAT----------------------------------------------------------------------------CAGTATTAATGTAATAAGGACATAGTATGTATATTGTACATTAAACGATCTTCCTCATGCATATAAGCATGTATAATACTTCTATCGGCAGTACATAGTACATTTTACTGCATATTCGTACATGGCACATAGAGT…
421	NCBI	AY155769	A	India	Asia	WA	????????????????????????????CCCTACACATATGCAGTACTAATCCAGCATAAACGTAATGTATGTACATTACATT-TTATGATCTACTTCATGTGTACGTACATAATATTAATGTAACAGGGACATAGTATGTATATAGTACATTAAACGATTTTCCACATGCATATTAAGTACGTACAT----------------------------------------------------------------------------CAGTATTAATGTAATAAGGACATAGTATGTATATTGTACATTAAACGATCTTCCCCATGCATATAAGCATGTATAATGCTTCTATCGGCAGTACATAGTACATTTTACTGCATATTCGTACATGGCACATAGAGT…
421	NCBI	AY155770	A	India	Asia	WA	????????????????????????????CCCTACACATATGCAGTACTAATCCAGCATAAACGTAATGTATGTACATTACATT-TTATGATCTACTTCATGTGTACGTACATAATATTAATGTAACAGGGACATAGTATGTATATAGTACATTAAACGATTTTCCACATGCATATTAAGTACGTACAT----------------------------------------------------------------------------CAGTATTAATGTAATAAGGACATAGTATGTATATTGTACATTAAACGATCTTCCCCATGCATATAAGCATGTATAATGCTTCTATCGGCAGTACATAGTACATTTTACTGCATATTCGTACATGGCACATAGAGT…
421	NCBI	AY155771	A	India	Asia	WA	????????????????????????????CCCTACACATATGCAGTACTAATCCAGCATAAACGTAATGTATGTACATTACATT-TTATGATCTACTTCATGTGTACGTACATAATATTAATGTAACAGGGACATAGTATGTATATAGTACATTAAACGATTTTCCACATGCATATTAAGTACGTACAT----------------------------------------------------------------------------CAGTATTAATGTAATAAGGACATAGTATGTATATTGTACATTAAACGATCTTCCCCATGCATATAAGCATGTATAATGCTTCTATCGGCAGTACATAGTACATTTTACTGCATATTCGTACATGGCACATAGAGT…
421	NCBI	AY155772	A	India	Asia	WA	????????????????????????????CCCTACACATATGCAGTACTAATCCAGCATAAACGTAATGTATGTACATTACATT-TTATGATCTACTTCATGTGTACGTACATAATATTAATGTAACAGGGACATAGTATGTATATAGTACATTAAACGATTTTCCACATGCATATTAAGTACGTACAT----------------------------------------------------------------------------CAGTATTAATGTAATAAGGACATAGTATGTATATTGTACATTAAACGATCTTCCCCATGCATATAAGCATGTATAATGCTTCTATCGGCAGTACATAGTACATTTTACTGCATATTCGTACATGGCACATAGAGT…
421	NCBI	AY155773	A	India	Asia	WA	????????????????????????????CCCTACACATATGCAGTACTAATCCAGCATAAACGTAATGTATGTACATTACATT-TTATGATCTACTTCATGTGTACGTACATAATATTAATGTAACAGGGACATAGTATGTATATAGTACATTAAACGATTTTCCACATGCATATTAAGTACGTACAT----------------------------------------------------------------------------CAGTATTAATGTAATAAGGACATAGTATGTATATTGTACATTAAACGATCTTCCCCATGCATATAAGCATGTATAATGCTTCTATCGGCAGTACATAGTACATTTTACTGCATATTCGTACATGGCACATAGAGT…
421	NCBI	AY155774	A	India	Asia	WA	????????????????????????????CCCTACACATATGCAGTACTAATCCAGCATAAACGTAATGTATGTACATTACATT-TTATGATCTACTTCATGTGTACGTACATAATATTAATGTAACAGGGACATAGTATGTATATAGTACATTAAACGATTTTCCACATGCATATTAAGTACGTACAT----------------------------------------------------------------------------CAGTATTAATGTAATAAGGACATAGTATGTATATTGTACATTAAACGATCTTCCCCATGCATATAAGCATGTATAATGCTTCTATCGGCAGTACATAGTACATTTTACTGCATATTCGTACATGGCACATAGAGT…
421	NCBI	AY155775	A	India	Asia	WA	????????????????????????????CCCTACACATATGCAGTACTAATCCAGCATAAACGTAATGTATGTACATTACATT-TTATGATCTACTTCATGTGTACGTACATAATATTAATGTAACAGGGACATAGTATGTATATAGTACATTAAACGATTTTCCACATGCATATTAAGTACGTACAT----------------------------------------------------------------------------CAGTATTAATGTAATAAGGACATAGTATGTATATTGTACATTAAACGATCTTCCCCATGCATATAAGCATGTATAATGCTTCTATCGGCAGTACATAGTACATTTTACTGCATATTCGTACATGGCACATAGAGT…
421	NCBI	AY155776	A	India	Asia	WA	????????????????????????????CCCTACACATATGCAGTACTAATCCAGCATAAACGTAATGTATGTACATTACATT-TTATGATCTACTTCATGTGTACGTACATAATATTAATGTAACAGGGACATAGTATGTATATAGTACATTAAACGATTTTCCACATGCATATTAAGTACGTACAT----------------------------------------------------------------------------CAGTATTAATGTAATAAGGACATAGTATGTATATTGTACATTAAACGATCTTCCCCATGCATATAAGCATGTATAATGCTTCTATCGGCAGTACATAGTACATTTTACTGCATATTCGTACATGGCACATAGAGT…
421	NCBI	AY155777	A	India	Asia	WA	????????????????????????????CCCTACACATATGCAGTACTAATCCAGCATAAACGTAATGTATGTACATTACATT-TTATGATCTACTTCATGTGTACGTACATAATATTAATGTAACAGGGACATAGTATGTATATAGTACATTAAACGATTTTCCACATGCATATTAAGTACGTACAT----------------------------------------------------------------------------CAGTATTAATGTAATAAGGACATAGTATGTATATTGTACATTAAACGATCTTCCCCATGCATATAAGCATGTATAATGCTTCTATCGGCAGTACATAGTACATTTTACTGCATATTCGTACATGGCACATAGAGT…
421	NCBI	AY155778	A	India	Asia	WA	????????????????????????????CCCTACACATATGCAGTACTAATCCAGCATAAACGTAATGTATGTACATTACATT-TTATGATCTACTTCATGTGTACGTACATAATATTAATGTAACAGGGACATAGTATGTATATAGTACATTAAACGATTTTCCACATGCATATTAAGTACGTACAT----------------------------------------------------------------------------CAGTATTAATGTAATAAGGACATAGTATGTATATTGTACATTAAACGATCTTCCCCATGCATATAAGCATGTATAATGCTTCTATCGGCAGTACATAGTACATTTTACTGCATATTCGTACATGGCACATAGAGT…
421	NCBI	AY155779	A	India	Asia	WA	????????????????????????????CCCTACACATATGCAGTACTAATCCAGCATAAACGTAATGTATGTACATTACATT-TTATGATCTACTTCATGTGTACGTACATAATATTAATGTAACAGGGACATAGTATGTATATAGTACATTAAACGATTTTCCACATGCATATTAAGTACGTACAT----------------------------------------------------------------------------CAGTATTAATGTAATAAGGACATAGTATGTATATTGTACATTAAACGATCTTCCCCATGCATATAAGCATGTATAATGCTTCTATCGGCAGTACATAGTACATTTTACTGCATATTCGTACATGGCACATAGAGT…
421	NCBI	AY155780	A	India	Asia	WA	????????????????????????????CCCTACACATATGCAGTACTAATCCAGCATAAACGTAATGTATGTACATTACATT-TTATGATCTACTTCATGTGTACGTACATAATATTAATGTAACAGGGACATAGTATGTATATAGTACATTAAACGATTTTCCACATGCATATTAAGTACGTACAT----------------------------------------------------------------------------CAGTATTAATGTAATAAGGACATAGTATGTATATTGTACATTAAACGATCTTCCCCATGCATATAAGCATGTATAATGCTTCTATCGGCAGTACATAGTACATTTTACTGCATATTCGTACATGGCACATAGAGT…
423	NCBI	AY155781	A	India	Asia	WA	????????????????????????????CCCTACACATATGCAGTACTAATCCAGCATAAACGTAATGTATGTACATTACATT-TTATGATCTACTTCATGTGTACGTACATAATATTAATGTAACAAGGACATAGTATGTATATAGTACATTAAACGATTTTCCACATGCATATTAAGCACGTACAT----------------------------------------------------------------------------CAGTATTAATGTAATAAGGACATAGTATGTATATCGTACATTAAACGATCTTCCCCATGCATATAAGCATGTATAATGCTTCTATCGGTAGTACATAGTACATTTTACTGCATATTCGTACATGGCACATAGAGT…
424	NCBI	AY155782	A	India	Asia	WA	????????????????????????????CCCTACACATATGCAGTACTAATCCAGCATAAACGTAATGTATGTACATTACATT-TTATGATCTACTTCATGTGTACGTACATAATATTAATGTAACAGGGACATAGTATGTATATAGTACATTAAACGATTTTCCACATGCATATTAAGTACGTACAT----------------------------------------------------------------------------CAGTATTAATGTAATAAGGACATAGTATGTATATTGTACATTAAACGATTTTCCTCATGCATATAAGCATGTATAATGCTTCTATCGGCAGTACATAGTACATTTTACTGCATATTCGTACATGGCACATAGAGT…
425	NCBI	AY155783	A	India	Asia	WA	????????????????????????????CCCTACACATATGCAGTACTAATCCAGCATAAACGTAATGTATGTACATTACATT-TTATGATCTACTTCATGTGTACGTACATAATATTAATGTAACAAGGACATAGTATGTATATAGTACATTAAACGATTTTCCGCATGCATATTAAGCACGTACAT----------------------------------------------------------------------------CAGTATTAATGTAATAAGGACATAGTATGTATATTGTACATTAAACGATCTTCCTCATGCATATAAGCATGTATAATGCTTCTATTGGCAGTACATAGTACATTTTACTGCATATTCGTACATGGCACATAGAGT…
426	NCBI	AY155784	A	India	Asia	WA	????????????????????????????CCCTACACATATGCAGTACTAATCCAGCATAAACGTAATGTATGTACATTACATT-TTATGATCTACTTCATGTGTACGTACATAATATTAATGTAACAAGGACATAGTATGTATATAGTACATTAAACGATTTTCCACATGCATATTAAGCACGTATAT----------------------------------------------------------------------------CAGTATTAATGTAATAAGGACATAGTATGTATATCGTACATTAAACGATCTTCCCCATGCATATAAGCATGTATAATGCTTCTATCGACAGTACATAGTACATTTTACTGCATATTCGTACATGGCACATAGAGT…
427	NCBI	AY155785	A	India	Asia	WA	????????????????????????????CCCTACACATATGCAGTACTAATCCAGCATAAACGTAATGTATGTACATTACATT-TTATGATCTACTTCATGTGTACGTACATAATATTAATGTAACAAGGACATAATATGTATATAGTACATTGAACGATTTTCCACATGCATATTAAGCACGTATAT----------------------------------------------------------------------------CAGTATTAATGTAATAAGGACATAGTATGTATATCGTACATTAAACGATCTTCCCCATGCATATAAGCATGTATAATGCTTCTATCGGCAGTACATAGTACATTTTACTGCATATTCGTACATGGCACATAGAGT…
426	NCBI	AY155786	A	India	Asia	WA	????????????????????????????CCCTACACATATGCAGTACTAATCCAGCATAAACGTAATGTATGTACATTACATT-TTATGATCTACTTCATGTGTACGTACATAATATTAATGTAACAAGGACATAGTATGTATATAGTACATTAAACGATTTTCCACATGCATATTAAGCACGTATAT----------------------------------------------------------------------------CAGTATTAATGTAATAAGGACATAGTATGTATATCGTACATTAAACGATCTTCCCCATGCATATAAGCATGTATAATGCTTCTATCGACAGTACATAGTACATTTTACTGCATATTCGTACATGGCACATAGAGT…
428	NCBI	AY155787	A	India	Asia	WA	????????????????????????????CCCTACACATATGCAGTACTAATCCAGCATAAACGTAATGTATGTACATTACATT-TTATGATCTACTTCATGTGTACGTACATAATATTAATGTAACAAGGACATAGTATGTATATAGTACATTAAACGATTTTCCACATGCATATTAAGTACGTACAT----------------------------------------------------------------------------CAGTATTAATGTAATAAGGACATAGTATGTATATTGTACATTAAACGATCTTCCTCATGCATATAAGCATGTATAATGCTTCTATCGGCAGTACATGGTACATTCTACTGCATATTCGTACATGGCACATAGAGT…
428	NCBI	AY155788	A	India	Asia	WA	????????????????????????????CCCTACACATATGCAGTACTAATCCAGCATAAACGTAATGTATGTACATTACATT-TTATGATCTACTTCATGTGTACGTACATAATATTAATGTAACAAGGACATAGTATGTATATAGTACATTAAACGATTTTCCACATGCATATTAAGTACGTACAT----------------------------------------------------------------------------CAGTATTAATGTAATAAGGACATAGTATGTATATTGTACATTAAACGATCTTCCTCATGCATATAAGCATGTATAATGCTTCTATCGGCAGTACATGGTACATTCTACTGCATATTCGTACATGGCACATAGAGT…
429	NCBI	AY155789	A	India	Asia	WA	????????????????????????????CCCTACACATATGCAGTACTAATCCAGCATAAACGTAATGTATGTACATTACATT-TTATGATCTACTTCATGTGTACGTACATAATATTAATGTAACAAGGACATAGTATGTATATAGTACATTAAACGATTTTCCACATGCATATTAAGCACGTACAT----------------------------------------------------------------------------CAGTATTAATGTAATAAAGACATAGTATGTATATTGTACATTAAACGATCTTCCCCATGCATATAAGCATGTATAATGCTTCTATCGGCAGTACATAGTACATTTTACTGCATATTCGTACATGGCACATAGAGT…
430	NCBI	AY155790	A	India	Asia	WA	????????????????????????????CCCTACACATATGCAGTACTAATCCAGCATAAACGTAATGTATGTACATTACATT-TTATGATCTACTTCATGTGTACGTACATAATATTAATGTAACAAGGACATAGTATGTATATAGTACATTAAACGATTTTCCACATGCATATTAAGCGCGTACAT----------------------------------------------------------------------------CAGTATTAATGTAATAAGGACATAGTATGTATATTGTACATTAAACGATCTTCCTCATGCATATAAGCATGTACAATGCTTCTATCGGCAGTACATAGTACATTTTACTGCATATTCGTACATGGCACATAGAGT…
431	NCBI	AY155791	A	India	Asia	WA	????????????????????????????CCCTACACATATGCAGTACTAATCCAGCATAAACGTAATGTATGTACATTACATT-TTATGATCTACTTCATGTGTACGTACATAATATTAATGTAATAGGGACATAGTATGTATATAGTACATTAAACGATTTTCCACATGCATATTAGGTACGTACAT----------------------------------------------------------------------------CAGTATTAATGTAATAAAGACATAGTATGTATATTGTACATTAAACGATCTTCCCCATGCATATAAGCATGTATAATGCTTCTATCGGCAGTACATAGTACATTTTACTGCATATTCGTACATGGCACATAGAGT…
426	NCBI	AY155792	A	India	Asia	WA	????????????????????????????CCCTACACATATGCAGTACTAATCCAGCATAAACGTAATGTATGTACATTACATT-TTATGATCTACTTCATGTGTACGTACATAATATTAATGTAACAAGGACATAGTATGTATATAGTACATTAAACGATTTTCCACATGCATATTAAGCACGTATAT----------------------------------------------------------------------------CAGTATTAATGTAATAAGGACATAGTATGTATATCGTACATTAAACGATCTTCCCCATGCATATAAGCATGTATAATGCTTCTATCGACAGTACATAGTACATTTTACTGCATATTCGTACATGGCACATAGAGT…
432	NCBI	AY155793	A	India	Asia	WA	????????????????????????????CCCTACACATATGCAGTACTAATCCAGCATAAACGTAATGTATGTACATTACATT-TTATGATCTACTTCATGTGTACGTACATAATATTAATGTAACAGGGACATAGTATGTATATAGTACATTAAACGATTTTCCACATGCATATTAAGTACGTACAT----------------------------------------------------------------------------CAGTATTAATGTAATAAGGACATAGTATGTATATTGTACATTAAACGATCTTCCTCATGCATATAAGCATGTATAATGCTTCTATTGACAGTACATAGTACATTTTACTGCATATTCGTACATAGCACATAGAGT…
433	NCBI	AY155794	A	India	Asia	WA	????????????????????????????CCCTACACATATGCAGTACTAATCCAGCATAAACGTAATGTATGTACATTACATT-TTATGATCTACTTCATGTGTACGTACATAATATTAATGTAACAAGGACATAGTATGTATATAGTACATTAAACGATTTTCCACATGCATATTAAGCACGTACAT----------------------------------------------------------------------------CAGTATTAATGTAATAAAGACATAACATGTATATCGTACATTAAACGATCTTCCTCATGCATATAAGCATGTATAATGCTTCTATCAGCAGTACATAGTACATTTTACTGCATATTCGTACATGGCACATAGAGT…
433	NCBI	AY155795	A	India	Asia	WA	????????????????????????????CCCTACACATATGCAGTACTAATCCAGCATAAACGTAATGTATGTACATTACATT-TTATGATCTACTTCATGTGTACGTACATAATATTAATGTAACAAGGACATAGTATGTATATAGTACATTAAACGATTTTCCACATGCATATTAAGCACGTACAT----------------------------------------------------------------------------CAGTATTAATGTAATAAAGACATAACATGTATATCGTACATTAAACGATCTTCCTCATGCATATAAGCATGTATAATGCTTCTATCAGCAGTACATAGTACATTTTACTGCATATTCGTACATGGCACATAGAGT…
434	NCBI	AY155796	A	India	Asia	WA	????????????????????????????CCCTACACATATGCAGTACTAATCCAGCATAAACGTAATGTATGTACATTACATT-TTATGATCTACTTCATGTGCACGTACATAATATTAATGTAACAAGGACATAGTATGTATATAGTACATTAAACGATTTTCCGCATGCATATTAAGCACGTACAT----------------------------------------------------------------------------CAGTATTAATGTAATAAGGACATAGTATGTATATCGTACATTAAACGATCTTCCCCATGCATATAAGCATGTATAATGCTTCTATCGGTAGTACATAGTACATTTTACTGCATATTCGTACATGGCACATAGAGT…
423	NCBI	AY155797	A	India	Asia	WA	????????????????????????????CCCTACACATATGCAGTACTAATCCAGCATAAACGTAATGTATGTACATTACATT-TTATGATCTACTTCATGTGTACGTACATAATATTAATGTAACAAGGACATAGTATGTATATAGTACATTAAACGATTTTCCACATGCATATTAAGCACGTACAT----------------------------------------------------------------------------CAGTATTAATGTAATAAGGACATAGTATGTATATCGTACATTAAACGATCTTCCCCATGCATATAAGCATGTATAATGCTTCTATCGGTAGTACATAGTACATTTTACTGCATATTCGTACATGGCACATAGAGT…
435	NCBI	AY155798	A	India	Asia	WA	????????????????????????????CCCTACACATATGCAGTACTAATCCAGCATAAACGTAATGTATGTACATTACATT-TTATGATCTACTTCATGTGTACGTACATAATATTAATGTAACAGGGACATAGTATGTATATAGTACATTAAACGATTTTCCACATGCATATTAAGTACGTACAT----------------------------------------------------------------------------CAGTATTAATGTAATAAGGACATAGTATGTATATTGTACATTAAACGATTTTCCTCATGCATATAAGCATGTATAATGCTTCTATTGGCAGTACATAGTACATTTTACTGCATATTCGTACATGGCACATAGAGT…
436	NCBI	AY155799	A	India	Asia	WA	????????????????????????????CCCTACACATATGCAGTACTAATCCAGCATAAACGTAATGTATGTACATTACATT-TTATGATCTACTTCATGTGCACGTACATAATATTAATGTAACAAGGACATAGTATGTATATAGTACATTAAACGATTTTCCACATGCATATTAAGCACGTACAT----------------------------------------------------------------------------CAGTATTAATGTAATAAGGACATAGTATGTATATCGTACATTAAACGATCTTCCTCATGCATATAAGCATGTATAATGCTTCTATCGGCAGTACATAGTACATTCCACTGCATATTCGTACATGGCACATAGAGT…
436	NCBI	AY155800	A	India	Asia	WA	????????????????????????????CCCTACACATATGCAGTACTAATCCAGCATAAACGTAATGTATGTACATTACATT-TTATGATCTACTTCATGTGCACGTACATAATATTAATGTAACAAGGACATAGTATGTATATAGTACATTAAACGATTTTCCACATGCATATTAAGCACGTACAT----------------------------------------------------------------------------CAGTATTAATGTAATAAGGACATAGTATGTATATCGTACATTAAACGATCTTCCTCATGCATATAAGCATGTATAATGCTTCTATCGGCAGTACATAGTACATTCCACTGCATATTCGTACATGGCACATAGAGT…
424	NCBI	AY155801	A	India	Asia	WA	????????????????????????????CCCTACACATATGCAGTACTAATCCAGCATAAACGTAATGTATGTACATTACATT-TTATGATCTACTTCATGTGTACGTACATAATATTAATGTAACAGGGACATAGTATGTATATAGTACATTAAACGATTTTCCACATGCATATTAAGTACGTACAT----------------------------------------------------------------------------CAGTATTAATGTAATAAGGACATAGTATGTATATTGTACATTAAACGATTTTCCTCATGCATATAAGCATGTATAATGCTTCTATCGGCAGTACATAGTACATTTTACTGCATATTCGTACATGGCACATAGAGT…
437	NCBI	AY155802	A	India	Asia	WA	????????????????????????????CCCTACACATATGCAGTACTAATCCAGCATAAACGTAATGTATGTACATTACATT-TTATGATCTACTTCATGTGTACGTACATAATATTAATGTAACAAGGACATAGTATGTATATAGTACATTAAACGATTTTCCACATGCATATCAAGCACGTACAT----------------------------------------------------------------------------CAGTATTAATGTAATAAGGACATAGTATGTATATCGTACATTAAACGATCTTCCCCATGCATATAAGCATGTATAATGCTTCTATCGGTAGTACATAGTACATTTTACTGCATATTCGTACATGGCACATAGAGT…
438	NCBI	AY155803	A	India	Asia	WA	????????????????????????????CCCTACACATATGCAGTACTAATCCAGCATAAACGTAATGTATGTACATTACATT-TTATGATCTACTTCATGTGTACGTACATAATATTAATGTAACAAGGACATAGTATGTATATAGTACATTAAACGATTTTCCACATGCATATTAAGTACGTACAT----------------------------------------------------------------------------CAGTATTAATGTAATAAGGACATAATATGTATATTGTACATTAAACGATCTTCCTCATGCATATAAGCATGTATAATGCTTCTATCGACAGTACATAGTACATTTTACTGCATATTCGTACATGGCACATAGAGT…
439	NCBI	AY155804	A	India	Asia	WA	????????????????????????????CCCTACACATATGCAGTACTAATCCAGCATAAACGTAATGTATGCACATTACATT-TTATGATCTACTTCATGTGTACGTACATAATATTAATGTAACAAGGACATAGTATGTATATAGTACATTAAACGATTTTCCGCATGCATATTAAGCACGTACAT----------------------------------------------------------------------------CAGTATTAATGTAATAAGGACATAGTATGTATATTGTACATTAAACGATCTTCCTCATGCATATAAGCATGTATAATGCTTCTATCGGCAGTACATAGTACATTCCACTGCATATTCGTACATGGCACATAGAGT…
429	NCBI	AY155805	A	India	Asia	WA	????????????????????????????CCCTACACATATGCAGTACTAATCCAGCATAAACGTAATGTATGTACATTACATT-TTATGATCTACTTCATGTGTACGTACATAATATTAATGTAACAAGGACATAGTATGTATATAGTACATTAAACGATTTTCCACATGCATATTAAGCACGTACAT----------------------------------------------------------------------------CAGTATTAATGTAATAAAGACATAGTATGTATATTGTACATTAAACGATCTTCCCCATGCATATAAGCATGTATAATGCTTCTATCGGCAGTACATAGTACATTTTACTGCATATTCGTACATGGCACATAGAGT…
423	NCBI	AY155806	A	India	Asia	WA	????????????????????????????CCCTACACATATGCAGTACTAATCCAGCATAAACGTAATGTATGTACATTACATT-TTATGATCTACTTCATGTGTACGTACATAATATTAATGTAACAAGGACATAGTATGTATATAGTACATTAAACGATTTTCCACATGCATATTAAGCACGTACAT----------------------------------------------------------------------------CAGTATTAATGTAATAAGGACATAGTATGTATATCGTACATTAAACGATCTTCCCCATGCATATAAGCATGTATAATGCTTCTATCGGTAGTACATAGTACATTTTACTGCATATTCGTACATGGCACATAGAGT…
440	NCBI	AY155807	A	India	Asia	WA	????????????????????????????CCCTACACATATGCAGTACTAATCCAGCATAAACGTAATGTATGTACATTACATT-TTATGATCTACTTCATGTGTACGTACATAATATTAATGTAACAAGGACATAGTATGTATATAGTACATTAAACGATTTTCCACATGCATATTAAGCACGTACAT----------------------------------------------------------------------------CAGTATTAATGTAATAAGGACATAGTATGTATATCGTACATTAAACGATCTTCCCCATGCATATAAGCATGTATAATGCTTCTATCGGCAGTACATAGTACATTTTACTGCATATTCGTACATGGCACATAGAGT…
423	NCBI	AY155808	A	India	Asia	WA	????????????????????????????CCCTACACATATGCAGTACTAATCCAGCATAAACGTAATGTATGTACATTACATT-TTATGATCTACTTCATGTGTACGTACATAATATTAATGTAACAAGGACATAGTATGTATATAGTACATTAAACGATTTTCCACATGCATATTAAGCACGTACAT----------------------------------------------------------------------------CAGTATTAATGTAATAAGGACATAGTATGTATATCGTACATTAAACGATCTTCCCCATGCATATAAGCATGTATAATGCTTCTATCGGTAGTACATAGTACATTTTACTGCATATTCGTACATGGCACATAGAGT…
425	NCBI	AY155809	A	India	Asia	WA	????????????????????????????CCCTACACATATGCAGTACTAATCCAGCATAAACGTAATGTATGTACATTACATT-TTATGATCTACTTCATGTGTACGTACATAATATTAATGTAACAAGGACATAGTATGTATATAGTACATTAAACGATTTTCCGCATGCATATTAAGCACGTACAT----------------------------------------------------------------------------CAGTATTAATGTAATAAGGACATAGTATGTATATTGTACATTAAACGATCTTCCTCATGCATATAAGCATGTATAATGCTTCTATTGGCAGTACATAGTACATTTTACTGCATATTCGTACATGGCACATAGAGT…
423	NCBI	AY155810	A	India	Asia	WA	????????????????????????????CCCTACACATATGCAGTACTAATCCAGCATAAACGTAATGTATGTACATTACATT-TTATGATCTACTTCATGTGTACGTACATAATATTAATGTAACAAGGACATAGTATGTATATAGTACATTAAACGATTTTCCACATGCATATTAAGCACGTACAT----------------------------------------------------------------------------CAGTATTAATGTAATAAGGACATAGTATGTATATCGTACATTAAACGATCTTCCCCATGCATATAAGCATGTATAATGCTTCTATCGGTAGTACATAGTACATTTTACTGCATATTCGTACATGGCACATAGAGT…
441	NCBI	AY155811	A	India	Asia	WA	????????????????????????????CCCTACACATATGCAGTACTAATCCAGCATAAACGTAATGTATGTACATTACATT-TTATGATCTACTTCATGTGTACGTACATAATATTAATGTAACAAGGACATAGTATGTATATAGTACATTAAACGATTTTCCACATGCATATTAAGCGCGTACAT----------------------------------------------------------------------------CAGTATTAATGTAATAAGGACATAGTATGTATATTGTACATTAAACGATCTTCCTCATGCATATAAGCATGTACAATGCTTCTATCGGCAGTACATAGTACATTTTACTGCATATTCGTACATGGCACATAGAGT…
442	NCBI	AY155812	A	India	Asia	WA	????????????????????????????CCCTACACATATGCAGTACTAATCCAGCATAAACGTAATGTATGTACATTACATT-TTATGATCTACTTCATGTGTACGTACATAATATTAATGTAACAGGGACATAGTATGTATATAGTACATTAAACGATTTTCCACATGCATATTAAGCACGTACAT----------------------------------------------------------------------------CAGTATTAATGTAATAAGGACATAGTATGTATATTGTACATTAAACGATCTTCCTCATGCATATAAGCATGTATAATGCTTCTATCGGCAGTACATAGTACATTTTACTGCATATTCGTACATGGCACATAGAGT…
443	NCBI	AY155813	A	India	Asia	WA	????????????????????????????CCCTACACATATGCAGTACTAATCCAGCATAAACGTAATGTATGTACATTACATT-TTATGATCTACTTCATGTGTACGTACATAATATTAATGTAATAAGGACATAGTATGTATATAGTACATTAAACGATTTTCCACATGCATATTAAGCACGTACAT----------------------------------------------------------------------------CAGTATTAATGTAATAAGGACATAGTATGTATATTGTACATTAAACGATCTTCCTCATGCATATAAGCATGTATAATGTTTCTATCGGCAGTACATAGTACATTCTACTGCATACTCGTACATGGCACATAGAGT…
444	NCBI	AY155814	A	India	Asia	WA	????????????????????????????CCCTACACATATGCAGTACTAATCCAGCATAAACGTAATGTATGTACATTACATT-TTATGATCTACTTCATGTGTACGTACATAATATTAATGTAACAGGGACATAGTATGTATATAGTACATTAAACGATTTTCCACATGCATATTAAGTACGTACAT----------------------------------------------------------------------------CAGTATTAATGTAATAGGGACATAATATGTATATTGTACATTAAACGATCTTCCTCATGCATATAAGCATGTATAATGCTTCTATCGGCAGTACATAGTACATTTTACTGCATATTCGTACATAGCACATAGAGT…
445	NCBI	AY155815	A	India	Asia	WA	????????????????????????????CCCTACACATATGCAGTACTAATCCAGCATAAACGTAATGTATGTACATTACATT-TTATGATCTACTTCATGTGTACGTACATAATATTAATGTAACAGGGACATAGTATGTATATAGTACATTAAACGATTTTCCACATGCATATTAAGTACGTACAT----------------------------------------------------------------------------CAGTATTAATGTAATAAAGACATAGTATGTATATTGTACATTAAACGATCTTCCTCATGCATATAAGCATGTATAATGCTTCTATCGGCAGTACATAGTACATTTTACTGCATATTCGTACATGGCACATAGAGT…
446	NCBI	AY155816	A	India	Asia	WA	????????????????????????????CCCTACACATATGCAGTACTAATCCAGCATAAACGTAATGTATGTACATTACATT-TTATGATCTACTTCATGTGTACGTACATAATATTAATGTAACAAGGACATAGTATGTATATAGTACATTAAACGATTTTCCACATGCATATTAAGCACGTACAT----------------------------------------------------------------------------CAGTATTAATGTAATAAGGACATAATATGTATATTGTACATTAAACGATCTTCCTCATGCATATAAGCATGTATAATGCTTCTATCGGCAGTACATAGTACATTCTACTGCACATTCGTACATGGCACATAGAGT…
447	NCBI	AY155817	A	India	Asia	WA	????????????????????????????CCCTACACATATGCAGTACTAATCCAGCATAAACGTAATGTATGTACATTACATT-TTATGATCTACTTCATGTGTACGTACATAATATTAATGTAACAGGGACATAGTATGTATATAGTACATTAAACGATTTTCCACATGCATATTAAGCACGTACAT----------------------------------------------------------------------------CAGTATTAATGTAATAAGGACATAGTATGTATATTGTACATTAAACGATCTTCCTCATGCATATAAGCATGTATAATGCTTCTATCGGCAGTACATAGTACATTTTACTGCATATTCGTACATGGCACATAAAGT…
448	NCBI	AY155818	A	India	Asia	WA	????????????????????????????CCCTACACATATGCAGTACTAATCCAGCATAAACGTAATGTATGTACATTACATT-TTATGATCTACTTCATGTGTACGTACATAATATTAATGTAACAAGGACATAATATGTATATAGTACATTAAACGATTTTCCACATGCATATTAAGCACGTACAT----------------------------------------------------------------------------CAGTATTAATGTAATAAGGACATAATATGTATATTGTACATTAAACGATCTTCCTCATGCATATAAGCATGTATAATGCTTCTATCGGCAGTACATAGTACATTCTACTGCATATTCGTACATGGCACATGGAGT…
449	NCBI	AY155819	A	India	Asia	WA	????????????????????????????CCCTACACATATGCAGTACTAATCCAGCATAAACGTAATGTATGTACATTACATT-TTATGATCTACTTCATGTGTACGTACATAGTATTAATGTAACAAGGACATAGTATGTATATAGTACATTAAACGATTTTCCACATGCATATTAAGCACGTACAT----------------------------------------------------------------------------CAGTATTAATGTAACAAGGACATAGTATGTATATTGTACATTAAACGATCTTCCTCATGCATATAAGCATGTATAATGCTTCTATCGGCAGTACATGGTACATTTTACTGCATATTCGTACATGGCACATAGAGT…
450	NCBI	AY155820	A	India	Asia	WA	????????????????????????????CCCTACACATATGCAGTACTAATCCAGCATAAACGTAATGTATGTACATTACATT-TTATGATCTACTTCATGTGTACGTACATAATATTAATGTAACAAGGACATAGTATGTATATAGTACATTAAACGATTTTCCACATGCATATTAAGCACGTACAT----------------------------------------------------------------------------CAGTATTAATGTAATAAGGACATAATATGTATATTGTACATTAAACGATCTTCCTCATGCATATAAGCATGTATAATGCTCCTATCGGCAGTACATGGTACATTCTACTGCATATTCGTACATGGCACATAGAGT…
384	NCBI	AY155821	A	India	Asia	WA	????????????????????????????CCCTACACATATGCAGTACTAATCCAGCATAAACGTAATGTATGTACATTACATT-TTATGATCTACTTCATGTGTACGTACATAATATTAATGTAACAAGGACATAGTATGTATATAGTACATTAAACGATTTTCCACATGCATATTAAGCACGTACAT----------------------------------------------------------------------------CAGTATTAATGTAATAAGGACATAGTATGTATATCGTACATTAAACGATCTTCCCCATGCATATAAGCATGTATAATGTCTCTATCGGCAGTACATAGTACATTTTACTGCATACTCGTACATGGCACATAGAGT…
451	NCBI	AY155822	A	India	Asia	WA	????????????????????????????CCCTACACATATGCAGTACTAATCCAGCATAAACGTAATGTATGTACATTACATT-TTATGATCTACTTCATGTGTACGTACATAGTATTAATGTAACAAGGACATAGTATGTATATAGTACATTAAACGATTTTCCGCATGCATATTAAGCACGTACAT----------------------------------------------------------------------------CAGTATTAATGTAATAAGGACATAATATGTATATTGTACATTAAACGATCTTCCTCATGCATATAAGCATGTATAATGCTTCTATCGGCAGTACATGGTACATTTTACTGCATATTCGTACATGGCACATAGGGT…
452	NCBI	AY155823	A	India	Asia	WA	????????????????????????????CCCTACACATATGCAGTACTAATCCAGCATAAACGTAATGTATGTACATTACATT-TTATGATCTACTTCATGTGTACGTACATAATATTAATGTAACAAGGACATAGTATGTATATAGTACATTAAACGATTTTCCACATGCATATTAAGCACGTACAT----------------------------------------------------------------------------CAGTATTAATGTAATAAGGACATAGTATGTATATTGTACATTAAACGATCTTCCTCATGCATATAAGCATGTATAATGCTTCTATCGGCAGTACATAGTACATTCTACTGCATATTCGTACATGGCACATAGAGT…
453	NCBI	AY155824	A	India	Asia	WA	????????????????????????????CCCTACACATATGCAGTACTAATCCAGCATAAACGTAATGTATGTACATTACATT-TTATGGTCTACTTCATGTGTACGTACATAATATTAATGTAACAGGGACATAGTATGTATATAGTACATTAAACGATTTTCCACATGCATATTAAGTACGTACAT----------------------------------------------------------------------------CAGTATTAATGTAATAAGGACATAGTATGTATATCGTACATTAAACGATCTTCCTCATGCATATAAGCATGTATAATGCTTCTATCGACAGTACATAGTACATTTTACTGCATATTCGTACATAGCACATAGAGT…
440	NCBI	AY155825	A	India	Asia	WA	????????????????????????????CCCTACACATATGCAGTACTAATCCAGCATAAACGTAATGTATGTACATTACATT-TTATGATCTACTTCATGTGTACGTACATAATATTAATGTAACAAGGACATAGTATGTATATAGTACATTAAACGATTTTCCACATGCATATTAAGCACGTACAT----------------------------------------------------------------------------CAGTATTAATGTAATAAGGACATAGTATGTATATCGTACATTAAACGATCTTCCCCATGCATATAAGCATGTATAATGCTTCTATCGGCAGTACATAGTACATTTTACTGCATATTCGTACATGGCACATAGAGT…
452	NCBI	AY155826	A	India	Asia	WA	????????????????????????????CCCTACACATATGCAGTACTAATCCAGCATAAACGTAATGTATGTACATTACATT-TTATGATCTACTTCATGTGTACGTACATAATATTAATGTAACAAGGACATAGTATGTATATAGTACATTAAACGATTTTCCACATGCATATTAAGCACGTACAT----------------------------------------------------------------------------CAGTATTAATGTAATAAGGACATAGTATGTATATTGTACATTAAACGATCTTCCTCATGCATATAAGCATGTATAATGCTTCTATCGGCAGTACATAGTACATTCTACTGCATATTCGTACATGGCACATAGAGT…
384	NCBI	AY155827	A	India	Asia	WA	????????????????????????????CCCTACACATATGCAGTACTAATCCAGCATAAACGTAATGTATGTACATTACATT-TTATGATCTACTTCATGTGTACGTACATAATATTAATGTAACAAGGACATAGTATGTATATAGTACATTAAACGATTTTCCACATGCATATTAAGCACGTACAT----------------------------------------------------------------------------CAGTATTAATGTAATAAGGACATAGTATGTATATCGTACATTAAACGATCTTCCCCATGCATATAAGCATGTATAATGTCTCTATCGGCAGTACATAGTACATTTTACTGCATACTCGTACATGGCACATAGAGT…
448	NCBI	AY155828	A	India	Asia	WA	????????????????????????????CCCTACACATATGCAGTACTAATCCAGCATAAACGTAATGTATGTACATTACATT-TTATGATCTACTTCATGTGTACGTACATAATATTAATGTAACAAGGACATAATATGTATATAGTACATTAAACGATTTTCCACATGCATATTAAGCACGTACAT----------------------------------------------------------------------------CAGTATTAATGTAATAAGGACATAATATGTATATTGTACATTAAACGATCTTCCTCATGCATATAAGCATGTATAATGCTTCTATCGGCAGTACATAGTACATTCTACTGCATATTCGTACATGGCACATGGAGT…
379	NCBI	AY155829	A	India	Asia	WA	????????????????????????????CCCTACACATATGCAGTACTAATCCAGCATAAACGTAATGTATGTACATTACATT-TTATGATCTACTTCATGTGTACGTACATAATATTAATGTAACAGGGACATAGTATGTATATAGTACATTAAACGATTTTCCACATGCATATTAAGTACGTACAT----------------------------------------------------------------------------CAGTATTAATGTAATAAGGACATAGTATGTATATTGTACATTAAACGATCTTCCTCATGCATATAAGCATGTATAATGTTTCTATCGGCAGTACATAGTACATTTTACTGCATATTCGTACATGGCACATAGAGT…
454	NCBI	AY155830	A	India	Asia	WA	????????????????????????????CCCTACACATATGCAGTACTAATCCAGCATAAACGTAATGTATGTACATTACATT-TTATGATCTACTTCATGTGTACGTACATAATATTAATGTAACAAGGACATAGTATGTATATAGTACATTAAATGATTTTCCACATGCATATTAAGCACGTACAT----------------------------------------------------------------------------CAGTATTAATGTAATAAGGACATAATATGTATATTGTACATTAAACGATCTTCCTCATGCATATAAGCATGTATAATGCTTCTATCGACAGTACATAGTACATTCTACTGCATATTCGTACATGGCACATAAAGT…
455	NCBI	AY155831	A	India	Asia	WA	????????????????????????????CCCTACACATATGCAGTACTAATCCAGCATAAACGTAATGTATGTACATTACATT-TTATGATCTACTTCATGTGTACGTACATAATATTAATGTAACAAGGACATAGTATGTATATAGTACATTAAACGATTTTCCACATGCATATTAAGCACGTACAT----------------------------------------------------------------------------CAGTATTAATGTAATAAGGACATGGTATGTATATCGTACATTAAACGATCTTCCCCATGCATATAAGCATGTATAATGCTTCTATCGGTAGTACATAGTACATTTTACTGCATATTCGTACATGGCACATAGAGT…
379	NCBI	AY155832	A	India	Asia	WA	????????????????????????????CCCTACACATATGCAGTACTAATCCAGCATAAACGTAATGTATGTACATTACATT-TTATGATCTACTTCATGTGTACGTACATAATATTAATGTAACAGGGACATAGTATGTATATAGTACATTAAACGATTTTCCACATGCATATTAAGTACGTACAT----------------------------------------------------------------------------CAGTATTAATGTAATAAGGACATAGTATGTATATTGTACATTAAACGATCTTCCTCATGCATATAAGCATGTATAATGTTTCTATCGGCAGTACATAGTACATTTTACTGCATATTCGTACATGGCACATAGAGT…
456	NCBI	AY155833	A	India	Asia	WA	????????????????????????????CCCTACACATATGCAGTACTAATCCAGCATAAACGTAATGTATGTACATTACATT-TTATGATCTACTTCATGTGTACGTACATAATATTAATGTAACAAGGACATAGTATGTATATAGTACATTAAACGATTTCCCACATGCATATTAAGTACGTACAT----------------------------------------------------------------------------CAGTATTAATGTAATAAGGACATAGTATGTATATTGTACATTAAACGATCTTCCCCATGCATATAAGCATGTATAATGCTTCTATCGGCAGTACATAGTACATTTTACTGCATATTCGTACATGGCACATAGAGT…
457	NCBI	AY155834	B1	India	Asia	WA	????????????????????????????CCCTACACATGTGCAGTACTAATCCAGCATAAACGTAATGTATGTACATTACATT-TTATGATCTACTTCACGTGTACGTACATAATATTAATGTAACAAGGACATAATATGTATATAGTACATTAAACGATTTTCCGCATGCATATTAAGCACGTATAT----------------------------------------------------------------------------CAGTATTAATGTAATAAAGACATAATATGTATATCGTACATTAAACGATCTCCCCCATGCATATAAGCACGTACAATGTCCTTATTAGCAGTACATAGTACATTTTACTGTATACCCGTACATAGCACATAAAGT…
458	NCBI	AY155835	A	India	Asia	WA	????????????????????????????CCCTACACATATGCAGTACTAATCCAGCATAAACGTAATGTATGTACATTACATT-TTATGATCTACTTCATGTGTACGTACATAATATTAATGTAACAGGGACATAATATGTATATAGTACATTAAACGATTTTCCACATGCATATTAAGTACGTACAT----------------------------------------------------------------------------CAATATTAATGTAATAAAGACATAGTATGTATATTGTACATTAAACGATCTTCCCCATGCATATAAGCATGTATAATGCTTCCATCGGCAGTACATGGTACATTTTACTGCATATTCGTACATGGCACATAGAGT…
459	NCBI	AY155836	A	India	Asia	WA	????????????????????????????CCCTACACATATGCAGTACTAATCCAGCATAAACGTAATGTATGTACATTACATT-TTATGATCTACTTCATGTGTACGTACATAATATTAATGTAACAAGGACATAGTATGTATATAGTACATTAAACGATTTTCCACATGCATATTAAGCACGTACAT----------------------------------------------------------------------------CAGTATTAATGTAATAAGGACATAGTATGTATATTGTACATTAAACGATCTTCCTCATGCATATAAGCATGTATAATGCTTCTATCGGCAGTACATAGTACATTCTATTGCATATTCGTACATGGCACATAGAGT…
460	NCBI	AY155837	A	India	Asia	WA	????????????????????????????CCCTACACATATGCAGTACTAATCCAGCATAAACGTAATGTATGTACACTACATT-TTATGATCTACTTCATGTGTACGTACATAATATTAATGTAACAAGGACATAGTATGTATATAGTACATTAAACGATTTCCCACATGCATATTAAGCACGTACAT----------------------------------------------------------------------------CAGTATTAATGTAATAAGGACATAATATGTATATCGTACATTAAACGATCTTCCTCATGCATATAAGCATGTATAATGCTTCTATCGACAGTACATAGTACATTTTACTGCATATTCGTACATGGCACATAGAGT…
460	NCBI	AY155838	A	India	Asia	WA	????????????????????????????CCCTACACATATGCAGTACTAATCCAGCATAAACGTAATGTATGTACACTACATT-TTATGATCTACTTCATGTGTACGTACATAATATTAATGTAACAAGGACATAGTATGTATATAGTACATTAAACGATTTCCCACATGCATATTAAGCACGTACAT----------------------------------------------------------------------------CAGTATTAATGTAATAAGGACATAATATGTATATCGTACATTAAACGATCTTCCTCATGCATATAAGCATGTATAATGCTTCTATCGACAGTACATAGTACATTTTACTGCATATTCGTACATGGCACATAGAGT…
449	NCBI	AY155839	A	India	Asia	WA	????????????????????????????CCCTACACATATGCAGTACTAATCCAGCATAAACGTAATGTATGTACATTACATT-TTATGATCTACTTCATGTGTACGTACATAGTATTAATGTAACAAGGACATAGTATGTATATAGTACATTAAACGATTTTCCACATGCATATTAAGCACGTACAT----------------------------------------------------------------------------CAGTATTAATGTAACAAGGACATAGTATGTATATTGTACATTAAACGATCTTCCTCATGCATATAAGCATGTATAATGCTTCTATCGGCAGTACATGGTACATTTTACTGCATATTCGTACATGGCACATAGAGT…
371	NCBI	AY155840	A	India	Asia	WA	????????????????????????????CCCTACACATATGCAGTACTAATCCAGCATAAACGTAATGTATGTACATTACATT-TTATGATCTACTTCATGTGTACGTACATAATATTAATGTAACAGGGACATAGTATGTATATAGTACATTAAACGATTTTCCACATGCATATTAAGCACGTACAT----------------------------------------------------------------------------CAGTATTAATGTAATAAGGACATAGTATGTATATCGTACATTAAACGATCTTCCTCATGCATATAAGCATGTATAATGCTTCTATCGACAGTACATAGTACATTTTACTGCATATTCGTACATGGCACATAGAGT…
461	NCBI	AY155841	A	India	Asia	WA	????????????????????????????CCCTACACATATGCAGTACTAATCCAGCATAAACGTAATGTATGTACATTACATT-TTATGATCTACTTCATGTGTACGTACATAATATTAATGTAACAAGGACATAGTATGTATATAGTACATTAAACGATTTTCCACATGCATATTAAGCACGTACAT----------------------------------------------------------------------------CAGTATTAATGTAATGAGGACATAGTATGTATATTGTACATTAAACGATCTTCCTCATGCATATAAGCATGTATAATGTTTCTATCGGCAGTACATAGTACATTTTACTGCATATTCGTACATGGCACATAGAGT…
383	NCBI	AY155842	A	India	Asia	WA	????????????????????????????CCCTACACATATGCAGTACTAATCCAGCATAAACGTAATGTATGTACATTACATT-TTATGATCTACTTCATGTGTACGTACATAATATTAATGTAACAGGGACATAGTATGTATATAGTACATTAAACGATTTTCCACATGCATATTAGGTACGTACAT----------------------------------------------------------------------------CAGTATTAATGTAACAAGGACATAGTATGTATATTGTACATTAAACGATCTTCCCCATGCATATAAGCATGTATAATACTTCTATTGACAGTACATAGTACATTTTACTGCATACTCGTACATGGTACATAGAGT…
462	NCBI	AY155843	A	India	Asia	WA	????????????????????????????CCCTACACATATGCAGTACTAATCCAGCATAAACGTAATGTATGTACATTACATT-TTATGATCTACTTCATGTGTACGTACATAATATTAATGTAACAGGGACATAATATGTATATAGTACATTAAACGATTTTCCACATGCATATTAAGTACGTACAT----------------------------------------------------------------------------CAATATTAATGTAATAAGGACATAGTATGTATATTGTACATTAAACGATCTTCCCCATGCATATAAGCATGTATAACGCTTCCATCGACAGTACATAGTACATTTTACTGCATATTCGTACATGGCACATAGAGT…
451	NCBI	AY155844	A	India	Asia	WA	????????????????????????????CCCTACACATATGCAGTACTAATCCAGCATAAACGTAATGTATGTACATTACATT-TTATGATCTACTTCATGTGTACGTACATAGTATTAATGTAACAAGGACATAGTATGTATATAGTACATTAAACGATTTTCCGCATGCATATTAAGCACGTACAT----------------------------------------------------------------------------CAGTATTAATGTAATAAGGACATAATATGTATATTGTACATTAAACGATCTTCCTCATGCATATAAGCATGTATAATGCTTCTATCGGCAGTACATGGTACATTTTACTGCATATTCGTACATGGCACATAGGGT…
389	NCBI	AY155845	A	India	Asia	WA	????????????????????????????CCCTACACATATGCAGTACTAATCCAGCATAAACGTAATGTATGTACATTACATT-TTATGATCTACTTCATGTGTACGTACATAATATTAATGTAACAGGGACATAGTATGTATATAGTACATTAAACGATTTTCCACATGCATATTAAGTACGTACAT----------------------------------------------------------------------------CAGTATTAATGTAATAAGGACATAGTATGTATATTGTACATTAAACGATCTTCCTCATGCATATAAGCATGTATAATGCTTCTATCGGCAGTACATAGTACATTTTACTGCATATTCGTACATGGCACATAGAGT…
450	NCBI	AY155846	A	India	Asia	WA	????????????????????????????CCCTACACATATGCAGTACTAATCCAGCATAAACGTAATGTATGTACATTACATT-TTATGATCTACTTCATGTGTACGTACATAATATTAATGTAACAAGGACATAGTATGTATATAGTACATTAAACGATTTTCCACATGCATATTAAGCACGTACAT----------------------------------------------------------------------------CAGTATTAATGTAATAAGGACATAATATGTATATTGTACATTAAACGATCTTCCTCATGCATATAAGCATGTATAATGCTCCTATCGGCAGTACATGGTACATTCTACTGCATATTCGTACATGGCACATAGAGT…
463	NCBI	AY155847	A	India	Asia	WA	????????????????????????????CCCTACACATATGCAGTACTAATCCAGCATAAACGTAATGTATGTACATTACATT-TTATGATCTACTTCATGTGTACGTACATAATATTAATGTAACAGGGACATAGTATGTATATAGTACATTAAACGATTTTCCGCATGCATATTAAGTACGTACAT----------------------------------------------------------------------------CAGTATTAATGTAATAAGGACATAGTATGTATATTGTACATTAAACGATCTTCCTCATGCATATAAGCATGTATAATGCTTCTATCGACAGTACATAGTACATTTTACTGCATATTCGTACATAGCACATAGAGT…
450	NCBI	AY155848	A	India	Asia	WA	????????????????????????????CCCTACACATATGCAGTACTAATCCAGCATAAACGTAATGTATGTACATTACATT-TTATGATCTACTTCATGTGTACGTACATAATATTAATGTAACAAGGACATAGTATGTATATAGTACATTAAACGATTTTCCACATGCATATTAAGCACGTACAT----------------------------------------------------------------------------CAGTATTAATGTAATAAGGACATAATATGTATATTGTACATTAAACGATCTTCCTCATGCATATAAGCATGTATAATGCTCCTATCGGCAGTACATGGTACATTCTACTGCATATTCGTACATGGCACATAGAGT…
384	NCBI	AY155849	A	India	Asia	WA	????????????????????????????CCCTACACATATGCAGTACTAATCCAGCATAAACGTAATGTATGTACATTACATT-TTATGATCTACTTCATGTGTACGTACATAATATTAATGTAACAAGGACATAGTATGTATATAGTACATTAAACGATTTTCCACATGCATATTAAGCACGTACAT----------------------------------------------------------------------------CAGTATTAATGTAATAAGGACATAGTATGTATATCGTACATTAAACGATCTTCCCCATGCATATAAGCATGTATAATGTCTCTATCGGCAGTACATAGTACATTTTACTGCATACTCGTACATGGCACATAGAGT…
464	NCBI	AY155850	A	India	Asia	WA	????????????????????????????CCCTACACATATGCAGTACTAATCCAGCATAAACGTAATGTATGTACATTACATT-TTATGATCTACTTCATGTGTACGTACATAATATTAATGTAACGAGGACATACTATGTATATAGTACATTAAACGATTTTCCACATGCATATTAAGTACGTACAT----------------------------------------------------------------------------CAGTATTAATGTAATAAGGACATAGTATGTATATTGTACATTAAACGATCTTCCTCATGCATATAAGCATGTATAATGCTTCTATTGGCAGTACATAGTACATTTTACTGCATATTCGTACATAGCACATAGAGT…
452	NCBI	AY155851	A	India	Asia	WA	????????????????????????????CCCTACACATATGCAGTACTAATCCAGCATAAACGTAATGTATGTACATTACATT-TTATGATCTACTTCATGTGTACGTACATAATATTAATGTAACAAGGACATAGTATGTATATAGTACATTAAACGATTTTCCACATGCATATTAAGCACGTACAT----------------------------------------------------------------------------CAGTATTAATGTAATAAGGACATAGTATGTATATTGTACATTAAACGATCTTCCTCATGCATATAAGCATGTATAATGCTTCTATCGGCAGTACATAGTACATTCTACTGCATATTCGTACATGGCACATAGAGT…
448	NCBI	AY155852	A	India	Asia	WA	????????????????????????????CCCTACACATATGCAGTACTAATCCAGCATAAACGTAATGTATGTACATTACATT-TTATGATCTACTTCATGTGTACGTACATAATATTAATGTAACAAGGACATAATATGTATATAGTACATTAAACGATTTTCCACATGCATATTAAGCACGTACAT----------------------------------------------------------------------------CAGTATTAATGTAATAAGGACATAATATGTATATTGTACATTAAACGATCTTCCTCATGCATATAAGCATGTATAATGCTTCTATCGGCAGTACATAGTACATTCTACTGCATATTCGTACATGGCACATGGAGT…
446	NCBI	AY155853	A	India	Asia	WA	????????????????????????????CCCTACACATATGCAGTACTAATCCAGCATAAACGTAATGTATGTACATTACATT-TTATGATCTACTTCATGTGTACGTACATAATATTAATGTAACAAGGACATAGTATGTATATAGTACATTAAACGATTTTCCACATGCATATTAAGCACGTACAT----------------------------------------------------------------------------CAGTATTAATGTAATAAGGACATAATATGTATATTGTACATTAAACGATCTTCCTCATGCATATAAGCATGTATAATGCTTCTATCGGCAGTACATAGTACATTCTACTGCACATTCGTACATGGCACATAGAGT…
452	NCBI	AY155854	A	India	Asia	WA	????????????????????????????CCCTACACATATGCAGTACTAATCCAGCATAAACGTAATGTATGTACATTACATT-TTATGATCTACTTCATGTGTACGTACATAATATTAATGTAACAAGGACATAGTATGTATATAGTACATTAAACGATTTTCCACATGCATATTAAGCACGTACAT----------------------------------------------------------------------------CAGTATTAATGTAATAAGGACATAGTATGTATATTGTACATTAAACGATCTTCCTCATGCATATAAGCATGTATAATGCTTCTATCGGCAGTACATAGTACATTCTACTGCATATTCGTACATGGCACATAGAGT…
379	NCBI	AY155855	A	India	Asia	WA	????????????????????????????CCCTACACATATGCAGTACTAATCCAGCATAAACGTAATGTATGTACATTACATT-TTATGATCTACTTCATGTGTACGTACATAATATTAATGTAACAGGGACATAGTATGTATATAGTACATTAAACGATTTTCCACATGCATATTAAGTACGTACAT----------------------------------------------------------------------------CAGTATTAATGTAATAAGGACATAGTATGTATATTGTACATTAAACGATCTTCCTCATGCATATAAGCATGTATAATGTTTCTATCGGCAGTACATAGTACATTTTACTGCATATTCGTACATGGCACATAGAGT…
451	NCBI	AY155856	A	India	Asia	WA	????????????????????????????CCCTACACATATGCAGTACTAATCCAGCATAAACGTAATGTATGTACATTACATT-TTATGATCTACTTCATGTGTACGTACATAGTATTAATGTAACAAGGACATAGTATGTATATAGTACATTAAACGATTTTCCGCATGCATATTAAGCACGTACAT----------------------------------------------------------------------------CAGTATTAATGTAATAAGGACATAATATGTATATTGTACATTAAACGATCTTCCTCATGCATATAAGCATGTATAATGCTTCTATCGGCAGTACATGGTACATTTTACTGCATATTCGTACATGGCACATAGGGT…
450	NCBI	AY155857	A	India	Asia	WA	????????????????????????????CCCTACACATATGCAGTACTAATCCAGCATAAACGTAATGTATGTACATTACATT-TTATGATCTACTTCATGTGTACGTACATAATATTAATGTAACAAGGACATAGTATGTATATAGTACATTAAACGATTTTCCACATGCATATTAAGCACGTACAT----------------------------------------------------------------------------CAGTATTAATGTAATAAGGACATAATATGTATATTGTACATTAAACGATCTTCCTCATGCATATAAGCATGTATAATGCTCCTATCGGCAGTACATGGTACATTCTACTGCATATTCGTACATGGCACATAGAGT…
449	NCBI	AY155858	A	India	Asia	WA	????????????????????????????CCCTACACATATGCAGTACTAATCCAGCATAAACGTAATGTATGTACATTACATT-TTATGATCTACTTCATGTGTACGTACATAGTATTAATGTAACAAGGACATAGTATGTATATAGTACATTAAACGATTTTCCACATGCATATTAAGCACGTACAT----------------------------------------------------------------------------CAGTATTAATGTAACAAGGACATAGTATGTATATTGTACATTAAACGATCTTCCTCATGCATATAAGCATGTATAATGCTTCTATCGGCAGTACATGGTACATTTTACTGCATATTCGTACATGGCACATAGAGT…
448	NCBI	AY155859	A	India	Asia	WA	????????????????????????????CCCTACACATATGCAGTACTAATCCAGCATAAACGTAATGTATGTACATTACATT-TTATGATCTACTTCATGTGTACGTACATAATATTAATGTAACAAGGACATAATATGTATATAGTACATTAAACGATTTTCCACATGCATATTAAGCACGTACAT----------------------------------------------------------------------------CAGTATTAATGTAATAAGGACATAATATGTATATTGTACATTAAACGATCTTCCTCATGCATATAAGCATGTATAATGCTTCTATCGGCAGTACATAGTACATTCTACTGCATATTCGTACATGGCACATGGAGT…
465	NCBI	AY155860	A	India	Asia	WA	??????????????????????????????????ACATATGCAGTACTAATCCAGCATAAACGTAATGTATGTACATTACATT-TTATGATCTACTTCATGTGTACGTACATAATATTAATGTAACAAGGACATAGTATGTATATAGTACATTAAATGATTTTCCACATGCATATTAAGCACGTACAT----------------------------------------------------------------------------CAGTATTAATGTAATAAGGACATAATATGTATATTGTACATTAAACGATCTTCCTCATGCATATAAGCATGTATAATGCTTCTATCGACAGTACATAGTACATTCTACTGCATATTCGTACATGGCACATAAAGT…
466	NCBI	AY155861	A	India	Asia	WA	??????????????????????????????????????????????????????GCATAAACGTAATGTATGTACATTACATT-TTATGATCTACTTCATGTGTACGTACATAATATTAATGTAACAAGGACATAGTATGTATATAGTACATTAAACGATTTTCCACATGCATATTAAGCACGTACAT----------------------------------------------------------------------------CAGTATTAATGTAATAAGGACATAGTATGTATATCGTACATTAAACGATCTTCCCCATGCATATAAGCATGTATAATGCTTCTATCGGCAGTACATAGTACATTTTACTGCATATTCGTACATGGCACATAGAGT…
448	NCBI	AY155862	A	India	Asia	WA	????????????????????????????CCCTACACATATGCAGTACTAATCCAGCATAAACGTAATGTATGTACATTACATT-TTATGATCTACTTCATGTGTACGTACATAATATTAATGTAACAAGGACATAATATGTATATAGTACATTAAACGATTTTCCACATGCATATTAAGCACGTACAT----------------------------------------------------------------------------CAGTATTAATGTAATAAGGACATAATATGTATATTGTACATTAAACGATCTTCCTCATGCATATAAGCATGTATAATGCTTCTATCGGCAGTACATAGTACATTCTACTGCATATTCGTACATGGCACATGGAGT…
446	NCBI	AY155863	A	India	Asia	WA	????????????????????????????CCCTACACATATGCAGTACTAATCCAGCATAAACGTAATGTATGTACATTACATT-TTATGATCTACTTCATGTGTACGTACATAATATTAATGTAACAAGGACATAGTATGTATATAGTACATTAAACGATTTTCCACATGCATATTAAGCACGTACAT----------------------------------------------------------------------------CAGTATTAATGTAATAAGGACATAATATGTATATTGTACATTAAACGATCTTCCTCATGCATATAAGCATGTATAATGCTTCTATCGGCAGTACATAGTACATTCTACTGCACATTCGTACATGGCACATAGAGT…
452	NCBI	AY155864	A	India	Asia	WA	????????????????????????????CCCTACACATATGCAGTACTAATCCAGCATAAACGTAATGTATGTACATTACATT-TTATGATCTACTTCATGTGTACGTACATAATATTAATGTAACAAGGACATAGTATGTATATAGTACATTAAACGATTTTCCACATGCATATTAAGCACGTACAT----------------------------------------------------------------------------CAGTATTAATGTAATAAGGACATAGTATGTATATTGTACATTAAACGATCTTCCTCATGCATATAAGCATGTATAATGCTTCTATCGGCAGTACATAGTACATTCTACTGCATATTCGTACATGGCACATAGAGT…
379	NCBI	AY155865	A	India	Asia	WA	????????????????????????????CCCTACACATATGCAGTACTAATCCAGCATAAACGTAATGTATGTACATTACATT-TTATGATCTACTTCATGTGTACGTACATAATATTAATGTAACAGGGACATAGTATGTATATAGTACATTAAACGATTTTCCACATGCATATTAAGTACGTACAT----------------------------------------------------------------------------CAGTATTAATGTAATAAGGACATAGTATGTATATTGTACATTAAACGATCTTCCTCATGCATATAAGCATGTATAATGTTTCTATCGGCAGTACATAGTACATTTTACTGCATATTCGTACATGGCACATAGAGT…
467	NCBI	AY155866	A	India	Asia	WA	????????????????????????????CCCTACACATATGCAGTACTAATCCAGCATAAACGTAATGTATGTACATTACATT-TTATGATCTACTTCATGTGTACGTACATAATATTAATGTAATAAGGACATAGTATGTATATAGTACATTAAACGATTTTCCACATGCATATTAAGCACGTACAT----------------------------------------------------------------------------CAGTATTAATGTAATAAGGACATAGTATGTATATTGTACATTAAACGATCTTCCCCATGCATATAAGCATGTATAATGTTTCTATCGGCAGTACATAGTACATTCTACTGCATACTCGTACATGGCACATAGAGT…
468	NCBI	AY155868	A	India	Asia	WA	????????????????????????????CCCTACACATATGCAGTACTAATCCAGCATAAACGTAATGTATGTACATTACATT-TTATGATCTACTTCATGTGTACGTACATAATATTAATGTAACAGGGACATAGTATGTATATAGTACATTAAACGATTTTCCACATGCATATTAAGTACGTACAT----------------------------------------------------------------------------CAGTATTAATGTAATAAGGACATAGTATGTATATTGTACATTAAACGATCTTCCTCATGCATATAAGCATGTATAATGCTTCTATCGACAGTACATAGTACATTTTACTGCATATTCGTACATAGCACATAGAGT…
467	NCBI	AY155869	A	India	Asia	WA	????????????????????????????CCCTACACATATGCAGTACTAATCCAGCATAAACGTAATGTATGTACATTACATT-TTATGATCTACTTCATGTGTACGTACATAATATTAATGTAATAAGGACATAGTATGTATATAGTACATTAAACGATTTTCCACATGCATATTAAGCACGTACAT----------------------------------------------------------------------------CAGTATTAATGTAATAAGGACATAGTATGTATATTGTACATTAAACGATCTTCCCCATGCATATAAGCATGTATAATGTTTCTATCGGCAGTACATAGTACATTCTACTGCATACTCGTACATGGCACATAGAGT…
468	NCBI	AY155870	A	India	Asia	WA	????????????????????????????CCCTACACATATGCAGTACTAATCCAGCATAAACGTAATGTATGTACATTACATT-TTATGATCTACTTCATGTGTACGTACATAATATTAATGTAACAGGGACATAGTATGTATATAGTACATTAAACGATTTTCCACATGCATATTAAGTACGTACAT----------------------------------------------------------------------------CAGTATTAATGTAATAAGGACATAGTATGTATATTGTACATTAAACGATCTTCCTCATGCATATAAGCATGTATAATGCTTCTATCGACAGTACATAGTACATTTTACTGCATATTCGTACATAGCACATAGAGT…
469	NCBI	AY155871	A	India	Asia	WA	????????????????????????????CCCTACACATATGCAGTACTAATCCAGCATAAACGTAATGTATGTACATTACATT-TTATGATCTACTTCATGTGTACGTACATAATATTAATGTAACAAGGACATAGTATGTATATAGTACATTAAACGATTTTCCACATGCATATTAAGCACGTACAT----------------------------------------------------------------------------CAGTATTAATGTAATAAGGACATAGTATGTATATCGTACATTAAACGATCTTCCCCATGCATATAAGCATGTATAATGCTTCTATCGGCAGTACATAGTACATTTTACTGCATATTCGTACATGGCACATAGAGT…
467	NCBI	AY155872	A	India	Asia	WA	????????????????????????????CCCTACACATATGCAGTACTAATCCAGCATAAACGTAATGTATGTACATTACATT-TTATGATCTACTTCATGTGTACGTACATAATATTAATGTAATAAGGACATAGTATGTATATAGTACATTAAACGATTTTCCACATGCATATTAAGCACGTACAT----------------------------------------------------------------------------CAGTATTAATGTAATAAGGACATAGTATGTATATTGTACATTAAACGATCTTCCCCATGCATATAAGCATGTATAATGTTTCTATCGGCAGTACATAGTACATTCTACTGCATACTCGTACATGGCACATAGAGT…
470	NCBI	AY155873	A	India	Asia	WA	????????????????????????????CCCTACACATATGCAGTACTAATCCAGCATAAACGTAATGTATGTACATTACATT-TTATGATCTACTTCATGTGTACGTACATAATATTAATGTAACAGGGACATAATATGTATATAGTACATTAAACGATTTTCCACATGCATATTAGGTACGTACAT----------------------------------------------------------------------------CAGTATTAATGTAATAAGGACATAGTATGTATATTGTGCATTAAACGATCTTCCTCATGCATATAAGCATGTATAATGCTTCTATCGGCAGTACATAGTACATTTTACTGCATATTCGTACATAGCACATAGAGT…
470	NCBI	AY155874	A	India	Asia	WA	????????????????????????????CCCTACACATATGCAGTACTAATCCAGCATAAACGTAATGTATGTACATTACATT-TTATGATCTACTTCATGTGTACGTACATAATATTAATGTAACAGGGACATAATATGTATATAGTACATTAAACGATTTTCCACATGCATATTAGGTACGTACAT----------------------------------------------------------------------------CAGTATTAATGTAATAAGGACATAGTATGTATATTGTGCATTAAACGATCTTCCTCATGCATATAAGCATGTATAATGCTTCTATCGGCAGTACATAGTACATTTTACTGCATATTCGTACATAGCACATAGAGT…
423	NCBI	AY155875	A	India	Asia	WA	????????????????????????????CCCTACACATATGCAGTACTAATCCAGCATAAACGTAATGTATGTACATTACATT-TTATGATCTACTTCATGTGTACGTACATAATATTAATGTAACAAGGACATAGTATGTATATAGTACATTAAACGATTTTCCACATGCATATTAAGCACGTACAT----------------------------------------------------------------------------CAGTATTAATGTAATAAGGACATAGTATGTATATCGTACATTAAACGATCTTCCCCATGCATATAAGCATGTATAATGCTTCTATCGGTAGTACATAGTACATTTTACTGCATATTCGTACATGGCACATAGAGT…
471	NCBI	AY155876	A	India	Asia	WA	????????????????????????????CCCTACACATATGCAGTACTAATCCAGCATAAACGTAATGTATGTACATTACATT-TTATGATCTACTTCATGTGTACGTACATAATATTAATGTAACAAGGACATAATATGTATATAGTACATTAAACGATTTTCCACATGCATATTAAGCACGTACAT----------------------------------------------------------------------------CAGTATTAATGTAATAAGGACATAGTATGTATATCGTACATTAAACGATCTTCCCCATGCATATAAGCATGTATAATGCTTCTATCGGTAGTACATAGTACATTTTACTGCATATTCGTACATGGCACATAGAGT…
472	NCBI	AY155877	C	India	Asia	WA	????????????????????????????CCCTACATATATGCAGTACTAATCCAACATAAACGTAATGTATGTACATTACATT-TTATGGTCTACTTCACGTGTACGTACATAACATTAATGTAACAAGGACATAATATGTATATAGTACATTAGATGGTTTCCCACATGCATATTAAGCACGTACAT----------------------------------------------------------------------------TAGTATTAATGTAGTAAGGACATAATATGTATATCGTACATTAAACGATCTTCCCCATGCATATAAGCATGTACAATATCCCTATTGATAGTACATGGCACATTTTATTGTATACTCGTACATAGCGCATGAAGT…
473	NCBI	AY155878	A	India	Asia	WA	????????????????????????????CCCTACACATATGCAGTACTAATCCAGCATAAACGTAATGTATGTACATTACATT-TTATGATCTACTTCATGTGTACGTACATAATATTAATGTAACAGGGACATAGTATGTATATAGTACATTAAACGATTTTCCACATGCATATTAAGTACGTACAT----------------------------------------------------------------------------CAGTATTAATGTAATAGGGACATAGTATGTATATTGTACATTAAACGATCTTCCTCATGCATATAAGCATGTATAATGTTTCTATCGGCAGTACATAGTACATTTTACTGCATATTCGTACATGGCACATAGAGT…
474	NCBI	AY155879	A	India	Asia	WA	????????????????????????????CCCTACACATATGCAGTACTAATCCAGCATAAACGTAATGTATGTACATTACATT-TTATGATCTACTTCGTGTGTACGTACATAATATTAATGTAACAGGGACATAGTATGTATATAGTACATTAAACGATTTTCCACATGCATATTAAGTACGTACAT----------------------------------------------------------------------------CAGTATTAATGTAATAAGGACATAGTATGTATATCGTACATTAAACGATCTTCCTCATGCATATAAGCATGTATAATGCTTCTATCGGCAGTACATAGTACATTTTACTGCATATTCGTACATGGCACATAGAGT…
475	NCBI	AY155880	B1	India	Asia	WA	????????????????????????????CCCTACACATATGCAGTACTAATCCAGCATAAACGTAATGTATGTACATTACATT-TTATGATCTACTTCACGTGTACGTACATAATATTAATGTAACAAGGACATAATATGTATATAGTACATTAAACGATTTTCCACATGCATATTAAGTACGTATAT----------------------------------------------------------------------------CAGTATTAATGTAATAAAGACATAATATGTATATCGTACATTAAACGATCTCCCCCATGCATATAAGCACGTACAATGTCCTTATTAGCAGTACATGGTACATTTTACTGTATACCCGTACATAGCACATAAAGT…
476	NCBI	AY155881	A	India	Asia	WA	????????????????????????????CCCTACACATATGCAGTACTAATCCAGCATAAACGTAATGTATGTACATTACATT-TTATGATCTACTTCATGTGTACGTACATAATATTAATGTAACAGGGACATAGTATGTATATAGTACATTAAACGATTTTCCACATGCATATTAAGTACGTACAT----------------------------------------------------------------------------TAGTATTAATGTAATAAGGACATAGTATGTATATTGTACATTAAACGATCTTCCTCATGCATATAAGCATGTATAATGCTTCTATCGGCAGTACATAGTACATTTTACTGCATATTCGTACATGGCACATAGAGT…
385	NCBI	AY155882	A	India	Asia	WA	????????????????????????????CCCTACACATATGCAGTACTAATCCAGCATAAACGTAATGTATGTACATTACATT-TTATGATCTACTTCATGTGTACGTACATAATATTAATGTAACAGGGACATAGTATGTATATAGTACATTAAACGATTTTCCACATGCATATTAAGTACGTACAT----------------------------------------------------------------------------CAGTATTAATGTAATAAGGACATAGTATGTATATTGTACATTAAACGATCTTCCTCATGCATATAAGCATGTATAATGCTTCTATCGGCAGTACATAGTACATTTCACTGCATATTCGTACATGGCACATAGAGT…
477	NCBI	AY155883	B1	India	Asia	WA	????????????????????????????CCCTACACATGTGCAGTACTAATCCAGCATAAACGTAATGTATGTACATTACATT-TTATGATCTACTTCACGTGTACGTACATAATATTAATGTAACAAGGACATAATATGTATATAGTACATTAAACGATTTTCCACATGCATATTAAGCACGTATAT----------------------------------------------------------------------------CAGTATTAATGTAATAAAGACATAATATGTATATCGTACATTAAACGATCTCCCCCATGCATATAAGCACGTACAATGTCCTTATTAGCAGTACATGGTACATTTTACTGTATACCCGTACATAGCACATAAAGT…
478	NCBI	AY155884	A	India	Asia	WA	????????????????????????????CCCTACACATATGCAGTACTAATCCAGCATAAACGTAATGTATGCACATTACATT-TTATGATCTACTTCATGTGTACGTACATAATATTAATGTAACAGGGACATAATATGTATATAGTACATTAAACGATTTTCCACATGCATATTAAGTACGTACAT----------------------------------------------------------------------------CAGTATTAATGTAATAAGGACATAGTATGTATATCGTACATTAAACGATCTTCCCCATGCATATAAGCATGTATAATGCTTCCATCGGCAGTACATAGTACATTTTACTGCATATTCGTACATGGCACATAGAGT…
479	NCBI	AY155885	A	India	Asia	WA	????????????????????????????CCCTACACATATGCAGTACTAATCCAGCATAAACGTAATGTATGTACATTACATT-TTATGATCTACTTCATGTGTACGTACATAATATTAATGTAACAGGGACATAGTATGTATATAGTACATTAAACGATTTTCCACATGCATATTAAGCACGTACAT----------------------------------------------------------------------------CAGTATTAATGTAATAAGGACATAGTATGTATATCGTACATTAAACGATCTTCCTCATGCATATAAGCATGTATAATGCTTCTATCGACAGTACATAGTACATTTTACTGCATATTCGTACATGGCACATAGAGT…
480	NCBI	AY155886	A	India	Asia	WA	????????????????????????????CCCTACACATATGCAGTACTAATCCAGCATAAACGTAATGTATGTACATTACATT-TTATGATCTACTTCATGTGTACGTACATAATATTAATGTAACAAGGACATAGTATGTATATAGTACATTAAACGATTTTCCACATGCATATTAAGCACGTACAT----------------------------------------------------------------------------CAGTATTAATGTAATAAGGACATAGCATGTATATCGTACATTAAACGATCTTCCTCATGCATATAAGCATGTACAATGCTTCTATCGGCAGTACATAGTACATTTTACTGCATATTCGTACATGGCACATAGAGT…
481	NCBI	AY155887	A	India	Asia	WA	????????????????????????????CCCTACACATATGCAGTACTAATCCAGCATAAACGTAATGTATGTACATTACATT-TTATGATCTACTTCATGTGTACGTACATAATATTAATGTAACAGGGACATAGTATGTATATAGTACATTAAACGATTTTCCACATGCATATTAAGTACGTACAT----------------------------------------------------------------------------CAGTATTAATGTAATAAGGACATAGTATGTATATCGTACATTAAACGATCTTCCTCATGCATATAAGCATGTATAATGCTTCCATCGGCAGTACATAGTACATTTTACTGCATATTCGTACATGGCACATAGAGT…
481	NCBI	AY155888	A	India	Asia	WA	????????????????????????????CCCTACACATATGCAGTACTAATCCAGCATAAACGTAATGTATGTACATTACATT-TTATGATCTACTTCATGTGTACGTACATAATATTAATGTAACAGGGACATAGTATGTATATAGTACATTAAACGATTTTCCACATGCATATTAAGTACGTACAT----------------------------------------------------------------------------CAGTATTAATGTAATAAGGACATAGTATGTATATCGTACATTAAACGATCTTCCTCATGCATATAAGCATGTATAATGCTTCCATCGGCAGTACATAGTACATTTTACTGCATATTCGTACATGGCACATAGAGT…
482	NCBI	AY155889	A	India	Asia	WA	????????????????????????????CCCTACACATATGCAGTACTAATCCAGCATAAACGTAATGTATGTACATTACATT-TTATGATCTACTTCATGTGTACGTACATAATATTAATGTAACAAGGACATAATATGTATATAGTACATTAAACGATTTTCCACATGCATATTAAGCGCGTATAT----------------------------------------------------------------------------CAGTATTAATGTAATAAGGACATAGTATGTATATCGTACATTAAACGATCTTCCTCATGCATATAAGCATGTACAATGCTTCTATTGGCAGTACATAGTACATTTTACTGCATATTCGTACATGGCACATAGAGT…
478	NCBI	AY155890	A	India	Asia	WA	????????????????????????????CCCTACACATATGCAGTACTAATCCAGCATAAACGTAATGTATGCACATTACATT-TTATGATCTACTTCATGTGTACGTACATAATATTAATGTAACAGGGACATAATATGTATATAGTACATTAAACGATTTTCCACATGCATATTAAGTACGTACAT----------------------------------------------------------------------------CAGTATTAATGTAATAAGGACATAGTATGTATATCGTACATTAAACGATCTTCCCCATGCATATAAGCATGTATAATGCTTCCATCGGCAGTACATAGTACATTTTACTGCATATTCGTACATGGCACATAGAGT…
481	NCBI	AY155891	A	India	Asia	WA	????????????????????????????CCCTACACATATGCAGTACTAATCCAGCATAAACGTAATGTATGTACATTACATT-TTATGATCTACTTCATGTGTACGTACATAATATTAATGTAACAGGGACATAGTATGTATATAGTACATTAAACGATTTTCCACATGCATATTAAGTACGTACAT----------------------------------------------------------------------------CAGTATTAATGTAATAAGGACATAGTATGTATATCGTACATTAAACGATCTTCCTCATGCATATAAGCATGTATAATGCTTCCATCGGCAGTACATAGTACATTTTACTGCATATTCGTACATGGCACATAGAGT…
483	NCBI	AY155892	A	India	Asia	WA	????????????????????????????CCCTACACATATGCAGTACTAATCCAGCATAAACGTAATGTATGTACATTACATT-TTATGATCTACTTCATGTGTACGTACATAATATTAATGTAACAAAGACATAGTATGTATATAGTGCATTAAACGGTTTTCCACATGCATATTAAGCGCGTACAT----------------------------------------------------------------------------CAGTATTAATGTAATAAGGACATAATATGTATATTGTACATTAAACGATCTTCCTCATGCATATAAGCATGTATAATGTCTCCATCGGCAGTACATAGTACATCTTACTGCATATTCGTACATGGCACATAGAGT…
484	NCBI	AY155893	A	India	Asia	WA	????????????????????????????CCCTACACATATGCAGTACTAATCCAGCATAAACGTAATGTATGTACATTACATT-TTATGATCTACTTCATGTGTACGTACATAATATTAATGTAACAGGGACATAGTATGTATATAGTACATTAAACGATTTTCCACATGCATATTAAGTACGTACAT-----------------------------------------------------------------------------AATATTAATGTAACAAGGACATAGTATGTATATTGTACATTAAACGATCTTCCTCATGCATATAAGCATGTATAATGCTTCTATCGACAGTACATAGTACATTTTACTGCATATTCGTACATGGCACATAGAGT…
485	NCBI	AY155894	A	India	Asia	WA	????????????????????????????CCCTACACATATGCAGTACTAATCCAGCATAAACGTAATGTATGTACATTACATT-TTATGATCTACTTCATGTGTACGTACATAATATTAATGTAACAAGGACATAGTATGTATATAGTACATTAAACGATTTTCCACATGCATATTAAGCACGTACAT----------------------------------------------------------------------------CAGTATTAATGTAATAAGGACATAGTATGTATATTGTACATTAAACGATCTTCCTCATGCATATAAGCATGTACAATGCTTCTATCGGCAGTACATAGTACATTTTACTGCATATTCGTACATGGCACATAGAGT…
486	NCBI	AY155895	A	India	Asia	WA	????????????????????????????CCCTACACATATGCAGTACTAATCCAGCATAAACGTAATGTATGTACATTACATT-TTATGATCTACTTCATGTGTACGTACATAATATTAATGTAACAAGGACATAGTATGTATATAGTACATTAAACGATTTTCCACATGCATATTAAGCACGTACAT----------------------------------------------------------------------------CAGTATTAATGTAATAAGGACATAGTATGTATATTGTACATTAAACGATCTTCCCCATGCATATAAGCATGTATAATGCTTCTATCGGCAGTACATAGTACATTCTACTGCATACTCGTACATGGCACATAGAGT…
487	NCBI	AY155896	A	India	Asia	WA	????????????????????????????CCCTACACATATGCAGTACTAATCCAGCATAAACGTAATGTATGTACATTACATT-TTATGATCTACTTCATGTGTACGTACATAATATTAATGTAACAAGGACATAGTATGTATATAGTACATTAAACGATTTTCCACATGCATATTAAGTACGTACAT----------------------------------------------------------------------------CAGTATTAATGTAATAAGGACATAGTATGTATATTGTACATTAAACGATCTTCCTCATGCATATAAGCATGTATAATACTCCTATTGGCAGTACATAGTACATTTTACTGCATACTCGTACATGGCACATAGAGT…
488	NCBI	AY155897	A	India	Asia	WA	????????????????????????????CCCTACACATATGCAGTACTAATCCAGCATAAACGTAATGTATGTACATTACATT-TTATGATCTACTTCATGTGTACGTACATAATATTAATGTAACAAGGACATAGTATGTATATAGTACATTAAACGATTTTCCACATGCATATTAAGTACGTACAT----------------------------------------------------------------------------CAGTATTAATGTAATAAGGACATAATATGTATATTGTACATTAAACGATCTCCCTCATGCATATAAGCATGTATAATGCTTCTATCGGCAGTACATAGTACATTTTACTGCATATTCGTACATGGCACATAGAGT…
478	NCBI	AY155898	A	India	Asia	WA	????????????????????????????CCCTACACATATGCAGTACTAATCCAGCATAAACGTAATGTATGCACATTACATT-TTATGATCTACTTCATGTGTACGTACATAATATTAATGTAACAGGGACATAATATGTATATAGTACATTAAACGATTTTCCACATGCATATTAAGTACGTACAT----------------------------------------------------------------------------CAGTATTAATGTAATAAGGACATAGTATGTATATCGTACATTAAACGATCTTCCCCATGCATATAAGCATGTATAATGCTTCCATCGGCAGTACATAGTACATTTTACTGCATATTCGTACATGGCACATAGAGT…
489	NCBI	AY155899	A	India	Asia	WA	????????????????????????????CCCTACACATATGCAGTACTAATCCAGCATAAACGTAATGTATGTACATTACATT-TTATGATCTACTTCATGTGTACGTACATAATATTAATGTAACAGGGACATAGTATGTATATAGTACATTAAACGATTTTCCACATGCATATTAAGTACGTACAT----------------------------------------------------------------------------CAGTATTAATGTAATAAGGACATAATATGTATATTGTACATTAAACGATCTCCCTCATGCATATAAGCATGTATAATGCTTCTATCGGCAGTACATAGTACATTTTACTGCATATTCGTACATGGCACATAGAGT…
389	NCBI	AY155900	A	India	Asia	WA	????????????????????????????CCCTACACATATGCAGTACTAATCCAGCATAAACGTAATGTATGTACATTACATT-TTATGATCTACTTCATGTGTACGTACATAATATTAATGTAACAGGGACATAGTATGTATATAGTACATTAAACGATTTTCCACATGCATATTAAGTACGTACAT----------------------------------------------------------------------------CAGTATTAATGTAATAAGGACATAGTATGTATATTGTACATTAAACGATCTTCCTCATGCATATAAGCATGTATAATGCTTCTATCGGCAGTACATAGTACATTTTACTGCATATTCGTACATGGCACATAGAGT…
479	NCBI	AY155901	A	India	Asia	WA	????????????????????????????CCCTACACATATGCAGTACTAATCCAGCATAAACGTAATGTATGTACATTACATT-TTATGATCTACTTCATGTGTACGTACATAATATTAATGTAACAGGGACATAGTATGTATATAGTACATTAAACGATTTTCCACATGCATATTAAGCACGTACAT----------------------------------------------------------------------------CAGTATTAATGTAATAAGGACATAGTATGTATATCGTACATTAAACGATCTTCCTCATGCATATAAGCATGTATAATGCTTCTATCGACAGTACATAGTACATTTTACTGCATATTCGTACATGGCACATAGAGT…
487	NCBI	AY155902	A	India	Asia	WA	????????????????????????????CCCTACACATATGCAGTACTAATCCAGCATAAACGTAATGTATGTACATTACATT-TTATGATCTACTTCATGTGTACGTACATAATATTAATGTAACAAGGACATAGTATGTATATAGTACATTAAACGATTTTCCACATGCATATTAAGTACGTACAT----------------------------------------------------------------------------CAGTATTAATGTAATAAGGACATAGTATGTATATTGTACATTAAACGATCTTCCTCATGCATATAAGCATGTATAATACTCCTATTGGCAGTACATAGTACATTTTACTGCATACTCGTACATGGCACATAGAGT…
486	NCBI	AY155903	A	India	Asia	WA	????????????????????????????CCCTACACATATGCAGTACTAATCCAGCATAAACGTAATGTATGTACATTACATT-TTATGATCTACTTCATGTGTACGTACATAATATTAATGTAACAAGGACATAGTATGTATATAGTACATTAAACGATTTTCCACATGCATATTAAGCACGTACAT----------------------------------------------------------------------------CAGTATTAATGTAATAAGGACATAGTATGTATATTGTACATTAAACGATCTTCCCCATGCATATAAGCATGTATAATGCTTCTATCGGCAGTACATAGTACATTCTACTGCATACTCGTACATGGCACATAGAGT…
490	NCBI	AY155904	A	India	Asia	WA	????????????????????????????CCCTACACATATGCAGTACTAATCCAGCATAAACGTAATGTATGTACATTACATT-TTATGATCTACTTCATGTGTACGTACATAATATTAATGTAATAGGGACATAGTATGTATATAGTACATTAAACGATTTTCCACATGCATATTAAGTACGTACAT----------------------------------------------------------------------------CAGTATTAATGTAATAAGGACATAGTATGTATATTGTACATTAAACGATCTTCCTCATGCATATAAGCATGTATAATGCTTCTATCGGCAGTACATAGTACATTTTACTGCATATTCGTACATGGCACATAGAGT…
476	NCBI	AY155905	A	India	Asia	WA	????????????????????????????CCCTACACATATGCAGTACTAATCCAGCATAAACGTAATGTATGTACATTACATT-TTATGATCTACTTCATGTGTACGTACATAATATTAATGTAACAGGGACATAGTATGTATATAGTACATTAAACGATTTTCCACATGCATATTAAGTACGTACAT----------------------------------------------------------------------------TAGTATTAATGTAATAAGGACATAGTATGTATATTGTACATTAAACGATCTTCCTCATGCATATAAGCATGTATAATGCTTCTATCGGCAGTACATAGTACATTTTACTGCATATTCGTACATGGCACATAGAGT…
478	NCBI	AY155906	A	India	Asia	WA	????????????????????????????CCCTACACATATGCAGTACTAATCCAGCATAAACGTAATGTATGCACATTACATT-TTATGATCTACTTCATGTGTACGTACATAATATTAATGTAACAGGGACATAATATGTATATAGTACATTAAACGATTTTCCACATGCATATTAAGTACGTACAT----------------------------------------------------------------------------CAGTATTAATGTAATAAGGACATAGTATGTATATCGTACATTAAACGATCTTCCCCATGCATATAAGCATGTATAATGCTTCCATCGGCAGTACATAGTACATTTTACTGCATATTCGTACATGGCACATAGAGT…
489	NCBI	AY155907	A	India	Asia	WA	????????????????????????????CCCTACACATATGCAGTACTAATCCAGCATAAACGTAATGTATGTACATTACATT-TTATGATCTACTTCATGTGTACGTACATAATATTAATGTAACAGGGACATAGTATGTATATAGTACATTAAACGATTTTCCACATGCATATTAAGTACGTACAT----------------------------------------------------------------------------CAGTATTAATGTAATAAGGACATAATATGTATATTGTACATTAAACGATCTCCCTCATGCATATAAGCATGTATAATGCTTCTATCGGCAGTACATAGTACATTTTACTGCATATTCGTACATGGCACATAGAGT…
481	NCBI	AY155908	A	India	Asia	WA	????????????????????????????CCCTACACATATGCAGTACTAATCCAGCATAAACGTAATGTATGTACATTACATT-TTATGATCTACTTCATGTGTACGTACATAATATTAATGTAACAGGGACATAGTATGTATATAGTACATTAAACGATTTTCCACATGCATATTAAGTACGTACAT----------------------------------------------------------------------------CAGTATTAATGTAATAAGGACATAGTATGTATATCGTACATTAAACGATCTTCCTCATGCATATAAGCATGTATAATGCTTCCATCGGCAGTACATAGTACATTTTACTGCATATTCGTACATGGCACATAGAGT…
489	NCBI	AY155909	A	India	Asia	WA	????????????????????????????CCCTACACATATGCAGTACTAATCCAGCATAAACGTAATGTATGTACATTACATT-TTATGATCTACTTCATGTGTACGTACATAATATTAATGTAACAGGGACATAGTATGTATATAGTACATTAAACGATTTTCCACATGCATATTAAGTACGTACAT----------------------------------------------------------------------------CAGTATTAATGTAATAAGGACATAATATGTATATTGTACATTAAACGATCTCCCTCATGCATATAAGCATGTATAATGCTTCTATCGGCAGTACATAGTACATTTTACTGCATATTCGTACATGGCACATAGAGT…
423	NCBI	AY155910	A	India	Asia	WA	????????????????????????????CCCTACACATATGCAGTACTAATCCAGCATAAACGTAATGTATGTACATTACATT-TTATGATCTACTTCATGTGTACGTACATAATATTAATGTAACAAGGACATAGTATGTATATAGTACATTAAACGATTTTCCACATGCATATTAAGCACGTACAT----------------------------------------------------------------------------CAGTATTAATGTAATAAGGACATAGTATGTATATCGTACATTAAACGATCTTCCCCATGCATATAAGCATGTATAATGCTTCTATCGGTAGTACATAGTACATTTTACTGCATATTCGTACATGGCACATAGAGT…
491	NCBI	AY155911	A	India	Asia	WA	????????????????????????????CCCTACACATATGCAGTACTAATCCAGCATAAACGTAATGTATGTACATTACATT-TTATGATCTACTTCATGTGTACGTACATAATATTAATGTAGCAAGGACATAGTATGTATATAGTACATTAAACGATTTTCCACATGCATATTAAGTACGTACAT----------------------------------------------------------------------------CAGTATTAATGTAATAAGGACATAGTATGTATATTGTACATTAAACGATCTTCCTCATGCATATAAGCATGTATAATGCTTCTATCGGCAGTACATAGTACATTTTACTGCATACTCGTACATGGCACATAGAGT…
478	NCBI	AY155912	A	India	Asia	WA	????????????????????????????CCCTACACATATGCAGTACTAATCCAGCATAAACGTAATGTATGCACATTACATT-TTATGATCTACTTCATGTGTACGTACATAATATTAATGTAACAGGGACATAATATGTATATAGTACATTAAACGATTTTCCACATGCATATTAAGTACGTACAT----------------------------------------------------------------------------CAGTATTAATGTAATAAGGACATAGTATGTATATCGTACATTAAACGATCTTCCCCATGCATATAAGCATGTATAATGCTTCCATCGGCAGTACATAGTACATTTTACTGCATATTCGTACATGGCACATAGAGT…
492	NCBI	AY155913	A	India	Asia	WA	????????????????????????????CCCTACACATATGCAGTACTAATCCAGCATAAACGTAATGTATGTACATTACATT-TTATGATCTACTTCATGTGTACGTACATAATATTAATGTAACAGGGACATAGTATGTATATAGTACATTAAACGATTTTCCACATGCATATTAAGTACGTACAT----------------------------------------------------------------------------TAGTATTAATGTAATAAGGACATAGTATGTATATTGTACATTAAACGATCTTCCTCATGCATATAAGCATGTATAATGCTTCTATCGGCAGTACATAGTACATTTTACTGCATATTCGTACATGGCACATAGAGT…
493	NCBI	AY155914	A	India	Asia	WA	????????????????????????????CCCTACACATATGCAGTACTAATCCAGCATAAACGTAATGTATGTACATTACATT-TTATGATCTACTTCATGTGTACGTACATAATATTAATGTAACAAGGACATAGTATGTATATAGTACATTAAACGATTTTCCACATGCATATTAAGCACGTACAT----------------------------------------------------------------------------CAGTATTAATGTAATAAGGACATAGTATGTATATTGTACATTAAACGATCTTCCTCATGCATATAAGCATGTACAATGCCTCTATCGGCAGTACATAGTACATTTTACTGCATATTCGTACATGGCACATAGAGT…
493	NCBI	AY155915	A	India	Asia	WA	????????????????????????????CCCTACACATATGCAGTACTAATCCAGCATAAACGTAATGTATGTACATTACATT-TTATGATCTACTTCATGTGTACGTACATAATATTAATGTAACAAGGACATAGTATGTATATAGTACATTAAACGATTTTCCACATGCATATTAAGCACGTACAT----------------------------------------------------------------------------CAGTATTAATGTAATAAGGACATAGTATGTATATTGTACATTAAACGATCTTCCTCATGCATATAAGCATGTACAATGCCTCTATCGGCAGTACATAGTACATTTTACTGCATATTCGTACATGGCACATAGAGT…
494	NCBI	AY155916	A	India	Asia	WA	????????????????????????????CCCTACACATATGCAGTACTAATCCAGCATAAACGTAATGTATGTACATTACATT-TTATGATCTACTTCATGTGTACGTACATAATATTAATGTAACAAGGACATAGTATGTATATAGTACATTAAACGATTTTCCACATGCATATTAAGCGCGTACAT----------------------------------------------------------------------------CAGTATTAATGTAATAAAGACATAGTATGTATATTGTACATTAAACGATCTTCCTCATGCATATAAGCATGTACAATGCTTCTATCGGCAGTACATAGTACATTTTACTGCATATTCGTACATGGCACATAGAGT…
495	NCBI	AY155917	A	India	Asia	WA	????????????????????????????CCCTACACATATGCAGTACTAATCCAGCATAAACGTAATGTATGTACATTACATT-TTATGATCTACTTCATGTGTACGTACATAATATTAATGTAACAAGGACATAGTATGTATATAGTACATTAAACGATTTTCCACATGCATATTAAGCACGTACAT----------------------------------------------------------------------------CAGTATTAATGTAATAAGGACATAGTATGTATATTGTACATTAAACGATCTTCCCCATGCATATAAGCATGTATAATGCTTCTATCGGCAGTACATAGTACATTCTACTGCATATTCGTACATGGCACATAGAGT…
496	NCBI	AY155918	A	India	Asia	WA	????????????????????????????CCCTACACATATGCAGTACTAATCCAGCATAAACGTAATGTATGTACATTACATT-TTATGATCTACTTCATGTGTACGTACATAATATTAATGTAACAGGGACATAGTATGTATATAGTACATTAAACGATTTTCCACATGCATATTAAGCACGTACAT----------------------------------------------------------------------------CAGTATTAATGTAATAGGGACATAGTATGTATATTGTACATTAAACGATCTTCCTCATGCATATAAGCATGTATAATGCTTCTATCGACAGTACATAGTACATTTTACTGCATATTCGTACATAGCACATAGAGT…
497	NCBI	AY155919	A	India	Asia	WA	????????????????????????????CCCTACACATATGCAGTACTAATCCAGCATAAACGTAATGTATGTACATTACATT-TTATGATCTACTTCATGTGTACGTACATAATATTAATGTAACAGGGACATAGTATGTATATAGTACATTAAACGATTTTCCACATGCATATTAAGCACGTACAT----------------------------------------------------------------------------CAGTATTAATGTAATAAGGACATAGTATGTATATTGTACATTAAACGATCTTCCTCATGCATATAAGCATGTATAATGCTTCTATCGACAGTACATAGTACATTTCACTGCATATTCGTACATAGCACATAGAGT…
440	NCBI	AY155920	A	India	Asia	WA	????????????????????????????CCCTACACATATGCAGTACTAATCCAGCATAAACGTAATGTATGTACATTACATT-TTATGATCTACTTCATGTGTACGTACATAATATTAATGTAACAAGGACATAGTATGTATATAGTACATTAAACGATTTTCCACATGCATATTAAGCACGTACAT----------------------------------------------------------------------------CAGTATTAATGTAATAAGGACATAGTATGTATATCGTACATTAAACGATCTTCCCCATGCATATAAGCATGTATAATGCTTCTATCGGCAGTACATAGTACATTTTACTGCATATTCGTACATGGCACATAGAGT…
493	NCBI	AY155921	A	India	Asia	WA	????????????????????????????CCCTACACATATGCAGTACTAATCCAGCATAAACGTAATGTATGTACATTACATT-TTATGATCTACTTCATGTGTACGTACATAATATTAATGTAACAAGGACATAGTATGTATATAGTACATTAAACGATTTTCCACATGCATATTAAGCACGTACAT----------------------------------------------------------------------------CAGTATTAATGTAATAAGGACATAGTATGTATATTGTACATTAAACGATCTTCCTCATGCATATAAGCATGTACAATGCCTCTATCGGCAGTACATAGTACATTTTACTGCATATTCGTACATGGCACATAGAGT…
498	NCBI	AY155922	A	India	Asia	WA	????????????????????????????CCCTACACATATGCAGTACTAATCCAGCATAAACGTAATGTATGTACATTACATT-TTATGATCTACTTCATGTGTACGTACATAATATTAATGTAATAGGGACATAATATGTATATAGTACATTAAACGATTTTCCACATGCATATTAAGTACGTACAT----------------------------------------------------------------------------CAGTATTAATGTAATAAGGACATAGTATGTATATCGTACATTAAACGATCTTCCTCATGCATATAAGCATGTATAATGCTTCTATCGGCAGTACATAGTACATTTTACTGCATATTCGTACATGGCACATAGAGT…
493	NCBI	AY155923	A	India	Asia	WA	????????????????????????????CCCTACACATATGCAGTACTAATCCAGCATAAACGTAATGTATGTACATTACATT-TTATGATCTACTTCATGTGTACGTACATAATATTAATGTAACAAGGACATAGTATGTATATAGTACATTAAACGATTTTCCACATGCATATTAAGCACGTACAT----------------------------------------------------------------------------CAGTATTAATGTAATAAGGACATAGTATGTATATTGTACATTAAACGATCTTCCTCATGCATATAAGCATGTACAATGCCTCTATCGGCAGTACATAGTACATTTTACTGCATATTCGTACATGGCACATAGAGT…
446	NCBI	AY155924	A	India	Asia	WA	????????????????????????????CCCTACACATATGCAGTACTAATCCAGCATAAACGTAATGTATGTACATTACATT-TTATGATCTACTTCATGTGTACGTACATAATATTAATGTAACAAGGACATAGTATGTATATAGTACATTAAACGATTTTCCACATGCATATTAAGCACGTACAT----------------------------------------------------------------------------CAGTATTAATGTAATAAGGACATAATATGTATATTGTACATTAAACGATCTTCCTCATGCATATAAGCATGTATAATGCTTCTATCGGCAGTACATAGTACATTCTACTGCACATTCGTACATGGCACATAGAGT…
447	NCBI	AY155925	A	India	Asia	WA	????????????????????????????CCCTACACATATGCAGTACTAATCCAGCATAAACGTAATGTATGTACATTACATT-TTATGATCTACTTCATGTGTACGTACATAATATTAATGTAACAGGGACATAGTATGTATATAGTACATTAAACGATTTTCCACATGCATATTAAGCACGTACAT----------------------------------------------------------------------------CAGTATTAATGTAATAAGGACATAGTATGTATATTGTACATTAAACGATCTTCCTCATGCATATAAGCATGTATAATGCTTCTATCGGCAGTACATAGTACATTTTACTGCATATTCGTACATGGCACATAAAGT…
499	NCBI	AY155926	A	India	Asia	WA	????????????????????????????CCCTACACATATGCAGTACTAATCCAGCATAAACGTAATGTATGTACATTACATT-TTATGATCTACTTCATGTGTACGTACATAATATTAATGTAACAAGGACATAGTATGTATATAGTACATTAAACGATTTTCCACATGCATATTAAGCACGTATAT----------------------------------------------------------------------------CAGTATTAATGTAATAAGGACATAGTATGTATATCGTACATTAAACGATCTTCCTCATGCATATAAGCATGTATAATACTTCTATCGGCAGTACATAGTACATTTTACTGCATATTCGTACATGGCACATAGAGT…
493	NCBI	AY155927	A	India	Asia	WA	????????????????????????????CCCTACACATATGCAGTACTAATCCAGCATAAACGTAATGTATGTACATTACATT-TTATGATCTACTTCATGTGTACGTACATAATATTAATGTAACAAGGACATAGTATGTATATAGTACATTAAACGATTTTCCACATGCATATTAAGCACGTACAT----------------------------------------------------------------------------CAGTATTAATGTAATAAGGACATAGTATGTATATTGTACATTAAACGATCTTCCTCATGCATATAAGCATGTACAATGCCTCTATCGGCAGTACATAGTACATTTTACTGCATATTCGTACATGGCACATAGAGT…
500	NCBI	AY155928	A	India	Asia	WA	????????????????????????????CCCTACACATATGCAGTACTAATCCAGCATAAACGTAATGTATGTACATTACATT-TTATGATCTACTTCATGTGTATGTACATAATGTTAATGTAACAGGGACATAATATGTATATAGTACATTAAACGATTTTCCACATGCATATTAAGTACGTACAT----------------------------------------------------------------------------CAGTATTAATGTAATAAGGACATGGTATGTATATTGTACATTAAACGATCTTCCTCATGCATATAAGCATGTATAATGCTTCTATCGACAGTACATAGTACATTTTACTGCATATTCGTACATAGCACATAGAGT…
501	NCBI	AY155929	A	India	Asia	WA	????????????????????????????CCCTACACATATGCAGGACTAATCCAGCATAAACGTAATGTATGTACATTACATT-TTATGATCTACTTCATGTGTACGTACATAATATTAATGTAACAGGGACATAGTATGTATATAGTACATTAAACGATTTTCCACATGCATATTAAGTACGTACAT----------------------------------------------------------------------------CAGTATTAATGTAATAAGGACATAGTATGTATATCGTACATTAAACGATTTTCCTCATGCATATAAGCATGTATAATGCTTCTATCGGCAGTACATAGTACATTTTACTGCATATTCGTACATGGCACATAAAGT…
502	NCBI	AY155930	A	India	Asia	WA	????????????????????????????CCCTACACATATGCAGGACTAATCCAGCATAAACGTAATGTATGTACATTACATT-TTATGATCTACTTCATGTGTACGTACATAATATTAATGTAACAGGGACATAATATGTATATAGTACATTAAACGATTTTCCACATGCATATTAAGTACGTACAT----------------------------------------------------------------------------CAGTATTAATGTAATAAGGACATAGTATGTATATCGTACATTAAACGATCTTCCCCATGCATATAAGCATGTATAATGCTTCCATTGGCAGTACATAGTACATTTTACTGCATATTCGTACATGGCACATAGAGT…
503	NCBI	AY155931	A	India	Asia	WA	????????????????????????????CCCTACACATATGCAGGACTAATCCAGCATAAACGTAATGTATGTACATTACATT-TTATGATCTACTTCATGTGTACGTACATAATATTAATGTAACAGGGACATAGTATGTATATAGTACATTAAACGATTTTCCACATGCATATTAAGTACGTACAT----------------------------------------------------------------------------CAGTATTAATGTAATAAGGACATAATATGTATATTGTACATTAAACGATCTTCCTCATGCATATAAGCATGTATAATGCTTCTATCGGCAGTACATAGTACATTTTACTGCATATTCGTACATGGCACATAGAGT…
504	NCBI	AY155932	A	India	Asia	WA	????????????????????????????CCCTACACATATGCAGGACTAATCCAGCATAAACGTAATGTATGTACATTACATT-TTATGATCTACTTCATGTGTACGTACATAATATTAATGTAACAGGGACATAATATGTATATAGTACATTAAACGATTTTCCACATGCATATTAAGTACGTACAT----------------------------------------------------------------------------CAGTATTAATGTAATAAGGACATAGTATGTATATTGTACATTAAACGATCTTCCTCATGCATATAAGCATGTATAACGTTTCTATCGGCAGTACATAGTACATTTTACTGCATATTCGTACATGGCACATAGAGT…
505	NCBI	AY155933	A	India	Asia	WA	????????????????????????????CCCTACACATATGCAGGACTAATCCAGCATAAACGTAATGTATGTACATTACATT-TTATGATCTACTTCATGTGTACGTACATAATATTAATGTAACAAGGACATAGTATGTATATAGTACATTAAACGATTTTCCACATGCATATTAAGCACGTACAT----------------------------------------------------------------------------CAGTATTAATGTAATAAGGACATAATATGTATATTGTACATTAAACGATCTTCCTCATGCATATAAGCATGTATAATGCTTCTATCGGCAGTACATAGTACATTCTACTGCATATTCGTACATGGCACATAGAGT…
506	NCBI	AY155934	A	India	Asia	WA	????????????????????????????CCCTACACATATGCAGGACTAATCCAGCATAAACGTAATGTATGTACATTACATT-TTATGATCTACTTCATGTGTACGTACATAATATTAATGTAACAAGGACATAGTATGTATATAGTACATTAAACGATTTTCCACATGCATATTAAGCACGTACAT----------------------------------------------------------------------------CAGTATTAATGTAATAAGGACATAATATGTATATTGTACATTAAACGATCTTCCTCATGCATATAAGCATGTACAATGCTTCCACCGACAGTACATAGTACATTCTACTGCATATTCGTACATAGCACATAGAGT…
507	NCBI	AY155935	A	India	Asia	WA	????????????????????????????CCCTACACATATGCAGGACTAATCCAGCATAAACGTAATGTATGTACATTACATT-TTATGATCTACTTCATGTGTACGTACATAATATTAATGTAACAAGGACATAGTATGTATATAGTACATTAAACGATTTTCCACATGCATATTAAGCACGTACAT----------------------------------------------------------------------------CAGTATTAATGTAATAAGGACATAATATGTATATTGTACATTAAACGATCTTCCTCATGCATATAAGCATGTATAATGCTCCTATCGGCAGTACATAGTACATTTTACTGCATATTCGTACATGGCACATAGAGT…
508	NCBI	AY155936	A	India	Asia	WA	????????????????????????????CCCTACACATATGCAGGACTAATCCAGCATAAACGTAATGTATGTACATTACATT-TTATGATCTACTTCATGTGTACGTACATAATATTAATGTAACAAGGACATAGTATGTATATAGTACATTAAACGATTTTCCACATGCATATTAAGCACGTACAT----------------------------------------------------------------------------CAGTATTAATGTAATAAGGACATAGTATGTATATCGTACATTAAACGATCTTCCCCATGCATATAAGCATGTATAATGCTTCTATCGGTAGTACATAGTACATTTTACTGCATATTCGTACATGGCACATAGAGT…
503	NCBI	AY155937	A	India	Asia	WA	????????????????????????????CCCTACACATATGCAGGACTAATCCAGCATAAACGTAATGTATGTACATTACATT-TTATGATCTACTTCATGTGTACGTACATAATATTAATGTAACAGGGACATAGTATGTATATAGTACATTAAACGATTTTCCACATGCATATTAAGTACGTACAT----------------------------------------------------------------------------CAGTATTAATGTAATAAGGACATAATATGTATATTGTACATTAAACGATCTTCCTCATGCATATAAGCATGTATAATGCTTCTATCGGCAGTACATAGTACATTTTACTGCATATTCGTACATGGCACATAGAGT…
506	NCBI	AY155938	A	India	Asia	WA	????????????????????????????CCCTACACATATGCAGGACTAATCCAGCATAAACGTAATGTATGTACATTACATT-TTATGATCTACTTCATGTGTACGTACATAATATTAATGTAACAAGGACATAGTATGTATATAGTACATTAAACGATTTTCCACATGCATATTAAGCACGTACAT----------------------------------------------------------------------------CAGTATTAATGTAATAAGGACATAATATGTATATTGTACATTAAACGATCTTCCTCATGCATATAAGCATGTACAATGCTTCCACCGACAGTACATAGTACATTCTACTGCATATTCGTACATAGCACATAGAGT…
504	NCBI	AY155939	A	India	Asia	WA	????????????????????????????CCCTACACATATGCAGGACTAATCCAGCATAAACGTAATGTATGTACATTACATT-TTATGATCTACTTCATGTGTACGTACATAATATTAATGTAACAGGGACATAATATGTATATAGTACATTAAACGATTTTCCACATGCATATTAAGTACGTACAT----------------------------------------------------------------------------CAGTATTAATGTAATAAGGACATAGTATGTATATTGTACATTAAACGATCTTCCTCATGCATATAAGCATGTATAACGTTTCTATCGGCAGTACATAGTACATTTTACTGCATATTCGTACATGGCACATAGAGT…
504	NCBI	AY155940	A	India	Asia	WA	????????????????????????????CCCTACACATATGCAGGACTAATCCAGCATAAACGTAATGTATGTACATTACATT-TTATGATCTACTTCATGTGTACGTACATAATATTAATGTAACAGGGACATAATATGTATATAGTACATTAAACGATTTTCCACATGCATATTAAGTACGTACAT----------------------------------------------------------------------------CAGTATTAATGTAATAAGGACATAGTATGTATATTGTACATTAAACGATCTTCCTCATGCATATAAGCATGTATAACGTTTCTATCGGCAGTACATAGTACATTTTACTGCATATTCGTACATGGCACATAGAGT…
509	NCBI	AY155941	A	India	Asia	WA	????????????????????????????CCCTACACATATGCAGGACTAATCCAGCATAAACGTAATGTATGTACATTACATT-TTATGATCTACTTCATGTATACGTACATAATATTAATGTAACAAGGACATAATATGTATATAGTACATTAAACGATTTTCCACATGCATATTAAGCGCGTACAT----------------------------------------------------------------------------CAGTATTAATGTAATAAGGACATAGTATGTATATTGTACATTAAACGATCTTCCTCATGCATATAAGCATGTATAATGCTTCTATCGGCAGTACATAGTACATTTTACTGCATATTCGTACATGGCACATAGAGT…
504	NCBI	AY155942	A	India	Asia	WA	????????????????????????????CCCTACACATATGCAGGACTAATCCAGCATAAACGTAATGTATGTACATTACATT-TTATGATCTACTTCATGTGTACGTACATAATATTAATGTAACAGGGACATAATATGTATATAGTACATTAAACGATTTTCCACATGCATATTAAGTACGTACAT----------------------------------------------------------------------------CAGTATTAATGTAATAAGGACATAGTATGTATATTGTACATTAAACGATCTTCCTCATGCATATAAGCATGTATAACGTTTCTATCGGCAGTACATAGTACATTTTACTGCATATTCGTACATGGCACATAGAGT…
510	NCBI	AY155943	A	India	Asia	WA	????????????????????????????CCCTACACATATGCAGGACTAATCCAGCATAAACGTAATGTATGTACATTACATT-TTATGATCTACTTCATGTATACGTACATAATATTAATGTAACAAGGACATAGTATGTATATAGTACATTAAACGATTTTCCACATGCATATTAAGCACGTACAT----------------------------------------------------------------------------CAGTATTAATGTAATAAGGACATAGCATGTATATCGTACATTAAACGATCTTCCTCATGCATATAAGCATGTATAATACTTCTATCGGCAGTACATAGTACATTTTACTGCATATTCGTACATGGCACATAGAGT…
503	NCBI	AY155944	A	India	Asia	WA	????????????????????????????CCCTACACATATGCAGGACTAATCCAGCATAAACGTAATGTATGTACATTACATT-TTATGATCTACTTCATGTGTACGTACATAATATTAATGTAACAGGGACATAGTATGTATATAGTACATTAAACGATTTTCCACATGCATATTAAGTACGTACAT----------------------------------------------------------------------------CAGTATTAATGTAATAAGGACATAATATGTATATTGTACATTAAACGATCTTCCTCATGCATATAAGCATGTATAATGCTTCTATCGGCAGTACATAGTACATTTTACTGCATATTCGTACATGGCACATAGAGT…
504	NCBI	AY155945	A	India	Asia	WA	????????????????????????????CCCTACACATATGCAGGACTAATCCAGCATAAACGTAATGTATGTACATTACATT-TTATGATCTACTTCATGTGTACGTACATAATATTAATGTAACAGGGACATAATATGTATATAGTACATTAAACGATTTTCCACATGCATATTAAGTACGTACAT----------------------------------------------------------------------------CAGTATTAATGTAATAAGGACATAGTATGTATATTGTACATTAAACGATCTTCCTCATGCATATAAGCATGTATAACGTTTCTATCGGCAGTACATAGTACATTTTACTGCATATTCGTACATGGCACATAGAGT…
503	NCBI	AY155946	A	India	Asia	WA	????????????????????????????CCCTACACATATGCAGGACTAATCCAGCATAAACGTAATGTATGTACATTACATT-TTATGATCTACTTCATGTGTACGTACATAATATTAATGTAACAGGGACATAGTATGTATATAGTACATTAAACGATTTTCCACATGCATATTAAGTACGTACAT----------------------------------------------------------------------------CAGTATTAATGTAATAAGGACATAATATGTATATTGTACATTAAACGATCTTCCTCATGCATATAAGCATGTATAATGCTTCTATCGGCAGTACATAGTACATTTTACTGCATATTCGTACATGGCACATAGAGT…
504	NCBI	AY155947	A	India	Asia	WA	????????????????????????????CCCTACACATATGCAGGACTAATCCAGCATAAACGTAATGTATGTACATTACATT-TTATGATCTACTTCATGTGTACGTACATAATATTAATGTAACAGGGACATAATATGTATATAGTACATTAAACGATTTTCCACATGCATATTAAGTACGTACAT----------------------------------------------------------------------------CAGTATTAATGTAATAAGGACATAGTATGTATATTGTACATTAAACGATCTTCCTCATGCATATAAGCATGTATAACGTTTCTATCGGCAGTACATAGTACATTTTACTGCATATTCGTACATGGCACATAGAGT…
503	NCBI	AY155948	A	India	Asia	WA	????????????????????????????CCCTACACATATGCAGGACTAATCCAGCATAAACGTAATGTATGTACATTACATT-TTATGATCTACTTCATGTGTACGTACATAATATTAATGTAACAGGGACATAGTATGTATATAGTACATTAAACGATTTTCCACATGCATATTAAGTACGTACAT----------------------------------------------------------------------------CAGTATTAATGTAATAAGGACATAATATGTATATTGTACATTAAACGATCTTCCTCATGCATATAAGCATGTATAATGCTTCTATCGGCAGTACATAGTACATTTTACTGCATATTCGTACATGGCACATAGAGT…
503	NCBI	AY155949	A	India	Asia	WA	????????????????????????????CCCTACACATATGCAGGACTAATCCAGCATAAACGTAATGTATGTACATTACATT-TTATGATCTACTTCATGTGTACGTACATAATATTAATGTAACAGGGACATAGTATGTATATAGTACATTAAACGATTTTCCACATGCATATTAAGTACGTACAT----------------------------------------------------------------------------CAGTATTAATGTAATAAGGACATAATATGTATATTGTACATTAAACGATCTTCCTCATGCATATAAGCATGTATAATGCTTCTATCGGCAGTACATAGTACATTTTACTGCATATTCGTACATGGCACATAGAGT…
511	NCBI	AY155950	A	India	Asia	WA	????????????????????????????CCCTACACATATGCAGGACTAATCCAGCATAAACGTAATGTATGTACATTACATT-TTATGATCTACTTCATGTGTACGTACATAATATTAATGTAACAGGGACATAGTATGTATATAGTACATTAAACGATTTTCCACATGCATATTAAGTACGTACAT----------------------------------------------------------------------------CAGTATTAATGTAATAAGGACATAATATGTATATTGTACATTAAACGATCTTCCTCATGCATATAAGCATGTATAATGCTTCTATCGGCAGTACATAGTACATTTTACTGCATATTCGTACATAGCACATAGAGT…
508	NCBI	AY155951	A	India	Asia	WA	????????????????????????????CCCTACACATATGCAGGACTAATCCAGCATAAACGTAATGTATGTACATTACATT-TTATGATCTACTTCATGTGTACGTACATAATATTAATGTAACAAGGACATAGTATGTATATAGTACATTAAACGATTTTCCACATGCATATTAAGCACGTACAT----------------------------------------------------------------------------CAGTATTAATGTAATAAGGACATAGTATGTATATCGTACATTAAACGATCTTCCCCATGCATATAAGCATGTATAATGCTTCTATCGGTAGTACATAGTACATTTTACTGCATATTCGTACATGGCACATAGAGT…
512	NCBI	AY155952	D	India	Asia	WA	????????????????????????????CCCTACACATATGCAGGACTAATCCAGCATAAACATAATGTATGTACATTACATT-TTATGATCTACTTCACGTATACGTACATAATATTAATGTAACAAGGACATAGTATGTATACAGTACATTAAACGATTTTCCGCATGCATATTAAGCATGTACAT----------------------------------------------------------------------------CAGTATTAATGTAATGAAGACATAATATGTATATCGTACATTAAACGATCTTCCTCATGCATATAAGCATGTACAATACTTCCATTGACAGTACATAGTACATTTTACTGTATACTCGTACATAGCACATAAAGT…
513	NCBI	AY155953	A	India	Asia	WA	????????????????????????????CCCTACACATATGCAGGACTAATCCAGCATAAACGTAATGTATGTACATTACATT-TTATGATCTACTTCATGTGTACGTACATAATATTAATGTAACAAGGACATAGTATGTATATAGTACATTAAACGATTTTCCACATGCATATTAAGCACGTACAT----------------------------------------------------------------------------CAGTATTAATGTAATAAGGACATAGTATGTATATCGTACATTAAACGATCTTCCCCATGCATATAAGCATGTATAATGCTTCTATCGGCAGTACATAGTACATTTTACTGCATATTCGTACATGGCACATAGAGT…
508	NCBI	AY155954	A	India	Asia	WA	????????????????????????????CCCTACACATATGCAGGACTAATCCAGCATAAACGTAATGTATGTACATTACATT-TTATGATCTACTTCATGTGTACGTACATAATATTAATGTAACAAGGACATAGTATGTATATAGTACATTAAACGATTTTCCACATGCATATTAAGCACGTACAT----------------------------------------------------------------------------CAGTATTAATGTAATAAGGACATAGTATGTATATCGTACATTAAACGATCTTCCCCATGCATATAAGCATGTATAATGCTTCTATCGGTAGTACATAGTACATTTTACTGCATATTCGTACATGGCACATAGAGT…
505	NCBI	AY155955	A	India	Asia	WA	????????????????????????????CCCTACACATATGCAGGACTAATCCAGCATAAACGTAATGTATGTACATTACATT-TTATGATCTACTTCATGTGTACGTACATAATATTAATGTAACAAGGACATAGTATGTATATAGTACATTAAACGATTTTCCACATGCATATTAAGCACGTACAT----------------------------------------------------------------------------CAGTATTAATGTAATAAGGACATAATATGTATATTGTACATTAAACGATCTTCCTCATGCATATAAGCATGTATAATGCTTCTATCGGCAGTACATAGTACATTCTACTGCATATTCGTACATGGCACATAGAGT…
514	NCBI	AY155956	A	India	Asia	WA	????????????????????????????CCCTACACATATGCAGGACTAATCCAGCATAAACGTAATGTATGTACATTACATT-TTATGATCTACTTCATGTGTACGTACATAATATTAATGTAACAGGGACATAGTATGTATATAGTACATTAAACGATTTTCCACATGCATATTAAGCACGTACAT----------------------------------------------------------------------------CAGTATTAATGTAATAAGGACATAGTATGTATATTGTACATTAAACGATCTTCCTCATGCATATAAGCATGTATAATGCTTCTATCGGCAGTACATAGCACATTTTACTGCATATTCGTACATGGCACATAAAGT…
509	NCBI	AY155957	A	India	Asia	WA	????????????????????????????CCCTACACATATGCAGGACTAATCCAGCATAAACGTAATGTATGTACATTACATT-TTATGATCTACTTCATGTATACGTACATAATATTAATGTAACAAGGACATAATATGTATATAGTACATTAAACGATTTTCCACATGCATATTAAGCGCGTACAT----------------------------------------------------------------------------CAGTATTAATGTAATAAGGACATAGTATGTATATTGTACATTAAACGATCTTCCTCATGCATATAAGCATGTATAATGCTTCTATCGGCAGTACATAGTACATTTTACTGCATATTCGTACATGGCACATAGAGT…
503	NCBI	AY155958	A	India	Asia	WA	????????????????????????????CCCTACACATATGCAGGACTAATCCAGCATAAACGTAATGTATGTACATTACATT-TTATGATCTACTTCATGTGTACGTACATAATATTAATGTAACAGGGACATAGTATGTATATAGTACATTAAACGATTTTCCACATGCATATTAAGTACGTACAT----------------------------------------------------------------------------CAGTATTAATGTAATAAGGACATAATATGTATATTGTACATTAAACGATCTTCCTCATGCATATAAGCATGTATAATGCTTCTATCGGCAGTACATAGTACATTTTACTGCATATTCGTACATGGCACATAGAGT…
515	NCBI	AY155959	A	India	Asia	WA	????????????????????????????CCCTACACATATGCAGGACTAATCCAGCATAAACGTAATGTATGTACATTACATT-TTATGATCTACTTCATGTGTACGTACATAATATTAATGTAACAAGGACATAGTATGTATATAGTACATTAAACGATTTTCCACATGCATATTAAGTACGTACAT----------------------------------------------------------------------------CAGTATTAATGTAATAAGGACATAATATGTATATTGTACATTAAACGATCTTCCTCATGCATATAAGCATGTATAATGTTCCTATTGGCAGTACATAGTACATTTTACTGCATATTCGTACATGGCACATAGAGT…
509	NCBI	AY155960	A	India	Asia	WA	????????????????????????????CCCTACACATATGCAGGACTAATCCAGCATAAACGTAATGTATGTACATTACATT-TTATGATCTACTTCATGTATACGTACATAATATTAATGTAACAAGGACATAATATGTATATAGTACATTAAACGATTTTCCACATGCATATTAAGCGCGTACAT----------------------------------------------------------------------------CAGTATTAATGTAATAAGGACATAGTATGTATATTGTACATTAAACGATCTTCCTCATGCATATAAGCATGTATAATGCTTCTATCGGCAGTACATAGTACATTTTACTGCATATTCGTACATGGCACATAGAGT…
516	NCBI	AY155961	A	India	Asia	WA	????????????????????????????CCCTACACATATGCAGGACTAATCCAGCATAAACGTAATGTATGTACATTACATT-TTATGATCTACTTCATGTGTACGTACATAATATTAATGTAACAGGGACATAGTATGTATATAGTACATTAAACGATTTTCCACATGCATATTAAGTACGTACAT----------------------------------------------------------------------------CAGTATTAATGTAATAAGGACATAATATGTATATTGTACATTAAACGATCTTCCTCATGCATATAAGCATGTATAATGCTTCTATCGGCAGTACATAGTACATTTTACTGCATATTCGTACATGGCACATAGAGT…
508	NCBI	AY155962	A	India	Asia	WA	????????????????????????????CCCTACACATATGCAGGACTAATCCAGCATAAACGTAATGTATGTACATTACATT-TTATGATCTACTTCATGTGTACGTACATAATATTAATGTAACAAGGACATAGTATGTATATAGTACATTAAACGATTTTCCACATGCATATTAAGCACGTACAT----------------------------------------------------------------------------CAGTATTAATGTAATAAGGACATAGTATGTATATCGTACATTAAACGATCTTCCCCATGCATATAAGCATGTATAATGCTTCTATCGGTAGTACATAGTACATTTTACTGCATATTCGTACATGGCACATAGAGT…
504	NCBI	AY155963	A	India	Asia	WA	????????????????????????????CCCTACACATATGCAGGACTAATCCAGCATAAACGTAATGTATGTACATTACATT-TTATGATCTACTTCATGTGTACGTACATAATATTAATGTAACAGGGACATAATATGTATATAGTACATTAAACGATTTTCCACATGCATATTAAGTACGTACAT----------------------------------------------------------------------------CAGTATTAATGTAATAAGGACATAGTATGTATATTGTACATTAAACGATCTTCCTCATGCATATAAGCATGTATAACGTTTCTATCGGCAGTACATAGTACATTTTACTGCATATTCGTACATGGCACATAGAGT…
512	NCBI	AY155964	D	India	Asia	WA	????????????????????????????CCCTACACATATGCAGGACTAATCCAGCATAAACATAATGTATGTACATTACATT-TTATGATCTACTTCACGTATACGTACATAATATTAATGTAACAAGGACATAGTATGTATACAGTACATTAAACGATTTTCCGCATGCATATTAAGCATGTACAT----------------------------------------------------------------------------CAGTATTAATGTAATGAAGACATAATATGTATATCGTACATTAAACGATCTTCCTCATGCATATAAGCATGTACAATACTTCCATTGACAGTACATAGTACATTTTACTGTATACTCGTACATAGCACATAAAGT…
512	NCBI	AY155965	D	India	Asia	WA	????????????????????????????CCCTACACATATGCAGGACTAATCCAGCATAAACATAATGTATGTACATTACATT-TTATGATCTACTTCACGTATACGTACATAATATTAATGTAACAAGGACATAGTATGTATACAGTACATTAAACGATTTTCCGCATGCATATTAAGCATGTACAT----------------------------------------------------------------------------CAGTATTAATGTAATGAAGACATAATATGTATATCGTACATTAAACGATCTTCCTCATGCATATAAGCATGTACAATACTTCCATTGACAGTACATAGTACATTTTACTGTATACTCGTACATAGCACATAAAGT…
511	NCBI	AY155966	A	India	Asia	WA	????????????????????????????CCCTACACATATGCAGGACTAATCCAGCATAAACGTAATGTATGTACATTACATT-TTATGATCTACTTCATGTGTACGTACATAATATTAATGTAACAGGGACATAGTATGTATATAGTACATTAAACGATTTTCCACATGCATATTAAGTACGTACAT----------------------------------------------------------------------------CAGTATTAATGTAATAAGGACATAATATGTATATTGTACATTAAACGATCTTCCTCATGCATATAAGCATGTATAATGCTTCTATCGGCAGTACATAGTACATTTTACTGCATATTCGTACATAGCACATAGAGT…
517	NCBI	AY155967	A	India	Asia	WA	????????????????????????????CCCTACACATATGCAGGACTAATCCAGCATAAACGTAATGTATGTACATTACATT-TTATGATCTACTTCATGTGTACGTACATAATATTAATGTAACAGGGACATAATATGTATATAGTACATTAAACGATTTTCCACATGCATATTAAGTACGTATAT----------------------------------------------------------------------------CAGTATTAATGTAATAAGGACATAGTATGTATATTGTACATTAAACGATCTTCCTCATGCATATAAGCATGTATAATGTTTCTATCGGTAGTACATAGTACATTTTACTGCATATTCGTACATGGCACATAGAGT…
507	NCBI	AY155968	A	India	Asia	WA	????????????????????????????CCCTACACATATGCAGGACTAATCCAGCATAAACGTAATGTATGTACATTACATT-TTATGATCTACTTCATGTGTACGTACATAATATTAATGTAACAAGGACATAGTATGTATATAGTACATTAAACGATTTTCCACATGCATATTAAGCACGTACAT----------------------------------------------------------------------------CAGTATTAATGTAATAAGGACATAATATGTATATTGTACATTAAACGATCTTCCTCATGCATATAAGCATGTATAATGCTCCTATCGGCAGTACATAGTACATTTTACTGCATATTCGTACATGGCACATAGAGT…
518	NCBI	AY155969	A	India	Asia	WA	????????????????????????????CCCTACACATATGCAGTACTAATCCAGCATAAACGTAATGTATGTACATTACATT-TTATGATCTACTTCATGTGTACGTACATAATATTAATGTAACAGGGACATAGTATGTATATAGTACATTAAACGATTTTCCACATGCATATTAAGTACGTACAT----------------------------------------------------------------------------CAGTATTAATGTAATAAGGACATAGTATGTATATTGTACATTAAACGATCTTCCCCATGCATATAAGCATGTATAATGCTTCTATCGGCAGTACATAGTACATTTTACTGCATATTCGTACATAGCACATAGAGT…
519	NCBI	AY155970	A	India	Asia	WA	????????????????????????????CCCTACACATATGCAGTACTAATCCAGCATAAACGTAATGTATGTACATTACATT-TTATGATCTACTTCATGTGTACGTACATAACATTAATGTAACAGGGACATAATATGTATATAGTACATTAAACGATTTTCCACATGCATATTAAGTACGTACAT----------------------------------------------------------------------------CAGTATTAATGTAATAAGGACATAATATGTATATTGTACATTAAACGATCTTCCCCATGCATATAAGCATGTATAATGCTTCTATCGGCAGTACATAGTACATTTTACTGCATATTCGTACATGGCACATAGAGT…
520	NCBI	AY155971	A	India	Asia	WA	????????????????????????????CCCTACACATATGCAGTACTAATCCAGCATAAACGTAATGTATGTACATTACATT-TTATGATCTACTTCATGTGTACGTACATAATATTAATGTAACAAGGACATAATATGTATATAGTACATTAAACGATTTTCCACATGCATATTAAGTACGTACAT----------------------------------------------------------------------------CAATATTAATGTAATAAGGACATAGTATGTATATCGTACATTAAACGATCTTCCCCATGCATATAAGCATGTATAATGCTTCCATTGGCAGTACATAGTACATTTTACTGCATATTCGTACATGGCACATAGAGT…
521	NCBI	AY155972	A	India	Asia	WA	????????????????????????????CCCTACACATATGCAGTACTAATCCAGCATAAACGTAATGTATGTACATTACATT-TTATGATCTACTTCATGTGTACGTACATAATATTAATGTAACAAGGACATAGTATGTATATAGTACATTAAACGATTTTCCACATGCATATTAAGCGCGTACAT----------------------------------------------------------------------------CAGTATTAATGTAATAAGGACATAGTATGTATATTGTACATTAAACGATCTTCCTCATGCATATAAGCATGTACAATGCTTCTATCGGCAGTACATAGTACATTTTACTGCATATTCGTACATGGCACATAGAGT…
520	NCBI	AY155973	A	India	Asia	WA	????????????????????????????CCCTACACATATGCAGTACTAATCCAGCATAAACGTAATGTATGTACATTACATT-TTATGATCTACTTCATGTGTACGTACATAATATTAATGTAACAAGGACATAATATGTATATAGTACATTAAACGATTTTCCACATGCATATTAAGTACGTACAT----------------------------------------------------------------------------CAATATTAATGTAATAAGGACATAGTATGTATATCGTACATTAAACGATCTTCCCCATGCATATAAGCATGTATAATGCTTCCATTGGCAGTACATAGTACATTTTACTGCATATTCGTACATGGCACATAGAGT…
522	NCBI	AY155974	A	India	Asia	WA	????????????????????????????CCCTACACATATGCAGTACTAATCCAGCATAAACGTAATGTATGTACATTACATT-TTATGATCTACTTCGTGTGTACGTACATAATATTAATGTAACAGGGACATAGTATGTATATAGTACATTAAACGATTTTCCACATGCATATTAAGTACGTACAT----------------------------------------------------------------------------CAGTATTAATGTAATAAGGACATAGTATGTATATCGTACATTAAACGATCTTCCTCATGCATATAAGCATGTATAATGCTTCTATCGGCAGTACATAGTACATTTTATTGCATATTCGTACATGGCACATAGAGT…
521	NCBI	AY155975	A	India	Asia	WA	????????????????????????????CCCTACACATATGCAGTACTAATCCAGCATAAACGTAATGTATGTACATTACATT-TTATGATCTACTTCATGTGTACGTACATAATATTAATGTAACAAGGACATAGTATGTATATAGTACATTAAACGATTTTCCACATGCATATTAAGCGCGTACAT----------------------------------------------------------------------------CAGTATTAATGTAATAAGGACATAGTATGTATATTGTACATTAAACGATCTTCCTCATGCATATAAGCATGTACAATGCTTCTATCGGCAGTACATAGTACATTTTACTGCATATTCGTACATGGCACATAGAGT…
523	NCBI	AY155976	A	India	Asia	WA	????????????????????????????CCCTACACATATGCAGTACTAATCCAGCATAAACGTAATGTATGTACATTACATT-TTATGATCTACTTCATGTGTACGTACATAATATTAATGTAACAGGGACATAGTATGTATATAGTACATTAAACGATTTTCCACATGCATATTAAGTACGTACAT----------------------------------------------------------------------------CAGTATTAATGTAATAAGGACATAGTATGTATATTGTACATTAAACGATCTTCCCCATGCATATAAGCATGTATAATGCTTCTATCGGCAGTACATAGTACATTTTACTGCATATTCGTACATGGCACATAGAGT…
519	NCBI	AY155977	A	India	Asia	WA	????????????????????????????CCCTACACATATGCAGTACTAATCCAGCATAAACGTAATGTATGTACATTACATT-TTATGATCTACTTCATGTGTACGTACATAACATTAATGTAACAGGGACATAATATGTATATAGTACATTAAACGATTTTCCACATGCATATTAAGTACGTACAT----------------------------------------------------------------------------CAGTATTAATGTAATAAGGACATAATATGTATATTGTACATTAAACGATCTTCCCCATGCATATAAGCATGTATAATGCTTCTATCGGCAGTACATAGTACATTTTACTGCATATTCGTACATGGCACATAGAGT…
423	NCBI	AY155978	A	India	Asia	WA	????????????????????????????CCCTACACATATGCAGTACTAATCCAGCATAAACGTAATGTATGTACATTACATT-TTATGATCTACTTCATGTGTACGTACATAATATTAATGTAACAAGGACATAGTATGTATATAGTACATTAAACGATTTTCCACATGCATATTAAGCACGTACAT----------------------------------------------------------------------------CAGTATTAATGTAATAAGGACATAGTATGTATATCGTACATTAAACGATCTTCCCCATGCATATAAGCATGTATAATGCTTCTATCGGTAGTACATAGTACATTTTACTGCATATTCGTACATGGCACATAGAGT…
524	NCBI	AY155979	A	India	Asia	WA	????????????????????????????CCCTACACATATGCAGGACTAATCCAGCATAAACGTAATGTATGTACATTACATT-TTATGATCTACTTCATGTGTACGTACATAATATTAATGTAACAAGGACATAGTATGTATATAGTACATTAAACGATTTTCCACATGCATATTAAGCACGTACAT----------------------------------------------------------------------------CAGTATTAATGTAATAAGGACATAGTATGTATATCGTACATTAAACGATCTTCCCCATGCATATAAGCATGTATAATGCTTCTATCGGCAGTACATAGTACATTTTACTGCATATTCGTACATGGCACATAGAGT…
525	NCBI	AY155980	A	India	Asia	WA	????????????????????????????CCCTACACATATGCAGTACTAATCCAGCATAAACGTAATGTATGTACATTACATT-TTATGATCTACTTTATGTGTACGTACATAATATTAATGTAACAGGGACATAGTATGTATATAGTACATTAAACGATTTTCCACATGCATATTAAGTACGTACAT----------------------------------------------------------------------------CAGTATTAATGTAATAAGGACATAGTATGTATATCGTACATTAAACGATCTTCCTCATGCATATAAGCATGTATAATGCTTCTATCGGCAGTACATAGTACATTTTACTGCATATTCGTACATGGCACATAGAGT…
440	NCBI	AY155981	A	India	Asia	WA	????????????????????????????CCCTACACATATGCAGTACTAATCCAGCATAAACGTAATGTATGTACATTACATT-TTATGATCTACTTCATGTGTACGTACATAATATTAATGTAACAAGGACATAGTATGTATATAGTACATTAAACGATTTTCCACATGCATATTAAGCACGTACAT----------------------------------------------------------------------------CAGTATTAATGTAATAAGGACATAGTATGTATATCGTACATTAAACGATCTTCCCCATGCATATAAGCATGTATAATGCTTCTATCGGCAGTACATAGTACATTTTACTGCATATTCGTACATGGCACATAGAGT…
526	NCBI	AY155982	A	India	Asia	WA	????????????????????????????CCCTACACATATGCAGTACTAATCCAGCATAAACGTAATGTATGTACATTACATT-TTATGATCTACTTCATGTGTACGTACATAATATTAATGTAACAGGGACATAGTATGTATATAGTACATTAAACGATTTTCCACATGCATATTAAGTACGTACAT----------------------------------------------------------------------------CAGTATTAATGTAATAAGGACATAGTATGTATATCGTACATTAAACGATCTTCCTCATGCATATAAGCATGTATAATACTTCTATCGGCAGTACATAGTACATTTCACTGCATATTCGTACATGGCACATAGAGT…
519	NCBI	AY155983	A	India	Asia	WA	????????????????????????????CCCTACACATATGCAGTACTAATCCAGCATAAACGTAATGTATGTACATTACATT-TTATGATCTACTTCATGTGTACGTACATAACATTAATGTAACAGGGACATAATATGTATATAGTACATTAAACGATTTTCCACATGCATATTAAGTACGTACAT----------------------------------------------------------------------------CAGTATTAATGTAATAAGGACATAATATGTATATTGTACATTAAACGATCTTCCCCATGCATATAAGCATGTATAATGCTTCTATCGGCAGTACATAGTACATTTTACTGCATATTCGTACATGGCACATAGAGT…
525	NCBI	AY155984	A	India	Asia	WA	????????????????????????????CCCTACACATATGCAGTACTAATCCAGCATAAACGTAATGTATGTACATTACATT-TTATGATCTACTTTATGTGTACGTACATAATATTAATGTAACAGGGACATAGTATGTATATAGTACATTAAACGATTTTCCACATGCATATTAAGTACGTACAT----------------------------------------------------------------------------CAGTATTAATGTAATAAGGACATAGTATGTATATCGTACATTAAACGATCTTCCTCATGCATATAAGCATGTATAATGCTTCTATCGGCAGTACATAGTACATTTTACTGCATATTCGTACATGGCACATAGAGT…
519	NCBI	AY155985	A	India	Asia	WA	????????????????????????????CCCTACACATATGCAGTACTAATCCAGCATAAACGTAATGTATGTACATTACATT-TTATGATCTACTTCATGTGTACGTACATAACATTAATGTAACAGGGACATAATATGTATATAGTACATTAAACGATTTTCCACATGCATATTAAGTACGTACAT----------------------------------------------------------------------------CAGTATTAATGTAATAAGGACATAATATGTATATTGTACATTAAACGATCTTCCCCATGCATATAAGCATGTATAATGCTTCTATCGGCAGTACATAGTACATTTTACTGCATATTCGTACATGGCACATAGAGT…
527	NCBI	AY155986	A	India	Asia	WA	????????????????????????????CCCTACACATATGCAGTACTAATCCAGCATAAACGTAATGTATGTACATTACATT-TTATGATCTACTTCATGTGTACGTACATAATATTAATGTAACAAGGACATAATATGTATATAGTACATTAAACGATTTTCCACATGCATATTAAGTACGTACAT----------------------------------------------------------------------------TAGTATTAATGTAATAAGGACATAGTATGTATATCGTACATTAAACGATCTTCCCCATGCATATAAGCATGTATAATGCTTCTATCGGCAGTACATAGTACATTTTACTGCATATTCGTACATGGCACATAGAGT…
528	NCBI	AY155987	A	India	Asia	WA	????????????????????????????CCCTACACATCTGCAGTACTAATCCAGCATAAACGTAATGTATGTACATTACATT-TTATGATCTACTTCATGTGTACGTACATAATATTAATGTAACAAGGACATAGTATGTATATAGTACATTAAACGATTTTCCACATGCATATTAAGTACGTACAT----------------------------------------------------------------------------CAGTATTAATGTAATAAGGACATAGTATGTATATTGTACATTAAACGATCTTCCCCATGCATATAAGCATGTATAATGCTTCTATCGGCAGTACATAGTACATTTTACTGCATATTCGTACATGGCACATAGAGT…
529	NCBI	AY155988	A	India	Asia	WA	????????????????????????????CCCTACACATATGCAGTACTAATCCAGCATAAACGTAATGTATGTACATTACATT-TTATGATCTACTTCATGTGTACGTACATAACATTAATGTAACAGGGACATAATATGTATATAGTACATTAAACGATTTTCCACATGCATATTAAGTACGTACAT----------------------------------------------------------------------------CAGTATTAATGTAATAAGGACATAATATGTATATTGTACATTAAACGATCTTCCCCATGCATATAAGCATGTATAATGTTTCTATCGGCAGTACATAGTACATTTTACTGCATATTCGTACATGGCACATAGAGT…
530	NCBI	AY155989	A	India	Asia	WA	????????????????????????????CCCTACACATATGCAGTACTAATCCAGCATAAACGTAATGTATGTACATTACATT-TTATGATCTACTTCATGTGTACGTACATAATATTAATGTAACAAGGACATAGTATGTATATAGTACATTAAACGATTTTCCACATGCATATTAAGCACGTACAT----------------------------------------------------------------------------CAGTATTAATGTAATAAGGACATAGTATGTATATTGTACATTAAACGATCTTCCTCATGCATATAAGCATGTATAATGCTTCTATCGACAGTACATAGTACATTCTACTGCATATTCGTACATGGCACATAGAGT…
531	NCBI	AY155990	A	India	Asia	WA	????????????????????????????CCCTACACATATGCAGTACTAATCCAGCATAAACGTAATGTATGTACATTACATT-TTATGATCTACTTCATGTGTACGTACATAATATTAATGTAACAAGGACATAGTATGTATATAGTACATTAAACGATTTTCCACATGCATATTAAGCACGTACAT----------------------------------------------------------------------------CAGTATTAATGTAATAAGGACATAATATGTATATCGTACATTAAACGATTTTCCTCATGCATATAAGCATGTATAATGCTTCTATCGGCAGTACATAGTACATTCTACTGCATATTCGTACATGGCACATAGAGT…
532	NCBI	AY155991	A	India	Asia	WA	????????????????????????????CCCTACACATATGCAGTACTAATCCAGCATAAACGTAATGTATGTACATTACATT-TTATGATCTACTTCATGTGTACGTACATAATATTAATGTAACAAGGACATAGTATGTATATAGTACATTAAACGATTTTCCACATGCATATTAAGCACGTACAT----------------------------------------------------------------------------CAGTATTAATGTAATAAGGACATAATATGTATATTGTACATTAAACGATCTTCCTCATGCATATAAGCATGTATAATGCTTCTATCGGCAGTACATAGTACATTCTACTGCACATTCGTACATGGCACATAGAGT…
533	NCBI	AY155992	A	India	Asia	WA	????????????????????????????CCCTACACATATGCAGTACTAATCCAGCATAAACGTAATGTATATACATTACATT-TTATGATCTACTTCATGTGTACGTACATAATATTAATGTAACAGGGACATAGTATGTATATAGTACATTAAACGATTTTCCACATGCATATTAAGTACGTACAT----------------------------------------------------------------------------CAGTATTAATGTAATAGGGACATAGTATGTATATCGTACATTAAACGATCTTCCTCATGCATATAAGCATGTATAATGCTTCTATCGGCAGTACATAGTACATTTTACTGCATATTCGTACATGGCACATAGAGT…
534	NCBI	AY155993	A	India	Asia	WA	????????????????????????????CCCTACACATATGCAGTACTAATCCAGCATAAACGTAATGTATGTACATTACATT-TTATGATCTACTTCATGTGTACGTACATAATATTAATGTAATAAGGACATAGTATGTATATAGTACATTAAACGATTTTCCACATGCATATTAAGCACGTACAT----------------------------------------------------------------------------CAGTATTAATGTAATAAGGACATAGTATGTATATTGTACATTAAACGATCTTCCTCATGCATATAAGCATGTATAATGTTTCTATCGGCAGTACATAGTACATTCTACTGCATATTCGTACATGGTACATAGGGT…
477	NCBI	AY155994	B1	India	Asia	WA	????????????????????????????CCCTACACATGTGCAGTACTAATCCAGCATAAACGTAATGTATGTACATTACATT-TTATGATCTACTTCACGTGTACGTACATAATATTAATGTAACAAGGACATAATATGTATATAGTACATTAAACGATTTTCCACATGCATATTAAGCACGTATAT----------------------------------------------------------------------------CAGTATTAATGTAATAAAGACATAATATGTATATCGTACATTAAACGATCTCCCCCATGCATATAAGCACGTACAATGTCCTTATTAGCAGTACATGGTACATTTTACTGTATACCCGTACATAGCACATAAAGT…
525	NCBI	AY155995	A	India	Asia	WA	????????????????????????????CCCTACACATATGCAGTACTAATCCAGCATAAACGTAATGTATGTACATTACATT-TTATGATCTACTTTATGTGTACGTACATAATATTAATGTAACAGGGACATAGTATGTATATAGTACATTAAACGATTTTCCACATGCATATTAAGTACGTACAT----------------------------------------------------------------------------CAGTATTAATGTAATAAGGACATAGTATGTATATCGTACATTAAACGATCTTCCTCATGCATATAAGCATGTATAATGCTTCTATCGGCAGTACATAGTACATTTTACTGCATATTCGTACATGGCACATAGAGT…
525	NCBI	AY155996	A	India	Asia	WA	????????????????????????????CCCTACACATATGCAGTACTAATCCAGCATAAACGTAATGTATGTACATTACATT-TTATGATCTACTTTATGTGTACGTACATAATATTAATGTAACAGGGACATAGTATGTATATAGTACATTAAACGATTTTCCACATGCATATTAAGTACGTACAT----------------------------------------------------------------------------CAGTATTAATGTAATAAGGACATAGTATGTATATCGTACATTAAACGATCTTCCTCATGCATATAAGCATGTATAATGCTTCTATCGGCAGTACATAGTACATTTTACTGCATATTCGTACATGGCACATAGAGT…
441	NCBI	AY155997	A	India	Asia	WA	????????????????????????????CCCTACACATATGCAGTACTAATCCAGCATAAACGTAATGTATGTACATTACATT-TTATGATCTACTTCATGTGTACGTACATAATATTAATGTAACAAGGACATAGTATGTATATAGTACATTAAACGATTTTCCACATGCATATTAAGCGCGTACAT----------------------------------------------------------------------------CAGTATTAATGTAATAAGGACATAGTATGTATATTGTACATTAAACGATCTTCCTCATGCATATAAGCATGTACAATGCTTCTATCGGCAGTACATAGTACATTTTACTGCATATTCGTACATGGCACATAGAGT…
526	NCBI	AY155998	A	India	Asia	WA	????????????????????????????CCCTACACATATGCAGTACTAATCCAGCATAAACGTAATGTATGTACATTACATT-TTATGATCTACTTCATGTGTACGTACATAATATTAATGTAACAGGGACATAGTATGTATATAGTACATTAAACGATTTTCCACATGCATATTAAGTACGTACAT----------------------------------------------------------------------------CAGTATTAATGTAATAAGGACATAGTATGTATATCGTACATTAAACGATCTTCCTCATGCATATAAGCATGTATAATACTTCTATCGGCAGTACATAGTACATTTCACTGCATATTCGTACATGGCACATAGAGT…
519	NCBI	AY155999	A	India	Asia	WA	????????????????????????????CCCTACACATATGCAGTACTAATCCAGCATAAACGTAATGTATGTACATTACATT-TTATGATCTACTTCATGTGTACGTACATAACATTAATGTAACAGGGACATAATATGTATATAGTACATTAAACGATTTTCCACATGCATATTAAGTACGTACAT----------------------------------------------------------------------------CAGTATTAATGTAATAAGGACATAATATGTATATTGTACATTAAACGATCTTCCCCATGCATATAAGCATGTATAATGCTTCTATCGGCAGTACATAGTACATTTTACTGCATATTCGTACATGGCACATAGAGT…
535	NCBI	AY156000	C	India	Asia	WA	????????????????????????????CCCTACATATCTGCAGTACTAATCCAACATAAACGTAATGTATGTACATTACATT-TTATGGTCTACTTCACGTGTACGTACATAACATTAATGTAACAAGGACATAATATGTATATAGTACATTAGATGGTTTCCCACATGCATATTAAGCACGTACAT----------------------------------------------------------------------------TAGTATTAATGTAGTAAGGACATAATATGTATATTGTACATTAAACGATCTTCCCCATGCATATAAGCATGTACAATATCTCTATCGATAGTACATGGCACATTTTATTGTATACTCGTACATAGCGCATGAAGT…
536	NCBI	AY156001	A	India	Asia	WA	????????????????????????????CCCTACACATATGCAGGACTAATCCAGCATAAACGTAATGTATGTACATTACATT-TTATGATCTACTTCATGTGTACGTACATAATATTAATGTAACAGGGACATAGTATGTATATAGTACATTAAATGATTTTCCACATGCATATTAAGCACGTACAT----------------------------------------------------------------------------CAGTATTAATGTAATAAGGACATAATATGTATATTGTACATTAAACGATCTTCCCCATGCATATAAGCATGTATAATGCTTCTATCGACAGTACATAGTACATTCTACTGCATATTCGTACATGGCACATAGAGT…
537	NCBI	AY156002	A	India	Asia	WA	????????????????????????????CCCTACACATATGCAGTACTAATCCAGCATAAACGTAATGTATGTACATTACATT-TTATGATCTACTTCATGTGTACGTACATAATATTAATGTAACAAGGACATAGTATGTATATAGTACATTAAACGATTTTCCACATGCATATTAAGTACGTACAT----------------------------------------------------------------------------CAGTATTAATGTAATAAGGACATAGTATGTATATTGTACATTAAACGATCTTCCTCATGCATATAAGCATGTACAATGCTTCTATCGGCAGTACATAGTACATTTTACTGCATATTCGTACATGGCACATAGAGT…
538	NCBI	AY156003	A	India	Asia	WA	????????????????????????????CCCTACACATATGCAGTACTAATCCAGCATAAACGTAATGTATGTACATTACATT-TTATGATCTACTTCATGTGTACGTACATAGTATTAATGTAACAAGGACATAGTATGTATATAGTACATTAAACGATTTTCCACATGCATATTAAGCACGTACAT----------------------------------------------------------------------------CAGTATTAATGTAATAAGGACATAGTATGTATATCGTACATCAAACGATCTTCCTCATGCATATAAGCATGTATAATGCTTCTATCGGCAGTACATAGTACATTTTACTGCATATTCGTACATGGCACATAGAGT…
436	NCBI	AY156004	A	India	Asia	WA	????????????????????????????CCCTACACATATGCAGTACTAATCCAGCATAAACGTAATGTATGTACATTACATT-TTATGATCTACTTCATGTGCACGTACATAATATTAATGTAACAAGGACATAGTATGTATATAGTACATTAAACGATTTTCCACATGCATATTAAGCACGTACAT----------------------------------------------------------------------------CAGTATTAATGTAATAAGGACATAGTATGTATATCGTACATTAAACGATCTTCCTCATGCATATAAGCATGTATAATGCTTCTATCGGCAGTACATAGTACATTCCACTGCATATTCGTACATGGCACATAGAGT…
539	NCBI	AY156005	A	India	Asia	WA	????????????????????????????CCCTACACATATGCAGTACTAATCCAGCATAAACGTAATGTATGTACATTACATT-TTATGATCTACTTCATGTGTACGTACATAATATTAATGTAACAGGGACATAGTATGTATATAGTACATTAAACGATTTTCCACATGCATATTAAGTACGTACAT----------------------------------------------------------------------------CAGTATTAATGTAATAAGGACATAGTATGTATATTGTACATTAAACGATCTTCCTCATGCATATAAGCATGTATAATGCTTCTATCGGCAGTACATAGTACATTTTACTGCATATTCGTACATGGCACATAGAGT…
539	NCBI	AY156006	A	India	Asia	WA	????????????????????????????CCCTACACATATGCAGTACTAATCCAGCATAAACGTAATGTATGTACATTACATT-TTATGATCTACTTCATGTGTACGTACATAATATTAATGTAACAGGGACATAGTATGTATATAGTACATTAAACGATTTTCCACATGCATATTAAGTACGTACAT----------------------------------------------------------------------------CAGTATTAATGTAATAAGGACATAGTATGTATATTGTACATTAAACGATCTTCCTCATGCATATAAGCATGTATAATGCTTCTATCGGCAGTACATAGTACATTTTACTGCATATTCGTACATGGCACATAGAGT…
540	NCBI	AY156007	A	India	Asia	WA	????????????????????????????CCCTACACATATGCAGTACTAATCCAGCATAAACGTAATGTATGTACATTACATT-TTATGATCTACTTCATGTGTACGTACATAATATTAATGTAACAAGGACATAGTATGTATATAGTACATTAAACGATTTTCCACATGCATATTAAGCACGTACAT----------------------------------------------------------------------------CAGTATTAATGTAATAAGGACATAGTATGTATATCGTACATTAAACGATCTTCCCCATGCATATAAGCATGTATAATGCTTCTATCGGCAGTACATAGTACATTTTACTGCATATTCGTACATAGCACATAGAGT…
540	NCBI	AY156008	A	India	Asia	WA	????????????????????????????CCCTACACATATGCAGTACTAATCCAGCATAAACGTAATGTATGTACATTACATT-TTATGATCTACTTCATGTGTACGTACATAATATTAATGTAACAAGGACATAGTATGTATATAGTACATTAAACGATTTTCCACATGCATATTAAGCACGTACAT----------------------------------------------------------------------------CAGTATTAATGTAATAAGGACATAGTATGTATATCGTACATTAAACGATCTTCCCCATGCATATAAGCATGTATAATGCTTCTATCGGCAGTACATAGTACATTTTACTGCATATTCGTACATAGCACATAGAGT…
541	NCBI	AY156009	C	India	Asia	WA	????????????????????????????CCCTACATATATGCAGTACTAATCCAACATAAACGTAATGTATGTACATTACATT-TTATGGTCTACTTCACGTGTACGTACATAACATTAATGTAACAAGGACATAATATGTATATAGTACATTAGATGGTTTCCCACATGCATATTAAGCACGTACAT----------------------------------------------------------------------------TAGTATTAATGTAGTAAGGACATAATATGTATATTGTACATTAAACGATCTTCCCCATGCATATAAGCATGTACAATATCTCTATCGATAGTACATGGCACATTTTATTGTATACTCGTACATAGCGCATGAAGT…
441	NCBI	AY156010	A	India	Asia	WA	????????????????????????????CCCTACACATATGCAGTACTAATCCAGCATAAACGTAATGTATGTACATTACATT-TTATGATCTACTTCATGTGTACGTACATAATATTAATGTAACAAGGACATAGTATGTATATAGTACATTAAACGATTTTCCACATGCATATTAAGCGCGTACAT----------------------------------------------------------------------------CAGTATTAATGTAATAAGGACATAGTATGTATATTGTACATTAAACGATCTTCCTCATGCATATAAGCATGTACAATGCTTCTATCGGCAGTACATAGTACATTTTACTGCATATTCGTACATGGCACATAGAGT…
525	NCBI	AY156011	A	India	Asia	WA	????????????????????????????CCCTACACATATGCAGTACTAATCCAGCATAAACGTAATGTATGTACATTACATT-TTATGATCTACTTTATGTGTACGTACATAATATTAATGTAACAGGGACATAGTATGTATATAGTACATTAAACGATTTTCCACATGCATATTAAGTACGTACAT----------------------------------------------------------------------------CAGTATTAATGTAATAAGGACATAGTATGTATATCGTACATTAAACGATCTTCCTCATGCATATAAGCATGTATAATGCTTCTATCGGCAGTACATAGTACATTTTACTGCATATTCGTACATGGCACATAGAGT…
521	NCBI	AY156012	A	India	Asia	WA	????????????????????????????CCCTACACATATGCAGTACTAATCCAGCATAAACGTAATGTATGTACATTACATT-TTATGATCTACTTCATGTGTACGTACATAATATTAATGTAACAAGGACATAGTATGTATATAGTACATTAAACGATTTTCCACATGCATATTAAGCGCGTACAT----------------------------------------------------------------------------CAGTATTAATGTAATAAGGACATAGTATGTATATTGTACATTAAACGATCTTCCTCATGCATATAAGCATGTACAATGCTTCTATCGGCAGTACATAGTACATTTTACTGCATATTCGTACATGGCACATAGAGT…
529	NCBI	AY156013	A	India	Asia	WA	????????????????????????????CCCTACACATATGCAGTACTAATCCAGCATAAACGTAATGTATGTACATTACATT-TTATGATCTACTTCATGTGTACGTACATAACATTAATGTAACAGGGACATAATATGTATATAGTACATTAAACGATTTTCCACATGCATATTAAGTACGTACAT----------------------------------------------------------------------------CAGTATTAATGTAATAAGGACATAATATGTATATTGTACATTAAACGATCTTCCCCATGCATATAAGCATGTATAATGTTTCTATCGGCAGTACATAGTACATTTTACTGCATATTCGTACATGGCACATAGAGT…
529	NCBI	AY156014	A	India	Asia	WA	????????????????????????????CCCTACACATATGCAGTACTAATCCAGCATAAACGTAATGTATGTACATTACATT-TTATGATCTACTTCATGTGTACGTACATAACATTAATGTAACAGGGACATAATATGTATATAGTACATTAAACGATTTTCCACATGCATATTAAGTACGTACAT----------------------------------------------------------------------------CAGTATTAATGTAATAAGGACATAATATGTATATTGTACATTAAACGATCTTCCCCATGCATATAAGCATGTATAATGTTTCTATCGGCAGTACATAGTACATTTTACTGCATATTCGTACATGGCACATAGAGT…
529	NCBI	AY156015	A	India	Asia	WA	????????????????????????????CCCTACACATATGCAGTACTAATCCAGCATAAACGTAATGTATGTACATTACATT-TTATGATCTACTTCATGTGTACGTACATAACATTAATGTAACAGGGACATAATATGTATATAGTACATTAAACGATTTTCCACATGCATATTAAGTACGTACAT----------------------------------------------------------------------------CAGTATTAATGTAATAAGGACATAATATGTATATTGTACATTAAACGATCTTCCCCATGCATATAAGCATGTATAATGTTTCTATCGGCAGTACATAGTACATTTTACTGCATATTCGTACATGGCACATAGAGT…
542	NCBI	AY156016	A	India	Asia	WA	????????????????????????????CCCTACACATATGCAGTACTAATCCAGCATAAACGTAATGTATGTACATTACATT-TTATGATCTACTTCATGTGTACGTACATAATATTAATGTAACAGGGACATAATATGTATATAGTACATTAAACGATTTTCCACATGCATATTAAGTACGTACAT----------------------------------------------------------------------------CAATATTAATGTAATAAGGACATAGTATGTATATCGTACATTAAACGATCTTCCCCATGCATATAAGCATGTATAATGCTTCCATTGGCAGTACATAGTACATTTTACTGCATATTCGTACATGGCACATAGAGT…
543	NCBI	AY156017	A	India	Asia	WA	????????????????????????????CCCTACACATATGCAGTACTAATCCAGCATAAACGTAATGTATGTACATTACATT-TTATGATCTACTTCATGTGTACGTACATAATATTAATGTAACAGGGACATAGTATGTATATAGTACATTAAACGATTTTCCACATGCATATTAAGTACGTACAT----------------------------------------------------------------------------CAGTATTAATGTAATAAGGACATAGTATGTATATCGTACATTAAACGATCTTCCTCATGCATATAAGCATGTATAATACTTCTATCGGCAGTACATAGTACATTTCACTGCATATTCGTACATGGCACATAGAGT…
518	NCBI	AY156018	A	India	Asia	WA	????????????????????????????CCCTACACATATGCAGTACTAATCCAGCATAAACGTAATGTATGTACATTACATT-TTATGATCTACTTCATGTGTACGTACATAATATTAATGTAACAGGGACATAGTATGTATATAGTACATTAAACGATTTTCCACATGCATATTAAGTACGTACAT----------------------------------------------------------------------------CAGTATTAATGTAATAAGGACATAGTATGTATATTGTACATTAAACGATCTTCCCCATGCATATAAGCATGTATAATGCTTCTATCGGCAGTACATAGTACATTTTACTGCATATTCGTACATAGCACATAGAGT…
441	NCBI	AY156019	A	India	Asia	WA	????????????????????????????CCCTACACATATGCAGTACTAATCCAGCATAAACGTAATGTATGTACATTACATT-TTATGATCTACTTCATGTGTACGTACATAATATTAATGTAACAAGGACATAGTATGTATATAGTACATTAAACGATTTTCCACATGCATATTAAGCGCGTACAT----------------------------------------------------------------------------CAGTATTAATGTAATAAGGACATAGTATGTATATTGTACATTAAACGATCTTCCTCATGCATATAAGCATGTACAATGCTTCTATCGGCAGTACATAGTACATTTTACTGCATATTCGTACATGGCACATAGAGT…
544	NCBI	AY156020	A	India	Asia	WA	????????????????????????????CCCTACACATATGCAGTACTAATCCAGCATAAACGTAATGTATGTACATTACATT-TTATGATCTACTTCATGTGTACGTACATAATATTAATGTAACAAGGACATAGTATGTATATAGTACATTAAACGATTTTCCGCATGCATATTAAGCACGTACAT----------------------------------------------------------------------------CAGTATTAATGTAATAAGGACATAGTATGTATATTGTACATTAAACGATCTTCCTCATGCATATAAGCATGTATAATGCTTCTATCGACAGTACATAGTACATTTTACTGCATATTCGTACATGGCACATAGAGT…
545	NCBI	AY156021	A	India	Asia	WA	????????????????????????????CCCTACACATATGCAGTACTAATCCAGCATAAACGTAATGTATGTACATTACATT-TTATGATCTACTTCATGCGTACGTACATAATATTAATGTAACAAGGACATAGTATGTATATAGTACATTAAACGATTTTCCACATGCATATTAAGCGCGTACAT----------------------------------------------------------------------------CAGTATTAATGTAATAAGGACATAGTATGTATATTGTACATTAAACGATCTTCCTCATGCATATAAGCATGTACAATGCTTCTATCGGCAGTACATAGTACATTTTACTGCATATTCGTACATGGCACATAGAGT…
546	NCBI	AY156022	A	India	Asia	WA	????????????????????????????CCCTACACATATGCAGTACTAATCCAGCATAAACGTAATGTATGTACATTACATT-TTATGATCTACTTCATGTGTACGTACATAATATTAATGTAACAAGGACATAGTATGTATATAGTACATTAAACGATTTTCCACATGCATATTAAGCACGTACAT----------------------------------------------------------------------------CAGTATTAATGTAATAAGGACATAGTATGTATATTGTACATTAAACGATCTTCCTCATGCATATAAGCATGTATAATACTTCTATCGGCAGTACATAGTACATTCTACTGCATATTCGTACATGGCACATAGAGT…
547	NCBI	AY156023	A	India	Asia	WA	????????????????????????????CCCTACACATATGCAGTACTAATCCAGCATAAACGTAATGTATGTACATTACATT-TTATGGTCCACTTCATGTGTACGTACATAATATTAATGTAGCAAGGACATAGTATGTATATAGTACATTAAACGATTTTCCACATGCATATTAAGCACGTACAT----------------------------------------------------------------------------CAGTATTAATGTAATAAGGACATAATATGTATATCGTACATTAAACGATCTTCCTCATGCATATAAGCATGTATAATGCTTCTATCGGCAGTACATAGTACATTCTACTGCATATTCGTACATGGCACATAGAGT…
441	NCBI	AY156024	A	India	Asia	WA	????????????????????????????CCCTACACATATGCAGTACTAATCCAGCATAAACGTAATGTATGTACATTACATT-TTATGATCTACTTCATGTGTACGTACATAATATTAATGTAACAAGGACATAGTATGTATATAGTACATTAAACGATTTTCCACATGCATATTAAGCGCGTACAT----------------------------------------------------------------------------CAGTATTAATGTAATAAGGACATAGTATGTATATTGTACATTAAACGATCTTCCTCATGCATATAAGCATGTACAATGCTTCTATCGGCAGTACATAGTACATTTTACTGCATATTCGTACATGGCACATAGAGT…
529	NCBI	AY156025	A	India	Asia	WA	????????????????????????????CCCTACACATATGCAGTACTAATCCAGCATAAACGTAATGTATGTACATTACATT-TTATGATCTACTTCATGTGTACGTACATAACATTAATGTAACAGGGACATAATATGTATATAGTACATTAAACGATTTTCCACATGCATATTAAGTACGTACAT----------------------------------------------------------------------------CAGTATTAATGTAATAAGGACATAATATGTATATTGTACATTAAACGATCTTCCCCATGCATATAAGCATGTATAATGTTTCTATCGGCAGTACATAGTACATTTTACTGCATATTCGTACATGGCACATAGAGT…
518	NCBI	AY156026	A	India	Asia	WA	????????????????????????????CCCTACACATATGCAGTACTAATCCAGCATAAACGTAATGTATGTACATTACATT-TTATGATCTACTTCATGTGTACGTACATAATATTAATGTAACAGGGACATAGTATGTATATAGTACATTAAACGATTTTCCACATGCATATTAAGTACGTACAT----------------------------------------------------------------------------CAGTATTAATGTAATAAGGACATAGTATGTATATTGTACATTAAACGATCTTCCCCATGCATATAAGCATGTATAATGCTTCTATCGGCAGTACATAGTACATTTTACTGCATATTCGTACATAGCACATAGAGT…
441	NCBI	AY156027	A	India	Asia	WA	????????????????????????????CCCTACACATATGCAGTACTAATCCAGCATAAACGTAATGTATGTACATTACATT-TTATGATCTACTTCATGTGTACGTACATAATATTAATGTAACAAGGACATAGTATGTATATAGTACATTAAACGATTTTCCACATGCATATTAAGCGCGTACAT----------------------------------------------------------------------------CAGTATTAATGTAATAAGGACATAGTATGTATATTGTACATTAAACGATCTTCCTCATGCATATAAGCATGTACAATGCTTCTATCGGCAGTACATAGTACATTTTACTGCATATTCGTACATGGCACATAGAGT…
544	NCBI	AY156028	A	India	Asia	WA	????????????????????????????CCCTACACATATGCAGTACTAATCCAGCATAAACGTAATGTATGTACATTACATT-TTATGATCTACTTCATGTGTACGTACATAATATTAATGTAACAAGGACATAGTATGTATATAGTACATTAAACGATTTTCCGCATGCATATTAAGCACGTACAT----------------------------------------------------------------------------CAGTATTAATGTAATAAGGACATAGTATGTATATTGTACATTAAACGATCTTCCTCATGCATATAAGCATGTATAATGCTTCTATCGACAGTACATAGTACATTTTACTGCATATTCGTACATGGCACATAGAGT…
548	NCBI	AY156029	A	India	Asia	WA	????????????????????????????CCCTACACATATGCAGTACTAATCCAGCATAAACGTAATGTATGTACATTACATT-TTATGATCTACTTCATGTGTACGTACATAATATTAATGTAACAAGGACATAGTATGTATATAGTACATTAAACGATTTTCCGCATGCATATTAAGCACGTACAT----------------------------------------------------------------------------CAGTATTAATGTAATAAGGACATAATATGTATATTGTACATTAAACGATCTTCCTCATGCATATAAGCATGTATAATGCTTCTATTGGCAGTACATAGTACATTCTACTGCATATTCGTACATGGCACATAGAGT…
545	NCBI	AY156030	A	India	Asia	WA	????????????????????????????CCCTACACATATGCAGTACTAATCCAGCATAAACGTAATGTATGTACATTACATT-TTATGATCTACTTCATGCGTACGTACATAATATTAATGTAACAAGGACATAGTATGTATATAGTACATTAAACGATTTTCCACATGCATATTAAGCGCGTACAT----------------------------------------------------------------------------CAGTATTAATGTAATAAGGACATAGTATGTATATTGTACATTAAACGATCTTCCTCATGCATATAAGCATGTACAATGCTTCTATCGGCAGTACATAGTACATTTTACTGCATATTCGTACATGGCACATAGAGT…
525	NCBI	AY156032	A	India	Asia	WA	????????????????????????????CCCTACACATATGCAGTACTAATCCAGCATAAACGTAATGTATGTACATTACATT-TTATGATCTACTTTATGTGTACGTACATAATATTAATGTAACAGGGACATAGTATGTATATAGTACATTAAACGATTTTCCACATGCATATTAAGTACGTACAT----------------------------------------------------------------------------CAGTATTAATGTAATAAGGACATAGTATGTATATCGTACATTAAACGATCTTCCTCATGCATATAAGCATGTATAATGCTTCTATCGGCAGTACATAGTACATTTTACTGCATATTCGTACATGGCACATAGAGT…
544	NCBI	AY156033	A	India	Asia	WA	????????????????????????????CCCTACACATATGCAGTACTAATCCAGCATAAACGTAATGTATGTACATTACATT-TTATGATCTACTTCATGTGTACGTACATAATATTAATGTAACAAGGACATAGTATGTATATAGTACATTAAACGATTTTCCGCATGCATATTAAGCACGTACAT----------------------------------------------------------------------------CAGTATTAATGTAATAAGGACATAGTATGTATATTGTACATTAAACGATCTTCCTCATGCATATAAGCATGTATAATGCTTCTATCGACAGTACATAGTACATTTTACTGCATATTCGTACATGGCACATAGAGT…
441	NCBI	AY156034	A	India	Asia	WA	????????????????????????????CCCTACACATATGCAGTACTAATCCAGCATAAACGTAATGTATGTACATTACATT-TTATGATCTACTTCATGTGTACGTACATAATATTAATGTAACAAGGACATAGTATGTATATAGTACATTAAACGATTTTCCACATGCATATTAAGCGCGTACAT----------------------------------------------------------------------------CAGTATTAATGTAATAAGGACATAGTATGTATATTGTACATTAAACGATCTTCCTCATGCATATAAGCATGTACAATGCTTCTATCGGCAGTACATAGTACATTTTACTGCATATTCGTACATGGCACATAGAGT…
549	NCBI	AY156035	A	India	Asia	WA	????????????????????????????CCCTACACATATGCAGTACTAATCCAGCATAAACGTAATGTATGTACATTACATT-TTATGATCTACTTCATGTGTACGTACATAATATTAATGTAACAAGGACATAGTATGTATATAGTACATTAAACGATTTTCCACATGCATATTAAGCACGTACAT----------------------------------------------------------------------------CAGTATTAATGTAATAAGGACATAATATGTATATTGTACATTAAACGATCTTCCTCATGCATATAAGCATGTATAATGCTTCTATCGGCAGTACATAGTACATTCTACTGCATATTCGTACATGGCACATAGAGT…
544	NCBI	AY156036	A	India	Asia	WA	????????????????????????????CCCTACACATATGCAGTACTAATCCAGCATAAACGTAATGTATGTACATTACATT-TTATGATCTACTTCATGTGTACGTACATAATATTAATGTAACAAGGACATAGTATGTATATAGTACATTAAACGATTTTCCGCATGCATATTAAGCACGTACAT----------------------------------------------------------------------------CAGTATTAATGTAATAAGGACATAGTATGTATATTGTACATTAAACGATCTTCCTCATGCATATAAGCATGTATAATGCTTCTATCGACAGTACATAGTACATTTTACTGCATATTCGTACATGGCACATAGAGT…
525	NCBI	AY156037	A	India	Asia	WA	????????????????????????????CCCTACACATATGCAGTACTAATCCAGCATAAACGTAATGTATGTACATTACATT-TTATGATCTACTTTATGTGTACGTACATAATATTAATGTAACAGGGACATAGTATGTATATAGTACATTAAACGATTTTCCACATGCATATTAAGTACGTACAT----------------------------------------------------------------------------CAGTATTAATGTAATAAGGACATAGTATGTATATCGTACATTAAACGATCTTCCTCATGCATATAAGCATGTATAATGCTTCTATCGGCAGTACATAGTACATTTTACTGCATATTCGTACATGGCACATAGAGT…
525	NCBI	AY156038	A	India	Asia	WA	????????????????????????????CCCTACACATATGCAGTACTAATCCAGCATAAACGTAATGTATGTACATTACATT-TTATGATCTACTTTATGTGTACGTACATAATATTAATGTAACAGGGACATAGTATGTATATAGTACATTAAACGATTTTCCACATGCATATTAAGTACGTACAT----------------------------------------------------------------------------CAGTATTAATGTAATAAGGACATAGTATGTATATCGTACATTAAACGATCTTCCTCATGCATATAAGCATGTATAATGCTTCTATCGGCAGTACATAGTACATTTTACTGCATATTCGTACATGGCACATAGAGT…
519	NCBI	AY156039	A	India	Asia	WA	????????????????????????????CCCTACACATATGCAGTACTAATCCAGCATAAACGTAATGTATGTACATTACATT-TTATGATCTACTTCATGTGTACGTACATAACATTAATGTAACAGGGACATAATATGTATATAGTACATTAAACGATTTTCCACATGCATATTAAGTACGTACAT----------------------------------------------------------------------------CAGTATTAATGTAATAAGGACATAATATGTATATTGTACATTAAACGATCTTCCCCATGCATATAAGCATGTATAATGCTTCTATCGGCAGTACATAGTACATTTTACTGCATATTCGTACATGGCACATAGAGT…
550	this Study	EF617863	A	Iran	Asia	ME	AGCCTTCATATAGTTTACTGTATATCTACCCTACACATATGCAGTACTAATCCAGCATAAACGTAATATATGTACATTGCATT-TTATGATCTACTTCATGTGTACGTACATAATATTAATGTAACAAGGACATAGTATGTATATAGTACATTAAACGATTTTCCACATGCATATTAAGCACGTACAT----------------------------------------------------------------------------TAGTATTAATGTAATGAAGACATAATATGTATATTGTACATTAAACGATCTTCCTCATGCATATAAGCATGTATAATGCTTCTATCGGCAGTACATAGTACATTTTACTGCATATTCGTACATGGCACATAGAGT…
551	this Study	EF618416	A	Sweden	Europe	NE	AACCTTCATATAGCTTACTGTATATCTACCCTACACATATGCAGTACTAATCCAGCATAAACGTAATGTATGTACATTACATT-TTATGATCTACTTCATGTGTACGTACATAATATTAATGTAACAAGGACATAATATGTATATAGTACATTAAACGATTTTCCACATGCATATTAAGCACGTACAT----------------------------------------------------------------------------CAGTATTAATGTAATAAGGACATAGTATGTATATCGTACATTAAACGATCTTCCTCATGCATATAAGCATGTATAATACTTCTATCGGCAGTACATAGTACATTTTACTGCATATTCGTACATGGCACATAGAGT…
552	this Study	EF618212	A	Kyrgyzstan	Asia	WA	AGCCTTCATATAGTTTACTGTATATCTACCCTACACATATGCAGTACTAATCCAGCATAAACGTAATGTATGTACATTACATT-TTATGATCTACTTCATGTGTACGTACATAATATTAATGTAACAAGGACATAGTATGTATATAGTACATTAAACGATTTTCCACATGCATATTAAGCACGTACAT----------------------------------------------------------------------------CAATATTAATGTAATAAAGACATAATATGTATATTGTACATTAAACGATCTTCCTCATGCATATAAGCACGTATAATGTTTCTATCGGCAGTACATAGTACATTTTACTGCATATTCGTACATGGCACATAGAGT…
553	this Study	EF618205	A	Kazakhstan	Asia	WA	AGCCTTCATATAGTTTACTGTATATCTACCCTACACATATGCAGTACTAATCCAACATAAACGTAATGTATGTACATTACATT-TTATGATCTACTTCATGTGTACGTACATAATATTAATGTAACAAGGACATAGTATGTATATAGTACATTAAACGATTTTCCACATGCATATTAAGCACGTACAT----------------------------------------------------------------------------CAGTATTAATGTAATAAGGACATAGTATGTATATTGTACATTAAACGATCTTCCCCATGCATATAAGCATGTATAATGCTTCTATCGGCAGTACATAGTACATTCTACTGCATATTCGTACATGGCACATAGGGT…
554	this Study	EF618288	A	Portugal	Europe	SE	AACCTTCATATAGTTTACTGTATATCTACCCTACACATATGCAGTACTAATCCAGCATAAACGTAATGTATGTACATTACATT-TTATGATCTACTTCATGTGTACGTACATAATATTAATGTAACAAAGACATAGTATGTATATAGTACATTAAACGATTTTCCACATGCATATTAAGCACGTACAT----------------------------------------------------------------------------CAGTATTAATGTAATAAGGACATAATATGTATATTGTACATTAAACGATCTTCCTCATGCATATAAGCATGTATAATGCTTCTATCGGCAGTACATAGTACATTTTACTGCATATTCGTACATGGCACATAGGGT…
555	this Study	EF617864	A	Iran	Asia	ME	AGCCTTCATATAGTTTACTGTATATCTACCCTACACATATGCAGTACCAATCCAGCATAAACGTAATGTATGTACATTACATT-TTATGATCTACTTCATGTGTACGTACATAATATTAATGTAACAAGGACATAGTATGTATATAGTACATTAAACGATTTTCCACATGCATATTAAGCACGTATAT----------------------------------------------------------------------------CAATATTAATGTAATAAGGACATAGTATGTATATCGTACATTAAACGATCTTCCCCATGCATATAAGCATGTATAATATTTCTATCGGCAGTACATAGTACATTTTACTGCATATTCGTACATGGCACATAAAGT…
556	this Study	EF618417	A	Sweden	Europe	NE	AGCCTTCATATAGTTTACTGTATATCTACCCTACACATATGCAGTACTAATCCAGCATAAACGTAATGTATGTACATTACATT-TTATGATCTACTTCATGTGTACGTACATAATATTAATGTAACAAGGACATAGTATGTATATAGTACATTAAACGATTTTCCGCATGCATATTAAGCACGTACAT----------------------------------------------------------------------------CAGTATTAATGTAATAAGGACATAGTATGTATATCGTACATTAAACGATCTTCCTCATGCATATAAGCATGTATAATACTTCTATCGGCAGTACATAGTACATTTTACTGCATATTCGTACATGGCACATAGAGT…
557	this Study	EF617865	A	Iran	Asia	ME	AGCCTTCATATAGTTTACTGTATATCTACCCTACACATATGCAGTACTAATCCAGCATAAACGTAATGTATGTACATTACATT-TTATGATCTACTTCATGTGTACGTACATAATATTAATGTAACAGGGACATAGTATGTATATAGTACATTAAACGATTTTCCACATGCATATTAAGCACGTACAT----------------------------------------------------------------------------CAGTATTAATGTAATAAGGACATAGTATGTATATTGTACATTAAACGATCTTCCTCATGCATATAAGCATGTATAATGCTTCTATCGGCAGTACATAGTACATTTTACTGCATATTCGTACATGGCACATAGAGT…
558	this Study	EF618217	D	Kyrgyzstan	Asia	WA	AGCCTTCATATAGTTTACTGTATATCTACCCTACACATATGCAGTACTAATCCAGCATAAACATAATGTATGTACATTACATT-TTATGATCTACTTCACGTATACGTACATAATATTAATGTAACAAGGACATAGTATGTATACAGTACATTAAACGATTTTCCGCATGCATATTAAGCATGTACAT----------------------------------------------------------------------------CAGTATTAATGTAATGAAGACATAATATGTATATCGTACATTAAACGATCTTCCTCATGCATATAAGCATGTACAATACTTCCATTGACAGTACATAGTACATTTTACTGTATATTCGTACATAGCACATAAAGT…
559	this Study	EF618206	A	Kazakhstan	Asia	WA	AGCCTTCATATAGTTTACTGTATATCTACCCTACACATATGCAGTACTAATCCAGCATAAACGTAATGTATGTACATTACATT-TTATGATCTACTTCATGTGCACGTACATAATATTAATGTAACAAGGACATAGTATGTATATAGTACATTAAACGATTTTCCACATGCATATTAAGCACGTACAT----------------------------------------------------------------------------CAGTATTAATGTAATAAGGACATAATATGTATATTGTACATTAAACGATCTTCCTCATGCATATAAGCATGTATAATGCTTCTATCGACAGTACATAGTACATTTTACTGCATATTCGTACATGGCACATAGAGT…
560	this Study	EF618289	A	Portugal	Europe	SE	AGCCTTCATATAGTTTACTGTATATCTACCCTACACATATGCAGTACTAATCCAGCATAAACGTAATGTATGTACATTACATT-TTATGATCTACTTCATGTGCACGTACATAATATTAATGTAACAAGGACATAGTATGTATATAGTACATTAAACGATTTTCCACATGCATGTTAAGCACGTACAT----------------------------------------------------------------------------CAGTATTAATGTAATAAGGACATAGTATGTATATTGTACATTAAACGATCTTCCTCATGCATATAAGCATGTATAATGCTTCTACCGGCAGTACATAGTACATTTTACTGCATATTCGTACATAGCACATAGAGT…
555	this Study	EF617866	A	Iran	Asia	ME	AGCCTTCATATAGTTTACTGTATATCTACCCTACACATATGCAGTACCAATCCAGCATAAACGTAATGTATGTACATTACATT-TTATGATCTACTTCATGTGTACGTACATAATATTAATGTAACAAGGACATAGTATGTATATAGTACATTAAACGATTTTCCACATGCATATTAAGCACGTATAT----------------------------------------------------------------------------CAATATTAATGTAATAAGGACATAGTATGTATATCGTACATTAAACGATCTTCCCCATGCATATAAGCATGTATAATATTTCTATCGGCAGTACATAGTACATTTTACTGCATATTCGTACATGGCACATAAAGT…
561	this Study	EF618418	A	Sweden	Europe	NE	AGCCTTCATATAGTTTACTGTATATCTACCCTACACATATGCAGTACTAATCCAGCATAAACGTAATGTATGTACATTACATT-TTATGGTCTACTTCATGTGTACGTACATAATATTAATGTAACAAGGACATGGTATGTATATAGTACATTAAACGATTTTCCACATGCATATTAAGCACGTACAT----------------------------------------------------------------------------CAATATTAATGTAATAAGGACATAGTATGTATATTGTACATTAAACGATCTTCCTCATGCATATAAGCATGTATAATGTTTCTATCGGCAGTACATAGTACATTTTACTGCATATTCGTACATGGCACATAGAGT…
562	this Study	EF618213	A	Kyrgyzstan	Asia	WA	AGCCTTCATATAGTTTACTGTATATCTACCCTACACATATGCAGTACTAATCCAGCATAAACGTAATGTATGTACATTACATT-TTATGATCTACTTCATGTGTACGTACATAATATTAATGTAACAAGGACATAATATGTATATAGTACATTAAACGATTTTCCACATGCATATTAAGCACGTACAT----------------------------------------------------------------------------CAGTATTAATGTAATAAGGACATAGTATGTATATTGTACATTAAACGATCTTCCCCATGCATATAAGCATGTACAATGCTTCTATCGACAGTACATAGTACATTTTACTGCATATTCGTACATGGCACATAGAGT…
563	this Study	EF618207	A	Kazakhstan	Asia	WA	AGCCTTCATATAGTTTACTGTATATCTACCCTACACATATGCAGTACTAATCCAGCATAAACGTAATGTATGTACATTACATT-TTATGATCTACTTCATGTGTACGTACATAATATTAATGTAACAAGGACATAATATGTATATAGTACATTAAACGATTTTCCACATGCATATTAAGCACGTACAT----------------------------------------------------------------------------CAGTATTAATGTAATAAGGACATAGTATGTATATTGTACATTAAACGATCTTCCCCATGCATATAAGCATGTATAATGCTTCTATCAGCAGTACATAGTACATTTTACTGCATATTCGTACATAGCACATAGAGT…
564	this Study	EF618290	A	Portugal	Europe	SE	AGCCTTCATATAGTTTACTGTATATCTACCCTACACATATGCAGTACTAATCCAGCATAAACGTAATGTATGTACATTACATT-TTATGATCTACTTCATGTGTACGTACATAATATTAATGTAACAAGGACATAGTATGTATATAGTACATTAAACGATTTTCCACATGCATATTAAGCACGTACAT----------------------------------------------------------------------------CAGTATTAATGTAATAAGGACATAGTATGTATATTGTACATTAAACGATCTTCCTCATGCATATAAGCATGTATAATACTTCTATCGGCAGTACATAGTACATTTTACTGCATACTCGTACATGGCACATAGAGT…
550	this Study	EF617867	A	Iran	Asia	ME	AGCCTTCATATAGTTTACTGTATATCTACCCTACACATATGCAGTACTAATCCAGCATAAACGTAATATATGTACATTGCATT-TTATGATCTACTTCATGTGTACGTACATAATATTAATGTAACAAGGACATAGTATGTATATAGTACATTAAACGATTTTCCACATGCATATTAAGCACGTACAT----------------------------------------------------------------------------TAGTATTAATGTAATGAAGACATAATATGTATATTGTACATTAAACGATCTTCCTCATGCATATAAGCATGTATAATGCTTCTATCGGCAGTACATAGTACATTTTACTGCATATTCGTACATGGCACATAGAGT…
565	this Study	EF617868	A	Iran	Asia	ME	AGCCTTCATATAGTTTACTGTATATCTACCCTACACATATGCAGTACTAATCCAGCATAAACGTAATGTATGTACATTACATT-TTATGATCTACTTCATGTGTACGTACATAATATTAATGTAACAAGGACATAGTATGTATATAGTACATTAAACGATTTTCCACATGCATATTAAGCACGTACAT----------------------------------------------------------------------------CAGTATTAATGTAATAAGGACATAGTATGTATATTGTACATTAAACGATCTTCCTCATGCATATAAGCATGTATAATGTTTCTATCGGCAGTACATAGTACATTCTACTGCATATTCGTACATGGCACATAGAGT…
566	this Study	EF618214	A	Kyrgyzstan	Asia	WA	AGCCTTCATATAGTTTACTGTATATCTACCCTACACATATGCAGTACTAATCCAGCATAAACGTAATGTATGTACATTACATT-TTATGATCTACTTCATGTGTACGTACATAATATTAATGTAACAAGGACATAATATGTATATAGTACATTAAACGATTTTCCACATGCATATCAGGTACGTACAT----------------------------------------------------------------------------CAGTATTAATGTAATAAGGACATAATATGTATATTGTACATTAAACGATCTTCCTCATGCATATAAGCATGTATAATGCTTCTATCGGCAGTACATAGTACATTTTACTGCATATTCGTACATGGCACATAGAGT…
567	this Study	EF618291	A	Portugal	Europe	SE	AGCCTTCATATAGTTTACTGTATATCTACCCTACACATATGCAGTACTAATCCAGCATAAACGTAATGTATGTACATTACATT-TTATGATCTACTTCATGTGCACGTACATAATATTAATGTAACAAGGACATAGTATGTATACAGTACATTAAACGATTTTCCGCATGCATATTAAGCACGTATAT----------------------------------------------------------------------------CAGTATTAATGTAATAAGGACATAGTATGTATATTGTACATTAAACGATCTTCCTCATGCATATAAGCATGTACAATGTTTCTATCGGCAGTACATAGTACATTTTACTGCATATTCGTACATGGCACATAGAGT…
568	this Study	EF617869	A	Iran	Asia	ME	AGCCTTCATATAGTTTACTGTATATCTACCCTACACATATGCAGTACTAATCCAGCATAAACGTAATGTATATACATTACATT-TTATGATCTACTTCATGTGTACGTACATAATATTAATGTAACAAGGACATAGTATGTATATAGTACATTAAACGATTTTCCACATGCATATTAAGCACGTACAT----------------------------------------------------------------------------CAGTATTAATGTAATAAGGACATAGTATGTATATTGTACATTAAACGATCTTCCTCATGCATATAAGCATGTATAATACCTCTATCGACAGTACATAGTACATTCTACTGCATATTCGTACATAGCACATAGAGT…
569	this Study	EF618419	A	Sweden	Europe	NE	AGCCTTCATATAGTTTACTGTATATCTACCCTACACATATGCAGTACTAATCCAGCATAAACGTAATGTATGTACATTACATT-TTATGATCTACTTCATGTGTACGTACATAATATTAATGTAACAAGGACATAGTATGTATATAGTACATTAAACGATTTTCCACATGCATATTAAGCACGTACAT----------------------------------------------------------------------------CAGTATTAATGTAATAAGGACATAGTATGTATATCGTACATTAAACGATCTTCCTCATGCATATAAGCATGTATAATGTTTCCATCGGCAGTACATAGTACATTCTATTGCATATTCGTACATGGCACATAGAGT…
570	this Study	EF617870	A	Iran	Asia	ME	AGCCTTCATATAGTTTACTGTATATCTACCCTACACATATGCAGTACTAATCCAGCATAAACGTAATGTATGTACATTACATT-TTATGATCTACTTCATGTGTACGTACATAATATTAATGTAACAAGGACATAATATGTATATAGTACATTAAACGATTTTCCACATGCATATTAAGCACGTACAT----------------------------------------------------------------------------CAGTATTAATGTAACAAGGACATAGTATGTATATTGTACATTAAACGATCTTCCTCATGCATATAAGCATGTATAATACTTCTATCGGCAGTACATAGTACATTTTACTGCATATTCGTACATGGCACATAGAGT…
571	this Study	EF618215	A	Kyrgyzstan	Asia	WA	AGCCTTCATATAGTTTACTGTATATCTACCCTACACATATGCAGTACTAATCCAGCATAAACGTAATGTATGTACATTACATT-TTATGATCTACTTCATGTGTGCGTACATAATATTAATGTAACAAGGACATAGTATGTATATAGTACATTAAACGATTTTCCACATGCATATTAAGCACGTACAT----------------------------------------------------------------------------CAGTATTAATGTAATAAGGACATAGTATGTATATTGTACATTAAACGATCTTCCTCATGCATATAAGCATGTATAATGCTTCTATTGGCAGTACATAGTACATTCTACTGCATATTCGTACATGGCACATAGAGT…
572	this Study	EF618208	A	Kazakhstan	Asia	WA	AGCCTTCATATAGTTTACTGTATATCTACCCTACACATATGCAGTACTAATCCAGCATAAACGTAATGTATGTACATTACATT-TTATGATCTACTTCATGTGTACGTACATAATATTAATGTAACAAGGACATAGTATGTATATAGTACATTAAACGATTTTCCACATGCATATTAAGCACGTACAT----------------------------------------------------------------------------CAGTATTAATGTAATAAGGACATAGTATGTATATCGTACATTAAACGATCTTCCTCATGCATATAAGCATGTATAATGCTTCTATCGGCAGTACATAGTACATTTTACTGCATATTCGTACATGGCACATAGAGT…
573	this Study	EF618292	A	Portugal	Europe	SE	AGCCTTCATATAGTTTACTGTATATCTACCCTACACATATGCAGTACTAATCCAGCATAAACGTAATGTATGTACATTACATT-TTATGATCTACTTCATGTGTACGTACATAATATTAATGCAACAAGGACATAGTATGTATATAGTACATTAAACGATTTTCCACATGCATATTAAGCACGTACAT----------------------------------------------------------------------------CAGTATTAATGTAATAAGGACATAGTATGTATATTGTACATTAAACGATCTTCCCCATGCATATAAGCATGTATAATGCTTCTATCGGCAGTACATAGTACATTCTACTGCATATTCGTACATGGCACATAGGGT…
574	this Study	EF618420	A	Sweden	Europe	NE	AGCCTTCATATAGTTTACTGTATATCTACCCTACACATATGCAGTACTAATCCAGCATAAACGTAACGTATGTACATTACATT-TTATGATCTACTTCATGTGTACGTACATAATATTAATGTAACAAGGACATAGTATGTATATAGTACATTAAACGATTTTCCGCATGCATATTAAGCACGTACAT----------------------------------------------------------------------------CAATATTAATGTAATAAAGACATAATATGTATATTGTACATTAAACGATCTTCCCCATGCATATAAGCATGTATAATGTTTCTATCGGCAGTACATAGTACATTCTACTGCATATTCGTACATGGCACATAGAGT…
575	this Study	EF617871	A	Iran	Asia	ME	AGCCTTCATATAGTTTACTGTATATCTACCCTACACATATGCAGTACTAATCCAGCATAAACGTAATGTATGTACATTACATT-TTATGATCTACTTCATGTGTACGTACATAATATTAATGTAACAAGGACATAGTATGTATATAGTACATTAAACGATTTTCCACATGCATATTAAGCATGTACAT----------------------------------------------------------------------------CAGTATTAATGTAATAAGGACATAATATGTATATTGTACATTAAACGATCTTCCCCATGCATATAAGCATGTATAATGCTTCTACCGGCAGTACATAGTACATTTTACTGCATATTCGTACATGGCACATAGAGT…
576	this Study	EF618216	A	Kyrgyzstan	Asia	WA	AGCCTTCATATAGTTTACTGTATATCTACCCTACACATATGCAGTACTAATCCAGCATAAACGTAATATATGTACATTACATT-TTATGATCTACTTCATGTGTACGTACATAATATTAATGTAACAAGGACATAGTATGTATATAGTACATTAAACGATTTTCCACATGCATATTAAGCACGTACAT----------------------------------------------------------------------------CAGTATTAATGTAATAAGGACATAATATGTATATCGTACATTAAACGATCTTCCTCATGCATATAAGCATGTATAATGCTCCTATCGGCAGTACATAGTACATTTTACTGTATATTCGTACATAGCACATAAAGT…
577	this Study	EF618293	A	Portugal	Europe	SE	AGCCTTCATATAGTCTACTGTATATCTACCCTACACATATGCAGTACTAATCCAGCATAAACGTAATGTATGTACATTACATT-TTATGATCTACTTTATGTGTACGTACATAATATTAATGTAACAGGGACATAGTATGTATATAGTACATTAAACGATTTTCCACATGCATATTAAGTACGTATAT----------------------------------------------------------------------------CAGTATTAATGTAATAAGGACATAGTATGTATATTGTACATTAAACGATCTTCCCCATGCATATAAGCATGTATAATGCTTCTATCGACAGTACATAGTACATTTTACTGCATATTCGTACATGGCACATAGAGT…
578	this Study	EF617872	A	Iran	Asia	ME	AGCCTTCATATAGTTTACTGTATATCTACCCTACACATATGCAGTACTAATCCAGCATAAACGTAATGTATGTACATTACATT-TTATGATCTACTTCATGTGTACGTACATAATATTAATGTAACAAGGACATAGTATGTATATAGTACATTAAACGATTTTCCACATGCATATTAAGTACGTACAT----------------------------------------------------------------------------CAGTATTAATGTAATAAGGACATAGTATGTATATTGTACATTAAACGATCTTCCTCATGCATATAAGCATGTATAATACTTCTATCGACAGTACATAGTACATTTTATTGCATATTCGTACATGGCACATATAGT…
319	this Study	EF618421	A	Sweden	Europe	NE	AGCCTTCATATAGTTTACTGTATATCTACCCTACACATATGCAGTACTAATCCAGCATAAACGTAATGTATGTACATTACATT-TTATGATCTACTTCATGTGTACGTACATAATATTAATGTAACAAGGACATAGTATGTATATAGTACATTAAACGATTTTCCGCATGCATATTAAGCACGTACAT----------------------------------------------------------------------------CAATATTAATGTAATAAGGACATAGTATGTATATTGTACATTAAACGATCTTCCTCATGCATATAAGCATGTATAATGTTTCTATCGGCAGTACATAGTACATTCTACTGCATATTCGTACATGGCACATAGAGT…
579	this Study	EF617873	A	Iran	Asia	ME	AGCCTTCATATAGTTTACTGTATATCTACCCTACACATATGCAGTACTAATCCAGCATAAACGTAATGTATGTACATTACATT-TTATGATCTACTTCATGTGTACGTACATAGTATTAATGTAACAAGGACATAGTATGTATATAGTACATTAAACGATTTCCCACATGCATATTAAGCACGTACAT----------------------------------------------------------------------------CAGTATTAATGTAATAAGGACATAGTATGTATATCGTACATTAAACGATCTTCCTCATGCATATAAGCATGTATAATATTTCTATTGGCAGTACATAGTACATTCTACTGCATATTCGTACATGGCACATAGAGT…
580	this Study	EF618218	D	Kyrgyzstan	Asia	WA	AGCCTTCATATAGTTTACTGTATATCTACCCTACACATATGCAGTACTAATCCAGCATAAACATAATGTATGTACATTACATT-TTATGATCTACTTCACGTATACGTACATAATATTAATGTAACAAGGACATAGTATGTATACAGTACATTAAACGATTTTCCGCATGCATATTAAGCATGTACAT----------------------------------------------------------------------------CAGTATTAATGTAATGAAGACATAATATGTATATCGTACATTAAACGATCTTCCTCATGCATATAAGCATGTACAATACTTCCATTGACAGTACATAGTACATTTTACTGTATATTCGTACATAGCACATAAAGT…
581	this Study	EF618209	A	Kazakhstan	Asia	WA	AGCCTTCATATAGTTTACTGTATATCTACCCTACACATATGCAGTACTAATCCAGCATAAACGTAATGTATGTACATTACATT-TTATGATCTACTTCATGTGCACGTACATAATATTAATGTAACAAGGACATAGTATGTATATAGTACATTAAACGATTTTCCACATGCATATTAAGCACGTACAT----------------------------------------------------------------------------CAGTATTAATGTAATAAGGACATAATATGTATATTGTACATTAAACGATCTTCCTCATGCATATAAGCATGTATAATCCCTCTATTGGCAGTACATAGTACATTTTACTGCATATTCGTACATGGCACATAGAGT…
582	this Study	EF618294	A	Portugal	Europe	SE	AGCCTTCATATAGTTTACTGTATATCTACCCTACACATATGCAGTACTAATCCAGCATAAACGTAATGTATGTACATTACATT-TTATGATCTACTTCATGTGTACGTACATAATATTAATGTAACAAGGACATAGTATGTATATAGTACATTAAACGATTTTCCACATGCATATTAAGCACGTACAT----------------------------------------------------------------------------CAATATTAATGTAATAAAGACATAGTATGTATATTGTACATTAAACGATCTTCCCCATGCATATAAGCATGTATAATGTTTCTATTGGTAGTACATAGTACATTTTACTGCATATTCGTACATGGCACATAGAGT…
238	this Study	EF617874	A	Iran	Asia	ME	AGCCTTCATATAGTTTACTGTATATCTACCCTACACATACGCAGTACTAATCCAGCATAAACGTAATGTATGTACATTACATT-TTATGATCTACTTCATGTGTACGTACATAATATTAATGTAACAAGGACATAGTATGTATATAGTACATTAAACGATTTTCCACATGCATATTAAGCACGTACAT----------------------------------------------------------------------------CAGTATTAATGTAATAAGGACATAACATGTATATTGTACATTAAACGATCTTCCTCATGCATATAAGCATGTATAACGCTTCTATCGGCAGTACATAGTACATTTTACTGCATATTCGTACATGGCACATAGAGT…
583	this Study	EF618422	A	Sweden	Europe	NE	AACCTTCATATAGCTTACTGTATATCTACCCTACACATATGCAGTACTAATCCAGCATAAACGTAATGTATGTACATTACATT-TTATGATCTACTTCATGTGTACGTACATAATATTAATGTAACAAGGACATAATATGTATATAGTACATTAAACGATTTTCCACATGCATATTAAGCACGTACAT----------------------------------------------------------------------------CAGTATTAATGTAATAAGGACATAGTATGTATATCGTACATTAAACGATCTTCCTCATGCATATAAGCATGTATAATACTTCTATTGGCAGTACATAGTACATTTTACTGCATATTCGTACATGGCACATAGAGT…
584	this Study	EF617875	A	Iran	Asia	ME	AGCCTTCATATAGTTTACTGTATATCTACCCTACACATATGCAGTACTAATCCAGCATAAACGTAATGTATGTACATTACATT-TTATGATCTACTTCATGTGTACGTACATAATATTAATGTAACAAGGACATAGTATGTATATAGTACATTAAACGATTTTCCACATGCATATTAAGCACGTACAT----------------------------------------------------------------------------CAGTATTAATGTAATAAGGACATAGTATGTATATCGTACATTAAACGATCTTCCTCATGCATATAAGCATGTATAATACTTCTATCGGCAGTACATAGTACATTTTACTGCATATTCGTACATGGCACATAGAGT…
580	this Study	EF618219	D	Kyrgyzstan	Asia	WA	AGCCTTCATATAGTTTACTGTATATCTACCCTACACATATGCAGTACTAATCCAGCATAAACATAATGTATGTACATTACATT-TTATGATCTACTTCACGTATACGTACATAATATTAATGTAACAAGGACATAGTATGTATACAGTACATTAAACGATTTTCCGCATGCATATTAAGCATGTACAT----------------------------------------------------------------------------CAGTATTAATGTAATGAAGACATAATATGTATATCGTACATTAAACGATCTTCCTCATGCATATAAGCATGTACAATACTTCCATTGACAGTACATAGTACATTTTACTGTATATTCGTACATAGCACATAAAGT…
585	this Study	EF618210	A	Kazakhstan	Asia	WA	AGCCTTCATATAGTTTACTGTATATCTACCCTACACATATGCAGTACTAATCCAGCATAAACGTAATGTATGTACATTACATT-TTATGATCTACTTCATGTGTACGTACATAATATTAATGTAACAAGGACATAGTATGTATATAGTACATTAAACGATTTTCCACATGCATATTAAGCACGTACAT----------------------------------------------------------------------------CAGTATTAATGTAATAAGGACATAGCATGTATATCGTACATTAAACGATCTTCCTCATGCATATAAGCATGTATAATATCTCTATCGGCAGTACATAGTACATTTTACTGCATATTCGTACATGGCACATAGAGT…
560	this Study	EF618295	A	Portugal	Europe	SE	AGCCTTCATATAGTTTACTGTATATCTACCCTACACATATGCAGTACTAATCCAGCATAAACGTAATGTATGTACATTACATT-TTATGATCTACTTCATGTGCACGTACATAATATTAATGTAACAAGGACATAGTATGTATATAGTACATTAAACGATTTTCCACATGCATGTTAAGCACGTACAT----------------------------------------------------------------------------CAGTATTAATGTAATAAGGACATAGTATGTATATTGTACATTAAACGATCTTCCTCATGCATATAAGCATGTATAATGCTTCTACCGGCAGTACATAGTACATTTTACTGCATATTCGTACATAGCACATAGAGT…
586	this Study	EF617601	A	Albania	Europe	SE	AGCCTTCATATAGTTTACTGTATATCTACCCTACACATATGCAGTACTAATCCAGCATAAACGTAATGTATGTACATTACATT-TTATGATCTACTTCATGTGTACGTACATAATATTAATGTAACAAGGACATAGTATGTATATAGTACATTAAACGATTTTCCACATGCATATTAAGCACGTACAT----------------------------------------------------------------------------CAGTATTAATGTAATAAGGACATAACATGTATATTGTACATTAAACGATCTTCCTCATGCATATAAGCATGTATAACGCTTCTATTGACAGTACATAGTACATTTTACTGCATATTCGTACATGGCACATAGAGT…
587	this Study	EF617602	A	Albania	Europe	SE	AGCCTTCATATAGTTTACTGTATATCTACCCTACACATATGCAGTACTAATCCAGCATAAACGTAATGTATGTACATTACATT-TTATGATCTACTTCATGTGCACGTACATAATATTAATGTAACAAGGACATAGTATGTATATAGTACATTAAACGATTTTCCACATGCATACTAAGCACGTACAT----------------------------------------------------------------------------CAGTATTAATGTAATAAGGACATAATATGTATATTGTACATTAAACGATCTTCCTCATGCATATAAGCATGTACAATGCCTCTATTGGCAGTACATAGTACATTTTACTGCATATTCGTACATGGCACATAAAGT…
588	this Study	EF617603	A	Albania	Europe	SE	AGCCTTCATATAGTTTACTGTATATCTACCCTACACATATGCAGTACTAATCCAGCATAAACGTAATGTATGTACATTACATT-TTATGATCTACTTCATGTGCACGTACATAATATTAATGTAACAAGGACATAGTATGTATATAGTACATTAAACGATTTTCCACATGCATATTAAGCACGTACAT----------------------------------------------------------------------------CAGTATTAATGTAATAAGGACATAGTATGTATATTGTACATTAAACGATCTTCCTCATGCATATAAGCATGTATAATACCTCTATTGACAGTACATAGTACATTTTACTGCATATTCGTACATGGCACATAGAGT…
589	this Study	EF617604	A	Albania	Europe	SE	AGCCTTCATATAGTTTACTGTATATCTACCCTACACATATGCAGTACTAATCCAGCATAAACGTAATGTATGTACATTACATT-TTATGATCTACTTCATGTGCACGTACATAATATTAATGTAACAAGGACATAGTATGTATATAGTACATTAAACGATTTTCCACATGCATATTAAGCACGTATAT----------------------------------------------------------------------------CAGTATTAATGTAATAAGGACATAATATGTATATCGTACATTAAACGATCTCCCTCATGCATATAAGCATGTATAATGTCTCTATCGGCAGTACATAGTACATTTTACTGCATATCCGTACATGGCACATAGAGT…
590	this Study	EF617605	A	Albania	Europe	SE	AGCCTTCATATAGTTTACTGTATATCTACCCTACACATATGCAGTACTAATCCAGCATAAACGTAATGTATGTACATTACATT-TTATGATCTACTTCATGTGCACGTACATAATATTAATGTAACAAGGACATAGTATGTATATAGTACATTAAACGATTTTCCGCATGCATATTAAGCACGTACAT----------------------------------------------------------------------------CAGTATTAATGTAATAAGGACATAGTATGTATATTGTACATTAAACGATCTTCCTCATGCATATAAGCATGTATAATGTTTCTATCGACAGTACATAGTACATTTTACTGCATATTCGTACATGGCACATAGAGT…
591	this Study	EF617606	A	Albania	Europe	SE	AGCCTTCATATAGTTTACTGTATATCTACCCTACACATATGCAGTACTAATCCAGCATAAACGTAATGTATGTACATTACATT-TTATGATCTACTTCATGTGCACGTACATAATATTAATGTAACAAGGACATAGTATGTATATAGTACATTAAACGATTTTCCGCATGCATATTAAGCACGTACAT----------------------------------------------------------------------------CAGTATTAATGTAATAAGGACATAGTATGTATATTGTACATTAAACGATCTTCCCCATGCATATAAGCATGTATAATGCTTCTATCGGCAGTACATAGTACATTTTACTGCATGTTCGTACATAGCACATAAAGT…
592	this Study	EF617607	A	Albania	Europe	SE	AGCCTTCATATAGTTTACTGTATATCTACCCTACACATATGCAGTACTAATCCAGCATAAACGTAATGTATGTACATTACATT-TTATGATCTACTTCATGTGCACGTACATAATATTAATGTAACAAGGACATAGTATGTATATAGTACATTAAACGATTTTCCACATGCATATTAAGCACGTATAT----------------------------------------------------------------------------CAGTATTAATGTAATAAGGACATAATATGTATATTGTACATTAAACGATTTTCCTCATGCATATAAGCATGTATAATGCTCCTATTGGCAGTACATAGTACATTTTACTGCATATTCGTACATAGCACATAGAGT…
593	this Study	EF617608	A	Albania	Europe	SE	AGCCTTCATATAGTTTACTGTATATCTACCCTACACATATGCAGTACTAATCCAGCATAAACGTAATGTATGTACATTACATT-TTATGATCTACTTCATGTGCACGTACATAATATTAATGTAACAAGGACATAGTATGTATATAGTACATTAAACGATTTTCCGCATGCATATTAAGCACGTACAT----------------------------------------------------------------------------CAGTATTAATGTAATAAGGACATAGTATGTATATTGTACATTAAACGATCTTCCTCATGCATATAAGCATGTATAATGTTTCTATTGACAGTACATAGTACATTTTACTGCATATTCGTACATGGCACATAGAGT…
594	this Study	EF617609	A	Albania	Europe	SE	AGCCTTCATATAGTTTACTGTATATCTACCCTACACATATGCAGTACTAATCCAGCATAAACGTAATGTATGTACATTACATT-TTATGATCTACTTCATGTGCACGTACATAATATTAATGTAACAAGGACATAGTATGTATATAGTACATTAAACGATTTTCCACATGCATATTAAGCACGTATAT----------------------------------------------------------------------------CAGTATTAATGTAATAAGGACATAATATGTATATTGTACATTAAACGATCTTCCCCATGCATATAAGCATGTATAATGCTTCTATTGACAGTACATGGTACATCTTACTGCATACTCGTACATAGCACATAGAGT…
595	this Study	EF617610	A	Albania	Europe	SE	AGCCTTCATATAGTTTACTGTATATCTACCCTACACATATGCAGTACTAATCCAGCATAAACGTAATGTATGTACATTACATT-TTATGATCTACTTCATGTGCGCGTACATAATATTAATGTAACAAGGACATAGTATGTATATAGTACATTAAACGATTTTCCACATGCATATTAAGCACGTACAT----------------------------------------------------------------------------CAGTATTAATGTAATAAGGACATAGTATGTATATTGTACATTAAACGATCTTCCCCATGCATATAAGCATGTATAATGCTTCTATTGGCAGTACATAGTACATTTTACTGCATATTCGTACATAGCACATAGAGT…
596	this Study	EF617611	A	Albania	Europe	SE	AGCCTTCATATAGTTTACTGTATATCTACCCTACACATATGCAGTACTAATCCAGCATAAACGTAATGTATGTACATTACATT-TTATGATCTACCTCATGTGCACGTACATAATATTAATGTAACAAGGACATAGTATGTATATAGTACATTAAACGATTTTCCACATGCATATTAAGCACGTACAT----------------------------------------------------------------------------CAGTATTAATGTAATAAGGACATAGTATGTATATTGTACATTAAACGATTTTCCCCATGCATATAAGCATGTATAATGTTTCTATCGGCAGTACATAGTACATTTTACTGCATATTCGTACATGGCACATAGAGT…
597	this Study	EF617612	A	Albania	Europe	SE	AGCCTTCATATAGTTTACTGTATATCTACCCTACACATACGCAGTACTAATCCAGCATAAACGTAATGTATGTACATTACATT-TTATGATCTACTTCATGTGTACGTACATAATATTAATGTAACAAGGACATAGTATGTATATAGTACATTAAACGATTTTCCACATGCATATTAAGCACGTACAT----------------------------------------------------------------------------CAGTATTAATGTAATAAGGACATAACATGTATACTGTACATTAAACGATCTTCCTCATGCATATAAGCATGTATAACGCTTCTATCGGCAGTACATAGTACATTTTACTGCATATTCGTACATGGCACATAGAGT…
598	this Study	EF617613	A	Albania	Europe	SE	AGCCTTCATATAGTTTACTGTATATCTACCCTACACATATGCAGTACTAATCCAGCATAAACGTAATGTATGTACATTACATT-TTATGATCTACTTCATGTGCACGTACATAATATTAATGTAACAAGGACATAGTATGTATATAGTACATTAAACGATTTTCCACATGCATATTAAGCACGTACAT----------------------------------------------------------------------------CAGTATTAATGTAATAAGGACATAATATGTATATTGTACATTAAACGATCTTCCTCATGCATATAAGCATGTATAATGCTTCTATTGGCAGTACATAGTACATTTTACTGCATATTCGTACATGGCACATAGAGT…
599	this Study	EF617614	A	Albania	Europe	SE	AGCCTTCATATAGTTTACTGTATATCTACCCTACACATATGCAGTACTAATCCAGCATAAACGTAATGTATGTACATTACATT-TTATGATCTACTTCATGTGCACGTACATAATATTAATGTAACAAGGACATAGTATGTATATAGTACATTAAACGATTTTCCACATGCATATTAAGCACGTACAT----------------------------------------------------------------------------CAGTATTAATGTAATAAGGACATAATATGTATATTGTACATTAAACGATCTTCCCCATGCATATAAGCATGTATAATGCCTCCATTGGCAGTACATAGTACATTTTACTGCATATTCGTACATGGCACATAGAGT…
600	this Study	EF617615	A	Albania	Europe	SE	AGCCTTCATATAGTTTACTGTATATCTACCCTACACATATGCAGTACTAATCCAGCATAAACGTAATGTATGTACATTACATT-TTATGATCTACTTCATGTGCACGTACATAATATTAATGTAACAAGGACATAGTATGTATATAGTACATTAAACGATTTTCCACATGCATATTAAGCACGTACAT----------------------------------------------------------------------------CAGTATTAATGTAATAAGGACATAGTATGTATATTGTACATTAAACGATCTTCCTCATGCATATAAGCATGTATAATACCTCCATTGGCAGTACATAGTACATTTTACTGCATATTCGTACATGGCACATAGAGT…
601	this Study	EF617616	A	Albania	Europe	SE	AGCCTTCATATAGTTTACTGTATATCTACCCTACACATATGCAGTACTAATCCAGCATAAACGTAATGTATGTACATTACATT-TTATGATCTACTTCATGTGCACGTACATAATATTAATGTAACAAGGGCATAGTATGTATATAGTACATTAAACGATTTTCCACATGCATATTAAGCACGTACAT----------------------------------------------------------------------------CAGTATTAATGTAATAAGGACATAATATGTATATTGTACATTAAACGATCTTCCTCATGCATATAAGCATGTATAATGCTTCTATTGGCAGTACATAGTACATTTTACTGCATATCCGTACATAGCACATAGAGT…
602	this Study	EF617617	A	Albania	Europe	SE	AGCCTTCATATAGTTTACTGTATATCTACCCTACACATATGCAGTACTAATCCAGCATAAACGTAATATATGTACATTACATT-TTATGATCTACTTCATGTGCACGTACATAATATTAATGTAACAAGGACATAGTATGTATATAGTACATTAAACGATTTTCCGCATGCATATTAAGCACGTACAT----------------------------------------------------------------------------CAGTATTAATGTAATAAGGACATAGTATGTATATTGTACATTAAACGATCTTCCTCATGCATATAAGCATGTATAATGCTTCTATTGGCAGTACATAGTACATTTTATTGCATATTCGTACATAGCACATAGAGT…
603	this Study	EF617618	A	Albania	Europe	SE	AGCCTTCATATAGTTTACTGTATATCTACCCTACACATATGCAGTACTAATCCAGCATAAACGTAATGTATGTACATTACATT-TTATGACCTACTTCATGTGCACGTACATAATATTAATGTAACAAGGACATAGTATGTATATAGTACATTAAACGATTTTCCACATGCATATTAAGCACGTACAT----------------------------------------------------------------------------CAGTATTAATGTAATAAGGACATAGTATGTATATCGTACATTAAACGATCTTCCTCATGCATATAAGCATGTATAATGTCTCTATCGGCAGTACATAGTACATTTTACTGCATATTCGTACATGGCACATAGAGT…
604	this Study	EF617619	A	Albania	Europe	SE	AGCCTTCATATAGTTTACTGTATATCTACCCTACACATATGCAGTACTAATCCAGCATAAACGTAATGTATGTACATTACATT-TTATGATCTACTTCATGTGCACGTACATAATATTAATGTAACAAGGGCATAGTATGTATATAGTACATTAAACGATTTTCCACATGCATATTAAGCACGTACAT----------------------------------------------------------------------------CAGTATTAATGTAATAAGGACATAATATGTATATTGTACATTAAACGATCTTCCTCATGCATATAAGCATGTATAATGTCTCTATTGGCAGTACATAGTACATTTTACTGCATATCCGTACATGGCACATAGAGT…
605	this Study	EF617620	A	Albania	Europe	SE	AGCCTTCATATAGTTTACTATATATCTACCCTACACATATGCAGTACTAATCCAGCATAAACGTAATGTATGTACATTACATT-TTATGATCTACTTCATGTGCACGTACATAATATTAATGTAACAAGGACATAGTATGTATATAGTACATTAAACGATTTTCCACATGCATATTAAGTACGTACAT----------------------------------------------------------------------------CAGTATTAATGTAATAAGGACATAGTATGTATATTGTACATTAAACGATTTTCCCCATGCATATAAGCATGTACAATACTTCTATCGGCAGTACATAGTACATTTTACTGCATATTCGTACATGGCACATAGAGT…
606	this Study	EF617621	A	Albania	Europe	SE	AGCCTTCATATAGTTTACTGTATATCTACCCTACACATATGCAGTACTAATCCAGCATAAACGTAATGTATGTACATTACATT-TTATGATCTACTTCATGTGCACGTACATAATATTAATGTAACAAGGACATAGTATGTATATAGTACATTAAACGATTTTCCACATGCATATTAAGCACGTATAT----------------------------------------------------------------------------CAGTATTAATGTAATAAGGACATAATATGTATATCGTACATTAAACGATCTTCCCCATGCATATAAGCATGTACAATGCCTCTATTGGCAGTACATAGTACATTTTACTGCATATTCGTACATGGCACATAGAGT…
607	this Study	EF617622	A	Albania	Europe	SE	AGCCTTCATATAGTTTACTGTATATCTACCCTACACATATGCAGTACTAATCCAGCATAAACGTAATGTATGTACATTACATT-TTATGATCTACTTCATGTGCGCGTACATAATATTAATGTAACAAGGACATAGTATGTATATAGTACATTAAACGATTTTCCACATGCATATTAAGCACGTACAT----------------------------------------------------------------------------CAGTATTAATGTAATAAAGACATAATATGTATATCGTACATTAAACGATCTTCCCCATGCATATAAGCATGTATAATGCCTCTATTGGCAGTACATAGTACATTTTACTGCATATTCGTACATGGCACATAAAGT…
608	this Study	EF617623	A	Albania	Europe	SE	AGCCTTCATATAGTTTACTGTATATCTACCCTACACATATGCAGTACTAATCCAGCATAAACGTAATGTATGTACATTACATT-TTATGATCTACTTCATGTGCACGTACATAATATTAATGTAACAAGGACATAGTATGTATATAGTACATTAAACGATTTTCCACATGCATATTAAGCACGTACAT----------------------------------------------------------------------------TAGTATTAATGTAATAAGGACATAGTATGTATATTGTACATTAAACGATCTTCCCCATGCATATAAGCATGTATAATGTCTCTATTGGCAGTACATAGTACATTTTACTGCATACTCGTACATGGCACATAGAGT…
609	this Study	EF617624	A	Albania	Europe	SE	AGCCTTCATATAGTTTACTGTATATCTACCCTACACATATGCAGTACTAATCCAGCATAAACGTAATGTATGTACATTACATT-TTATGATCTACTTCATGTGCACGTACATAATATTAATGTAACAAGGACATAGTATGTATATAGTACATTAAATGATTTTCCGCATGCATATTAAGCACGTATAT----------------------------------------------------------------------------CAGTATTAATGTAATAAGGACATAGTATGTATATTGTACATTAAACGATCTTCCCCATGCATATAAGCATGTATAATACTTCTATCGGTAGTACATAGTACATTTTACTGCATATTCGTACATAGCACATAGAGT…
610	this Study	EF617625	A	Albania	Europe	SE	AGCCTTCATATAGTTTACTGTATATCTACCCTACACATATGCAGTACTAATCCAGCATAAACGTAATGTATGTACATTACATT-TTATGATCTACTTCATGTGCACGTACATAATATTAATGTAACAAGGACATAGTATGTATATAGTACATTAAACGATTTTCCACATGCATATTAAGCACGTACAT----------------------------------------------------------------------------CAGTATTAATGTAATAAGGACATAGTATGTATATTGTACATTAAACGATTTTCCTCATGCATATAAGCATGTATAATGCTTCTATTAGCAGTACATAGTACATTTTACTGCATATTCGTACATAGCACATAGAGT…
611	this Study	EF617626	A	Albania	Europe	SE	AGCCTTCATATAGTTTACTGTATATCTACCCTACACATATGCAGTACTAATCCAGCATAAACGTAATGTATGTACATTACATT-TTATGATCTACTTCATGTGCACGTACATAATATTAATGTAACAAGGACATAGTATGTATATAGTACATTAAACGATTTTCCACATGCATATTAAGCACGTACAT----------------------------------------------------------------------------CAGTATTAATGTAATAAGGACATAGTATGTATATTGTACATTAAACGATCTTCCTCATGCATATAAGCATGTATAATGCTTCCATTGGCAGTACATAGTACATTTTACTGCATATTCGTACATAGTACATAGAGT…
612	this Study	EF617627	A	Albania	Europe	SE	AGCCTTCATATAGTTTACTGTATATCTACCCTACACATATGCAGTACTAATCCAGCATAAACGTAATGTATGTACATTACATT-TTATGATCTACTTCATGTGCACGTACATAATATTAATGTAACAAGGACATGGTATGTATATAGTACATTAAACGATTTTCCACATGCATATTAAGCACGTACAT----------------------------------------------------------------------------TAGTATTAATGTAATAAGGACATAGTATGTATATCGTACATTAAACGATCTTCCTCATGCATATAAGCATGTATAATACTTCTATTGGCAGTACATAGTACATTTTACTGCATATTCGTGCATGGCACATAGAGT…
613	this Study	EF617678	A	Austria	Europe	NE	AGCCTTCATATAGTTTACTGTATATCTACCCTACACATATGCAGTACTAATCCAGCATAAACGTAATGTATGTACATTACATT-TTATGATCTACTTCATGTGCACGTACATAATATTAATGTAACAAGGACATAGTATGTATATAGTACATTAAACGATTTTCCACATGCATATCAAGCACGTACAT----------------------------------------------------------------------------CAGTATTAATGTAATAAGGACATAATATGTATATCGTACATTAAACGATCTTCCCCATGCATATAAGCATGTATAATGCCTCTATTGGCAGTACATAGTACATTTTACTGCATACTCGTACATGGCACATAGAGT…
614	this Study	EF617679	A	Austria	Europe	NE	AGCCTTCATATAGTTTACTATATATCTACCCTACACATATGCAGTACTAATCCAGCATAAACGTAATGTATGTACATTACATT-TTATGATCTACTTCATGTGCACGTACATAATATTAATGTAACAAGGACATAGTATGTATATAGTACATTAAACGATTTTCCACATGCATATTAAGCACGTACAT----------------------------------------------------------------------------CAGTATTAATGTAATAAGGACATGGTATGTATATTGTACATTAAACGATCTTCCTCATGCATATAAGCATGTACAATGCTTCTATCGGCAGTACATAGTACATTTTACTGCGTATTCGTACATGGCACATAGAGT…
615	this Study	EF617680	A	Austria	Europe	NE	AGCCTTCATATAGTTTACTGTATATCTACCCTACACATATGCAGTACTAATCCAGCATAAACGTAATGTATGTACATTACATT-TTATGATCTACTTCATGTGCACGTACATAATATTAATGTAACAAGGACATAGTATGTATATAGTACATTAAACGATTTTCCACATGCATATTAAGCACGTACAT----------------------------------------------------------------------------CAGTATTAATGTAATAAGGACATAATATGTATACTGTACATTAAACGATCTTCCTCATGCATATAAGCATGTATAATGCCTCTATTGACAGTACATAGTACATTTTACTGCATATTCGTACATGGCACATAGAGT…
616	this Study	EF617681	A	Austria	Europe	NE	AGCCTTCATATAGTTTACTGTATATCTACCCTACACATATGCAGTACTAATCCAGCATAAACGTAATGTATGTACATTACATT-TTATGATCTACTTCATGTGTACGTACATAGTATTAATGTAACAAGGACATAATATGTATATAGTACATTAAACGATTTTCCACATGCATATTAAGCACGTACAT----------------------------------------------------------------------------CAGTATTAATGTAATAAGGACATAGTATGTATATCGTACATTAAACGATCTTCCTCATGCATATAAGCATGTATAATGCTTCTATCAGCAGTACATAGTACATTTTACTGCATATTCGTACATAGCACATAGAGT…
617	this Study	EF617682	A	Austria	Europe	NE	AGCCTTCATATAGTTTACTGTATATCTACCC--CACACATGCAGTACTAATCCAGCATAAACGTAATGTATGTACATTACATT-TTATGATCTACTTCATGTGCACGTACATAATATTAATGTAACAAGGACATAGTATGTATATAGTACATTAAACGATTTTCCACATGCATATTAAGCACGTACAT----------------------------------------------------------------------------CAGTATTAATGTAATAAGGACATAGTATGTATATTGTACATTAAACGATCTTCCTCATGCATATAAGCATGTATAATGCCTCTATTGGCAGTACATAGTACATTTTACTGCATATTCGTACATGGCACATAGAGT…
618	this Study	EF617683	A	Austria	Europe	NE	AGCCTTCATATAGTTTACTGTATATCTACCCTACACATATGCAGTACTAATCCAGCATAAACGTAATGTATGTACATTACATT-TTATGATCTACTTCATGTGCACGTACATAATATTAATGTAACAAGGACATAATATGTATATAGTACATTAAATGATTTTCCGCATGCATATTAAGCACGTATAT----------------------------------------------------------------------------CAGTATTAATGTAATAAGGACATAATATGTATATCGTACATTAAACGATCTTCCTCATGCATATAAGCATGTATAATGCTTCTATTGGCAGTACATAGTACATTTTACTGCATATTCGTACATGGCACATAGAGT…
619	this Study	EF617684	A	Austria	Europe	NE	AGCCTTCATATAGTTTACTGTATATCTACCCTACACATATGCAGTACTAATCCAGCATAAACGTAATGTATGTACATTACATT-TTATGATCTACTTCATGTGCACGTACATAATATTAATGTAACAAGGACATAATATGTATATAGTACATTAAACGATTTTCCACATGCATATTAAGCACGTACAT----------------------------------------------------------------------------CAGTATTAATGTAATAAGGACATAATATGTATATTGTACATTAAACGATCTTCCTCATGCATATAAGCATGTATAATGCCTCTATTGGCAGTACATAGTACATTTTACTGCATATTCGTACATAGCACATAGAGT…
620	this Study	EF617702	A	Azerbaijan	Asia	WA	AGCCTTCATATAGTTTACTGTATATCTACCCTACACATATGCAGTACTAATCCAGCATAAACGTAATGCATGTACATTACATT-TTATGATCTACTTCATGTGTACGTACATAATATTAATGTAACAAGGACATAGTATGTATATAGTACATTAAACGATTTTCCACATGCATATTAAGCACGTACAT----------------------------------------------------------------------------CAGTATTAATGTAATAAGGACATAGTATGTATATTGTACATTAAACGATCTTCCCCATGCATATAAGCATGTATAATGTTTCTATCGGCAGTACATAGTACATTTTACTGCATACTCGTACATGGCACATAGAGT…
621	this Study	EF617703	A	Azerbaijan	Asia	WA	AGCCTTCATATAGTTTACTGTATATCTACCCTACACATATGCAGTACTAATCCAGCATAAACGTAATGTATGTACATTACATT-TTATGATCTACTTCATGTGTACGTACATAATATTAATGTAACAAGGACATAGTATGTATATAGTACATTAAACGATTTTCCACATGCATATTAAGCACGTACAT----------------------------------------------------------------------------CAGTATTAATGTAATAAGGACATAGTATGTATATTGTACATTAAACGATCTTCCCCATGCATATAAGCATGTATAATGCTTCTATCGGCAGTACATAGTACATTTTACTGCATACTCGTACATGGCACATAGAGT…
622	this Study	EF617704	A	Azerbaijan	Asia	WA	AGCCTTCATATAGTTTACTGTATATCTACCCTACACATATGCAGTACTAATCCAGCATAAACGTAATGTATGTACATTACATT-TTATGATCTACTTCATGTGTACGTACATAATATTAATGTAACAAGGACATAGTATGTATATAGTACATTAAACGATTTTCCGCATGCATATTAAGCACGTACAT----------------------------------------------------------------------------CAGTATTAATGTAATAAGGACATGATATGTATATTGTACATTAAACGATCTTCCTCATGCATATAAGCATGTATAATGCTTCTATCGGCAGTACATAGTACATTTTACTGCATATTCGTACATGGCACATAGAGT…
623	this Study	EF617705	A	Azerbaijan	Asia	WA	AGCCTTCATATAGTTTACTGTATATCTACCCTACACATATGCAGTACTAATCCAGCATAAACGTAATGTATGTACATTACATT-TTATGATCTACTTCATGTGTACGTACATAATATTAATGTAACGAGGACATAGTATGTATATAGTACATTAAACGACTTTCCACATGCATATTAAGCACGTACAT----------------------------------------------------------------------------CAGTATTAATGTAATAAGGACATAATATGTATATTGTACATTAAACGATCTTCCTCATGCATATAAGCATGTATAATGCTTCTATCGACAGTACATAGTACATTTTACTGCATATTCGTACATGGCACATAGAGT…
624	this Study	EF617706	B1	Azerbaijan	Asia	WA	AGCCTTCATATAGTTTACTGTATATCTACCCTACACATATGCAGTACTAATCCAGCATAAACGTAATGTATGTACATTACATT-TTATGATCTACTTCACGTGTACGTACATAATATTAATGTAACAAGGACATAATATGTATATAGTACATTAAACGATTTTCCACATGCATATTAAGCACGTATAT----------------------------------------------------------------------------CAGTATTAATGTAATAAAGACATAATATGTATATTGTACATTAAACGATCTCCCCCATGCATATAAGCATGTACAATGTCCTTATTAGCAGTACATAGTACATTTTACTGTATACCCGTACATAGCACATAAAGT…
625	this Study	EF618435	A	Switzerland	Europe	NE	AGCCTTCATATAGTTTACTGTATATCTACCCTACACATATGCAGTACTAATCCAGCATAAACGTAATGTATGTACATTACATT-TTATGATCTACTTCACGTGCACGTACATAATATTAATGTAACAAGGACATAATATGTATATAGTACATTAAACGATTTTCCACATGCATATTAAGCACGTACAT----------------------------------------------------------------------------CAGTATTAATGTAATAAGGACATAATATGTATATTGTACATTAAACGATCTTCCCCATGCATATAAGCATGTATAATGCTTCTATTGACAGTACATAGTACATTTTACTGCATACTCGTACATGGCACATAGAGT…
[truncated: 1,527 more rows]
